# Supplementary material for: Comprehensive transcriptomic analysis of long non-coding RNAs in bovine ovarian follicles and early embryos
Source: PLoS One. 2023 Sep 19;18(9):e0291761. doi: 10.1371/journal.pone.0291761 (PMC10508637; doi:10.1371/journal.pone.0291761)
Supplement: S1 Dataset — (XLSX) [file pone.0291761.s006.xlsx]

## Sheet: BP
ID	Description	GeneRatio	BgRatio	pvalue	p.adjust	qvalue	geneID	Count	module
GO:0007601	visual perception	15/538	94/13634	3.76009e-06	0.00325248	0.00315452	PDE6B/GRK7/RGR/GUCA1B/GJA3/PDE6H/HSF4/GUCY2D/KCNJ10/RS1/AIPL1/IMPG1/RCVRN/GABRR2/LAMC3	15	blue
GO:0035115	embryonic forelimb morphogenesis	3/44	29/13634	0.000108067	0.00833754	0.00619917	HOXA13/OSR2/CRABP2	3	darkred
GO:0030501	positive regulation of bone mineralization	3/44	31/13634	0.000132342	0.00833754	0.00619917	FBN2/OSR2/SLC8A1	3	darkred
GO:0035994	response to muscle stretch	2/44	13/13634	0.000776227	0.0326015	0.0242401	SLC8A1/ANKRD23	2	darkred
GO:0070588	calcium ion transmembrane transport	3/44	68/13634	0.00135772	0.0427683	0.0317993	CACNG4/SLC8A1/ATP2B2	3	darkred
GO:0051321	meiotic cell cycle	11/1660	24/13634	4.61914e-05	0.0430329	0.0400496	BOLL/PRR19/AURKC/RBBP8/FKBP6/BUB3/CDK2/MAEL/SMC1B/RBM7/MNS1	11	turquoise
GO:0006511	ubiquitin-dependent protein catabolic process	27/1660	102/13634	6.23213e-05	0.0430329	0.0400496	USP44/RNF20/USP25/USP7/RNF168/USP21/USP13/USP36/USP46/RNF34/USP31/UCHL3/PSMA6/FBXO8/PSMD11/USP28/FBXO4/USP33/USP42/USP10/UHRF1/USP2/USP49/USP1/TRIP12/RNF8/HACE1	27	turquoise
GO:0033138	positive regulation of peptidyl-serine phosphorylation	5/82	64/13634	4.01669e-05	0.0107647	0.0106548	NOS1/MAD2L2/AVP/PAK1/EIF4G1	5	lightyellow
GO:0007179	transforming growth factor beta receptor signaling pathway	15/1119	51/13634	8.91019e-06	0.0110308	0.0105797	SMAD4/CITED2/TGFB3/TGFB2/SMAD2/SKIL/COL3A1/TWSG1/CHST11/LTBP3/MTMR4/CLDN5/FOS/JUN/ITGB8	15	brown
GO:1900182	positive regulation of protein localization to nucleus	3/33	26/13634	3.23394e-05	0.00420413	0.00289353	CARD10/YAP1/TFRC	3	darkturquoise
GO:0045830	positive regulation of isotype switching	2/33	10/13634	0.000252576	0.0164175	0.0112995	KMT5C/TFRC	2	darkturquoise
GO:0032740	positive regulation of interleukin-17 production	2/33	18/13634	0.000848416	0.0367647	0.0253036	SLAMF6/PRKCQ	2	darkturquoise
GO:0051301	cell division	23/485	171/13634	3.99275e-08	3.27405e-05	3.09333e-05	NDC80/SPDL1/KIF11/NUF2/VRK1/FAM83D/CKS2/NCAPG/SGO2/ERCC6L/WASL/CDC25A/SEH1L/CDK1/CDC25C/NCAPH/MIS18A/SGO1/ZW10/AURKA/SPC25/PDS5B/ENSA	23	purple
GO:0007080	mitotic metaphase plate congression	8/485	30/13634	7.09756e-06	0.00291	0.00274937	SPDL1/RRS1/CHMP2B/CUL3/SEH1L/ZW10/PINX1/CDCA8	8	purple
GO:0006413	translational initiation	7/231	34/13634	1.33348e-06	0.000530591	0.000487492	EIF3I/EIF3D/EIF6/EIF3H/EIF2B2/EIF3K/EIF2B5	7	lightcyan
GO:0032981	mitochondrial respiratory chain complex I assembly	8/231	51/13634	2.04467e-06	0.000530591	0.000487492	NDUFB9/NDUFB11/NDUFA13/NDUFA9/NDUFS8/NDUFA11/NDUFS2/OXA1L	8	lightcyan
GO:0001732	formation of cytoplasmic translation initiation complex	4/231	12/13634	3.57186e-05	0.00617932	0.00567738	EIF3I/EIF3D/EIF3H/EIF3K	4	lightcyan
GO:0031334	positive regulation of protein-containing complex assembly	5/231	33/13634	0.000215424	0.0279513	0.0256808	RHOC/RACK1/BAX/PIH1D1/PARK7	5	lightcyan
GO:0030838	positive regulation of actin filament polymerization	3/56	29/13634	0.000222341	0.0464692	0.0390852	SNX9/FER/DLG1	3	darkgreen
GO:0045087	innate immune response	18/183	165/13634	7.62172e-12	3.09442e-09	2.34268e-09	LY96/C1QB/TLR4/S100A8/OASL/TLR2/TREM1/TNFAIP8L2/NRROS/CASP4/NLRC4/CYBA/C1QA/S100A9/CD14/C4BPA/MPEG1/CYBB	18	lightgreen
GO:0050729	positive regulation of inflammatory response	12/183	59/13634	1.53869e-11	3.12354e-09	2.36472e-09	IL1B/CAMK2N1/TLR4/S100A8/TLR2/IFNG/CASP4/NKG7/FABP4/S100A9/PTGER4/TNF	12	lightgreen
GO:0032757	positive regulation of interleukin-8 production	9/183	44/13634	5.49357e-09	7.43463e-07	5.6285e-07	IL1B/TLR4/CD2/TLR2/SYK/CHI3L1/CD14/CD74/TNF	9	lightgreen
GO:0006954	inflammatory response	13/183	140/13634	4.87016e-08	4.94322e-06	3.74234e-06	SLC11A1/LY96/TLR4/TLR2/SELP/NRROS/CASP4/NKG7/NLRC4/CYBA/CHI3L1/CD14/CYBB	13	lightgreen
GO:0034341	response to interferon-gamma	5/183	13/13634	4.86542e-07	3.95072e-05	2.99095e-05	SLC11A1/CIITA/CXCL16/CD74/KYNU	5	lightgreen
GO:0002250	adaptive immune response	9/183	79/13634	1.06544e-06	7.20949e-05	5.45805e-05	CTSS/TREM1/SH2D1A/BLK/LAX1/CD4/BOLA-DRB3/DSB/BOLA-DMA	9	lightgreen
GO:0030890	positive regulation of B cell proliferation	6/183	29/13634	1.97965e-06	0.00011482	8.6926e-05	TNFSF13B/TLR4/IFNG/VAV3/NCKAP1L/CD74	6	lightgreen
GO:0032755	positive regulation of interleukin-6 production	8/183	67/13634	2.99962e-06	0.000152231	0.000115249	IL1B/TLR4/TLR2/IFNG/SYK/CYBA/CD74/TNF	8	lightgreen
GO:0032715	negative regulation of interleukin-6 production	6/183	35/13634	6.32702e-06	0.000285419	0.000216081	C5AR2/TLR4/SLAMF1/NCKAP1L/IRAK3/TNF	6	lightgreen
GO:0006958	complement activation, classical pathway	5/183	24/13634	1.42517e-05	0.000483588	0.000366108	C1QB/C1QA/C1QC/C4BPA/C1R	5	lightgreen
GO:0030593	neutrophil chemotaxis	5/183	24/13634	1.42517e-05	0.000483588	0.000366108	S100A8/SYK/S100A9/VAV3/NCKAP1L	5	lightgreen
GO:0050901	leukocyte tethering or rolling	4/183	12/13634	1.42932e-05	0.000483588	0.000366108	SELL/SELP/ITGB7/TNF	4	lightgreen
GO:0032760	positive regulation of tumor necrosis factor production	7/183	61/13634	1.65622e-05	0.000511031	0.000386883	LY96/TLR4/CD2/SASH3/SYK/CYBA/CD14	7	lightgreen
GO:0050766	positive regulation of phagocytosis	5/183	25/13634	1.76217e-05	0.000511031	0.000386883	SLC11A1/IL1B/CYBA/IL2RG/TNF	5	lightgreen
GO:0031663	lipopolysaccharide-mediated signaling pathway	5/183	27/13634	2.61993e-05	0.000709128	0.000536856	IL1B/LY96/TLR4/CCL2/TNF	5	lightgreen
GO:0032729	positive regulation of interferon-gamma production	6/183	49/13634	4.66482e-05	0.0011837	0.000896137	SLC11A1/IL1B/TLR4/SASH3/CD14/TNF	6	lightgreen
GO:0045429	positive regulation of nitric oxide biosynthetic process	4/183	19/13634	0.000103977	0.00248322	0.00187996	IL1B/TLR4/IFNG/TNF	4	lightgreen
GO:0009617	response to bacterium	6/183	59/13634	0.000134519	0.00303416	0.00229705	MS4A1/RGS1/FABP4/OCIAD2/CFD/CD14	6	lightgreen
GO:0050853	B cell receptor signaling pathway	4/183	21/13634	0.000157217	0.00335949	0.00254335	MS4A1/BLK/VAV3/NCKAP1L	4	lightgreen
GO:0006919	activation of cysteine-type endopeptidase activity involved in apoptotic process	5/183	41/13634	0.000208897	0.0040208	0.00304401	S100A8/LAPTM5/NLRC4/S100A9/TNF	5	lightgreen
GO:0002218	activation of innate immune response	4/183	23/13634	0.000227779	0.0040208	0.00304401	IFI16/ZNFX1/TLR4/NLRC4	4	lightgreen
GO:0032735	positive regulation of interleukin-12 production	4/183	23/13634	0.000227779	0.0040208	0.00304401	TLR4/IFNG/SYK/LTB	4	lightgreen
GO:0050796	regulation of insulin secretion	4/183	23/13634	0.000227779	0.0040208	0.00304401	IL1B/IFNG/TNF/ALOX5	4	lightgreen
GO:0051044	positive regulation of membrane protein ectodomain proteolysis	3/183	10/13634	0.000266321	0.00450526	0.00341078	IL1B/IFNG/TNF	3	lightgreen
GO:0006957	complement activation, alternative pathway	3/183	11/13634	0.00036258	0.00566183	0.00428637	CFD/CFP/CFB	3	lightgreen
GO:0032700	negative regulation of interleukin-17 production	3/183	11/13634	0.00036258	0.00566183	0.00428637	TLR4/IFNG/NCKAP1L	3	lightgreen
GO:0006898	receptor-mediated endocytosis	4/183	27/13634	0.000432916	0.0060732	0.00459781	MSR1/CXCL16/LYVE1/CD14	4	lightgreen
GO:0042981	regulation of apoptotic process	6/183	73/13634	0.000435264	0.0060732	0.00459781	RASSF5/BCL2L15/TNFAIP8L2/CASP4/NLRC4/CASP8	6	lightgreen
GO:0050830	defense response to Gram-positive bacterium	5/183	48/13634	0.000442466	0.0060732	0.00459781	IL1B/TLR2/CASP4/MPEG1/TNF	5	lightgreen
GO:0002755	MyD88-dependent toll-like receptor signaling pathway	3/183	12/13634	0.000478676	0.0060732	0.00459781	TLR4/TLR2/IRAK3	3	lightgreen
GO:0034116	positive regulation of heterotypic cell-cell adhesion	3/183	12/13634	0.000478676	0.0060732	0.00459781	IL1B/TNF/CD44	3	lightgreen
GO:0042110	T cell activation	3/183	12/13634	0.000478676	0.0060732	0.00459781	TNFAIP8L2/WAS/CD44	3	lightgreen
GO:0042102	positive regulation of T cell proliferation	4/183	29/13634	0.000573746	0.00705882	0.00534398	TNFSF13B/SASH3/NCKAP1L/CORO1A	4	lightgreen
GO:0006959	humoral immune response	3/183	13/13634	0.000616149	0.00735755	0.00557014	SH2D1A/TNF/ALOX5	3	lightgreen
GO:1901224	positive regulation of NIK/NF-kappaB signaling	5/183	53/13634	0.000702522	0.00814926	0.00616952	IL1B/TLR4/TLR2/CD14/TNF	5	lightgreen
GO:0001818	negative regulation of cytokine production	3/183	15/13634	0.000961042	0.010268	0.00777353	SLC11A1/GPNMB/PTGER4	3	lightgreen
GO:0034612	response to tumor necrosis factor	3/183	15/13634	0.000961042	0.010268	0.00777353	CXCL16/CASP8/CHI3L1	3	lightgreen
GO:0042267	natural killer cell mediated cytotoxicity	3/183	15/13634	0.000961042	0.010268	0.00777353	CD2/SH2D1A/NKG7	3	lightgreen
GO:0051092	positive regulation of NF-kappaB transcription factor activity	6/183	88/13634	0.00117428	0.0122246	0.00925482	IL1B/TLR4/TLR2/NLRC4/RIPK3/TNF	6	lightgreen
GO:0006955	immune response	6/183	89/13634	0.00124538	0.0126406	0.00956975	IL1B/NRROS/FYB1/LTB/TNFSF13/TNF	6	lightgreen
GO:0001782	B cell homeostasis	3/183	17/13634	0.00140819	0.0136125	0.0103056	TNFSF13B/SASH3/NCKAP1L	3	lightgreen
GO:0090023	positive regulation of neutrophil chemotaxis	3/183	17/13634	0.00140819	0.0136125	0.0103056	RAC2/NCKAP1L/CD74	3	lightgreen
GO:0042742	defense response to bacterium	5/183	63/13634	0.00154478	0.0145856	0.0110423	ZNFX1/CASP4/NLRC4/SYK/LCN2	5	lightgreen
GO:0032720	negative regulation of tumor necrosis factor production	4/183	38/13634	0.00162322	0.0146451	0.0110873	C5AR2/TLR4/CLEC4A/SLAMF1	4	lightgreen
GO:0032731	positive regulation of interleukin-1 beta production	4/183	38/13634	0.00162322	0.0146451	0.0110873	TLR4/NLRC4/CASP8/TNF	4	lightgreen
GO:0032753	positive regulation of interleukin-4 production	3/183	18/13634	0.00167324	0.0147682	0.0111805	SASH3/SYK/FCER1G	3	lightgreen
GO:0006909	phagocytosis	4/183	39/13634	0.00178999	0.0154625	0.0117061	SLC11A1/ICAM3/TLR4/NCF4	4	lightgreen
GO:0071260	cellular response to mechanical stimulus	4/183	41/13634	0.00215848	0.0182572	0.0138219	IL1B/TLR4/CASP8/PTGER4	4	lightgreen
GO:0070374	positive regulation of ERK1 and ERK2 cascade	6/183	100/13634	0.00226355	0.0187551	0.0141988	C5AR2/TLR4/SLAMF1/CHI3L1/CXCL17/CD44	6	lightgreen
GO:0007267	cell-cell signaling	3/183	21/13634	0.00264777	0.0214999	0.0162768	SH2D1A/GPNMB/CCL8	3	lightgreen
GO:0071407	cellular response to organic cyclic compound	3/183	23/13634	0.00345703	0.0275206	0.0208349	IL1B/CCL2/TNF	3	lightgreen
GO:0032496	response to lipopolysaccharide	4/183	49/13634	0.00415583	0.0324474	0.0245648	SLC11A1/IRAK3/PTGER4/TBXA2R	4	lightgreen
GO:0032733	positive regulation of interleukin-10 production	3/183	25/13634	0.00440228	0.0337231	0.0255306	TLR4/SASH3/SYK	3	lightgreen
GO:0043029	T cell homeostasis	3/183	26/13634	0.00492789	0.0363768	0.0275396	RIPK3/NCKAP1L/CORO1A	3	lightgreen
GO:2001244	positive regulation of intrinsic apoptotic signaling pathway	3/183	26/13634	0.00492789	0.0363768	0.0275396	S100A8/RIPK3/S100A9	3	lightgreen
GO:0009617	response to bacterium	3/33	59/13634	0.000382944	0.0126372	0.00819635	REG4/PCK1/VIL1	3	darkgrey
GO:0006094	gluconeogenesis	3/33	30/13634	5.01671e-05	0.00496654	0.00322126	FBP2/GCG/PCK1	3	darkgrey
GO:0048240	sperm capacitation	2/33	12/13634	0.000369324	0.0126372	0.00819635	SPINK1/SLC26A3	2	darkgrey
GO:0015031	protein transport	16/338	209/13634	6.6073e-05	0.0439385	0.0422172	SIL1/VPS51/EXOC7/GDI1/MTX1/NBAS/CD63/SNX21/IST1/COG4/SCAMP3/YIF1B/RAB4B/COPE/NXT1/PRAF2	16	tan

## Sheet: CC
ID	Description	GeneRatio	BgRatio	pvalue	p.adjust	qvalue	geneID	Count	module
GO:0030424	axon	16/529	117/13645	1.11683e-05	0.00220016	0.00211611	GHRL/SSNA1/ROGDI/P2RX3/EPHB2/AZIN2/NRN1L/KIF13B/KIRREL3/PLEC/IGSF9/NCAM2/CPNE6/SYN1/TAC1/GRM3	16	blue
GO:0016323	basolateral plasma membrane	9/243	121/13645	0.000310597	0.0459684	0.0434836	TSHR/MYO1A/SLC39A5/CLDN19/NKD2/ATP1B1/SLC16A12/SLC26A5/ATP7B	9	black
GO:0098686	hippocampal mossy fiber to CA3 synapse	4/199	20/13645	0.000177078	0.0118128	0.0109659	ADCY8/ADCY1/PRKAR1B/NECTIN1	4	magenta
GO:0098978	glutamatergic synapse	10/199	169/13645	0.000186029	0.0118128	0.0109659	GRIN3A/ADCY8/LGI1/GRIN2A/CBLN2/ADCY1/PRKAR1B/SLC1A2/EPHA4/PTPRO	10	magenta
GO:0099061	integral component of postsynaptic density membrane	3/199	14/13645	0.000987823	0.0418179	0.0388197	GRIN2A/ADCY1/PTPRO	3	magenta
GO:0099056	integral component of presynaptic membrane	3/199	16/13645	0.00148741	0.0472251	0.0438393	ADCY8/SLC1A2/EPHA4	3	magenta
GO:0043209	myelin sheath	2/41	16/13645	0.00102926	0.043229	0.0335864	MBP/PMP2	2	darkred
GO:0070161	anchoring junction	22/514	250/13645	0.000198442	0.0392915	0.0392706	PHACTR1/ADGRL1/TH/GRIK3/SV2B/PTPRN/GLRA2/CPLX2/KCNAB2/CPLX3/CHRNB3/ZNRF1/GRID1/LRFN3/GRID2/SYT1/CHRNA6/CHRNA7/HTR3B/GABRG3/SYNGR3/SYNDIG1	22	yellow
GO:0097729	9+2 motile cilium	6/260	14/13645	1.19384e-07	1.81463e-05	1.72164e-05	DNAH5/DNAH3/DNAI1/CFAP45/CFAP52/DNAH9	6	pink
GO:0005813	centrosome	65/1630	311/13645	3.87922e-06	0.0011754	0.0010821	RAD18/CEP290/EFHC1/TXNDC9/CETN3/CEP89/HMBOX1/CAPN7/MARK4/KIZ/VPS37A/DYNC2LI1/DCAF12/PCGF5/CEP57/DYNC1I2/PPP1R35/FEZ1/HAP1/KAT2A/CEP76/ITSN2/CCDC92/RAPGEF6/GSK3B/BBS4/DDX11/FAM161A/CEP95/SCLT1/TOPORS/KIF24/NUP93/SKA3/CFAP58/CEP44/CCP110/KIF13A/PRKACB/RPGRIP1L/PSEN1/IQCB1/CDK2/CEP128/UNC119/SPAST/ENTR1/PCNA/FLCN/STOX1/CDC25B/ORC2/USP33/MFAP1/MAPKAPK2/SLC18A2/TTC39A/EYA3/IFT52/LEO1/MECP2/HAUS4/PLK1/…	65	turquoise
GO:0016324	apical plasma membrane	25/793	177/13645	3.29531e-05	0.00853486	0.00797812	FN1/ABCC1/TRPV5/ENPEP/ABCC5/RAB17/ATP8B1/SLC16A2/SLC7A5/DPEP1/ADRB2/ATP6V0D2/SLC7A8/SLC34A2/CTSL/ENPP3/ATP6V1B1/ATP6V0A4/CLIC5/ATP6V1B2/CPO/FOLR1/MSN/ERBB3/PRKCI	25	green
GO:0005762	mitochondrial large ribosomal subunit	11/793	49/13645	9.07754e-05	0.0117554	0.0109886	MRPL12/MRPL32/MRPL52/MRPL21/MRPL51/MRPL46/MRPL39/MRPL19/MRPL48/MRPL13/MRPL34	11	green
GO:0001533	cornified envelope	7/793	23/13645	0.000235167	0.0203027	0.0189784	KLK6/SERPINB5/CAPN1/KRT1/DSP/KRT5/KLK7	7	green
GO:0042470	melanosome	12/793	70/13645	0.000643215	0.0416482	0.0389315	CTNS/ANKRD27/RAB1A/MFSD12/RAB17/ANXA6/ATP1A1/CTSD/CAPG/YWHAB/ATP6V1B2/FASN	12	green
GO:0000776	kinetochore	15/493	81/13645	1.71021e-07	2.22711e-05	1.92874e-05	PPP1R12A/ERCC6L/CHMP2B/CENPM/SEH1L/NUP43/PHF6/NUP37/NEK2/HJURP/SPC25/BUB1/PINX1/NUP107/NUP160	15	purple
GO:0000781	chromosome, telomeric region	15/493	82/13645	2.02465e-07	2.22711e-05	1.92874e-05	TOX4/BRCA2/THOC3/RAD50/RAD51/EZH2/BLM/PIF1/ZBTB10/ORC1/LRIF1/PINX1/DNA2/KDM1A/CHEK1	15	purple
GO:0000228	nuclear chromosome	6/493	14/13645	5.06111e-06	0.000371148	0.000321425	IK/RAD51/SMC2/TOP1/FIGNL1/PINX1	6	purple
GO:0000794	condensed nuclear chromosome	7/493	23/13645	1.14103e-05	0.000627567	0.000543491	NCAPG/RRS1/NEK2/SMC2/NIFK/ADD3/CHEK1	7	purple
GO:0071162	CMG complex	5/493	11/13645	2.32694e-05	0.00102385	0.000886686	MCM4/MCM3/MCM6/GINS3/GINS2	5	purple
GO:0005694	chromosome	12/493	100/13645	0.000252911	0.00927339	0.00803102	POLR1B/BRIX1/MCM8/EXOSC8/RAD51/C28H1orf131/PAXIP1/DNTTIP2/RSL1D1/UTP4/RPF2/BYSL	12	purple
GO:0001650	fibrillar center	13/493	122/13645	0.000461652	0.0138978	0.0120359	POLR1B/CDK7/EXOSC8/UTP15/RGS22/KIT/NHEJ1/EIF3L/TOP1/SNAI1/ORC6/KDM4A/UTP4	13	purple
GO:0035861	site of double-strand break	8/493	52/13645	0.000509099	0.0138978	0.0120359	RAD50/INIP/SAMHD1/RAD51/SLF1/PARP1/NHEJ1/RIF1	8	purple
GO:0005730	nucleolus	33/493	497/13645	0.000568545	0.0138978	0.0120359	PIK3CB/PPP1R12A/GEMIN4/CTCF/PDCD11/RRS1/ABL1/POP4/GLE1/UTP15/PPM1E/AGTPBP1/EXOSC1/C1QBP/OSBP/RTF1/BLM/PARP1/PHF6/HAUS7/SRP68/CENPP/XRN2/SMC2/RSL1D1/DTL/PPM1B/MRPS31/HJURP/WDR18/HOXD9/CDCA8/RPF2	33	purple
GO:0000922	spindle pole	8/493	62/13645	0.00166947	0.0367283	0.0318078	SPDL1/KIF11/TMEM201/NEK2/SGO1/ZW10/POC1A/AURKA	8	purple
GO:0005762	mitochondrial large ribosomal subunit	7/238	49/13645	2.0696e-05	0.000565691	0.000464753	MRPL27/MRPL55/MRPL54/MRPL49/MRPL43/MRPL45/MRPL24	7	lightcyan
GO:0005747	mitochondrial respiratory chain complex I	9/238	48/13645	1.19167e-07	1.95434e-05	1.60562e-05	NDUFB9/NDUFV3/NDUFB11/NDUFA13/NDUFA7/NDUFA9/NDUFS8/NDUFA11/NDUFS2	9	lightcyan
GO:0005759	mitochondrial matrix	12/238	129/13645	2.59716e-06	0.000211921	0.000174107	SDHAF1/NUDT1/ETFB/ETHE1/ERAL1/TBRG4/NDUFA9/PARK7/MDH2/SIRT5/TP53/SDHAF2	12	lightcyan
GO:0005743	mitochondrial inner membrane	16/238	236/13645	3.8766e-06	0.000211921	0.000174107	MRPS26/MRPL27/PINK1/MRPL55/MRPS33/STOML2/MRPL54/MRPS12/MRPL49/MRPL43/NDUFA7/ERAL1/MRPL45/NDUFS8/NDUFS2/MRPL24	16	lightcyan
GO:0022627	cytosolic small ribosomal subunit	5/238	16/13645	5.77941e-06	0.000236956	0.000194675	RPS15/RPS5/RPS18/RPS21/RPS11	5	lightcyan
GO:0005753	mitochondrial proton-transporting ATP synthase complex	5/238	20/13645	1.93754e-05	0.000565691	0.000464753	ATP5MC3/ATP5PO/ATP5MC1/ATP5IF1/ATP5MF	5	lightcyan
GO:0005852	eukaryotic translation initiation factor 3 complex	4/238	11/13645	2.70504e-05	0.000633752	0.000520669	EIF3I/EIF3D/EIF3H/EIF3K	4	lightcyan
GO:0005789	endoplasmic reticulum membrane	19/238	387/13645	4.92888e-05	0.00101042	0.000830127	ATP6AP1/BSG/SSR4/ZDHHC4/CYB5R3/SIGMAR1/ALG8/SSR3/LBR/AGPAT3/TMEM208/FDFT1/BAX/ELOVL1/PSENEN/ALG3/PITPNB/SLC35B1/TMED2	19	lightcyan
GO:0033290	eukaryotic 48S preinitiation complex	4/238	13/13645	5.70178e-05	0.00102069	0.000838565	EIF3I/EIF3D/EIF3H/EIF3K	4	lightcyan
GO:0005739	mitochondrion	21/238	463/13645	6.22372e-05	0.00102069	0.000838565	SDHAF1/APEX1/RACK1/IDH3G/BAX/HINT2/NDUFA13/NDUFA7/COX14/XPC/TBRG4/PRICKLE3/PARK7/NDUFA11/NDUFS2/SUCLG1/SIRT5/TMEM223/ATP5IF1/TP53/SDHAF2	21	lightcyan
GO:0005758	mitochondrial intermembrane space	5/238	41/13645	0.000694973	0.0103614	0.00851258	PINK1/STOML2/HTRA2/PARK7/SIRT5	5	lightcyan
GO:1990062	RPAP3/R2TP/prefoldin-like complex	3/238	11/13645	0.000779555	0.0106539	0.0087529	RUVBL1/UXT/PIH1D1	3	lightcyan
GO:0016282	eukaryotic 43S preinitiation complex	3/238	13/13645	0.00131678	0.0166117	0.0136476	EIF3I/EIF3D/EIF3K	3	lightcyan
GO:0005811	lipid droplet	5/238	53/13645	0.00224672	0.0263187	0.0216226	SIGMAR1/AIFM2/AUP1/SMPD1/UBE2G2	5	lightcyan
GO:0000785	chromatin	10/238	200/13645	0.00270146	0.0295359	0.0242657	PRAME/KLF1/WBP2/PINK1/FANCE/COPS9/HTRA2/CENPX/PARK7/TP53	10	lightcyan
GO:0005839	proteasome core complex	3/238	17/13645	0.0029736	0.0304794	0.0250409	PSMB7/PSMB3/PSMA4	3	lightcyan
GO:0098978	glutamatergic synapse	5/53	169/13645	0.000487576	0.0275352	0.0209332	PPP3R1/ATP2B1/FBXO45/DLG1/ITGB1	5	darkgreen
GO:0000932	P-body	3/53	43/13645	0.000611892	0.0275352	0.0209332	AGO2/IGF2BP2/CNOT7	3	darkgreen
GO:0001891	phagocytic cup	4/184	18/13645	8.44647e-05	0.00778468	0.00662173	TLR4/LCP1/CORO1A/TNF	4	lightgreen
GO:0005615	extracellular space	15/184	372/13645	0.000157266	0.00778468	0.00662173	NAPSA/CTSS/IL1B/LY96/F5/ALB/IFNG/CFD/SPP1/LTB/CHI3L1/CFP/CXCL17/TNF/IL16	15	lightgreen
GO:0005887	integral component of plasma membrane	11/184	241/13645	0.000429711	0.0141805	0.0120621	SELL/LAPTM5/MS4A1/TMPRSS11BNL/SELP/CLDN1/TMC5/CD4/TNF/THBD/FCER1G	11	lightgreen
GO:0001772	immunological synapse	4/184	31/13645	0.000757427	0.0187463	0.0159458	CD53/RHOH/VAV3/CORO1A	4	lightgreen
GO:0044853	plasma membrane raft	3/184	15/13645	0.000974059	0.0192864	0.0164052	MS4A1/CD8A/LCP2	3	lightgreen
GO:0009897	external side of plasma membrane	6/184	89/13645	0.00127547	0.0210453	0.0179014	TLR4/ANPEP/CD14/CD74/TNF/THBD	6	lightgreen
GO:0045335	phagocytic vesicle	4/184	44/13645	0.00285194	0.0403345	0.034309	CTSS/SLAMF1/WAS/MPEG1	4	lightgreen
GO:0005743	mitochondrial inner membrane	16/352	236/13645	0.00042055	0.028317	0.0249379	SLC25A29/MRPL14/NDUFS7/MRPS34/NDUFV1/SLC25A10/COQ4/TRAP1/CPT2/MRPS11/IDH2/MRPL28/MRPL58/CYP11A1/TUFM/TAZ	16	tan
GO:0005789	endoplasmic reticulum membrane	24/352	387/13645	6.80092e-05	0.00686893	0.00604924	PLD3/PEX16/TREX1/TMED9/PLPP3/AGPAT1/SCAP/SHISA5/TMEM147/PLOD3/CREB3L2/TMEM129/SEC61A1/PEMT/ATG9A/LRRC59/REEP6/UBE2J2/CARD19/G6PC3/KRTCAP2/TMEM214/HSP90B1/PTDSS1	24	tan
GO:0005794	Golgi apparatus	28/352	477/13645	4.50263e-05	0.00686893	0.00604924	ACO1/ST6GALNAC4/UNC45A/GAK/PLPP3/MYDGF/SNX17/OBSL1/ATG9A/ST6GALNAC6/VPS51/GLYCTK/GDI1/TRPM4/PEX5/RAB1B/RAD23A/HDAC5/CRELD2/ST3GAL3/NUCB1/COMMD9/GPR108/MARF1/NEO1/CDK5RAP2/MCOLN1/AP3S2	28	tan
GO:0000139	Golgi membrane	16/352	249/13645	0.00075387	0.0380705	0.0335274	PLD3/GALNT18/TMED9/PLPP3/SCAP/ATG9A/ST6GALNAC6/PI4K2A/CHST14/COG4/BCAP31/NUMA1/GPR108/RHBDD2/COPE/COPG1	16	tan

## Sheet: MF
ID	Description	GeneRatio	BgRatio	pvalue	p.adjust	qvalue	geneID	Count	module
GO:0050839	cell adhesion molecule binding	4/170	16/11728	6.76901e-05	0.00798743	0.00798743	CDHR5/NLGN2/PTPN6/NECTIN1	4	magenta
GO:0005198	structural molecule activity	8/175	97/11728	9.78063e-05	0.0116389	0.0108102	SNTG2/UPK3A/KRT35/FGB/CLDN15/CLDN17/CLDN2/CLDN9	8	greenyellow
GO:0008013	beta-catenin binding	18/1408	58/11728	9.59759e-05	0.0219127	0.0203523	DLG5/ASH2L/SLC9A3R2/DVL1/PTPRT/KDM6B/CTNND2/NUMB/SETD1A/CTNNA1/TCF7L2/TBL1XR1/PRKN/DVL3/LEF1/TCF7/BTRC/SOX30	18	turquoise
GO:0106310	protein serine kinase activity	28/1408	116/11728	0.000200504	0.0219127	0.0203523	MAP4K2/PSKH1/MAP4K5/MAPK3/MAP3K21/CDK5/PLK2/GSK3B/PAK5/MAP3K13/PRKG1/MAPK14/PRKACB/RIOK3/RPS6KB1/PRKAA2/CDK2/MAP3K7/MKNK1/PRKD2/CSNK1G3/MAPK10/MTOR/MAPK1/NLK/AURKB/PLK1/CSNK1D	28	turquoise
GO:0001228	DNA-binding transcription activator activity, RNA polymerase II-specific	59/1408	311/11728	0.00021483	0.0219127	0.0203523	RFX6/DMRT2/FOXJ1/RORB/MSX1/ZBED4/MEF2C/NR1I2/REL/MAFG/HOXD4/HLF/LHX2/MYBL1/PRDM4/LMX1A/FOXJ3/NRL/ISL1/IKZF3/SIX1/NKX2-2/TFE3/ELK1/FOXK2/MESP1/HOXC13/LHX3/HOXA9/NR2E3/ZNF24/NR1H4/HHEX/TP63/MYOD1/GMEB1/MYF5/E2F2/CDX1/ETV5/NFATC2/ESRRG/ELK4/IRF6/CLOCK/BARHL2/FOXR1/SMAD3/STAT3/CDC5L/ELF1/NR1H3/PPARA/HOXD8/LEF1/CREB1/RFX5/SOX30/FOXN1	59	turquoise
GO:0004386	helicase activity	8/1408	18/11728	0.00060872	0.0465671	0.0432511	DHX32/HELZ/MOV10L1/SETX/TDRD9/SMARCAL1/BTAF1/TTF2	8	turquoise
GO:0030170	pyridoxal phosphate binding	11/697	48/11728	9.01914e-05	0.0235399	0.0220257	GOT2/ETNPPL/ALAS2/PDXK/ACCS/GOT1L1/SPTLC3/LOC529488/PNPO/GOT1/SGPL1	11	green
GO:0005509	calcium ion binding	64/942	466/11728	1.36433e-05	0.00376555	0.00359034	ATP2C1/DST/MAN1A1/EDEM3/GUCA1A/CALU/CLSTN3/COLEC11/PLA2G1B/PPP2R3A/CDH2/S100A13/MAN1C1/PLCB1/ADGRV1/EDIL3/FKBP7/SUSD1/HEG1/EEF2K/THBS1/PAM/LRP8/LOC615258/CLSTN2/EFEMP2/PCDH11X/KCNIP4/VCAN/MACF1/LTBP3/TBC1D9B/LRP1/EPDR1/FKBP9/MEGF8/FKBP14/PROS1/RGN/LDLR/FKBP10/CRB1/ADGRL4/SMOC2/PCDH18/PCDH8/DLL4/DNER/FSTL1/STAB1/EHD2/PLS3/RASGRP3/PLCB4/CALB2/FBLN1/AOC1/DYSF/RYR2/NELL2/MYL6B/P4HTM/ANXA5/TNFAIP6	64	brown
GO:0031418	L-ascorbic acid binding	8/942	19/11728	5.69897e-05	0.00786457	0.00749864	EGLN1/PAM/P4HA2/PLOD1/P3H2/PLOD2/P3H3/P4HTM	8	brown
GO:0005178	integrin binding	13/942	54/11728	0.0002649	0.0243708	0.0232369	CXCL12/THBS1/JAM2/COL3A1/EMP2/COL16A1/ISG15/ADAM17/FBLN1/S1PR3/COL4A3/IGF2/UTRN	13	brown
GO:0001968	fibronectin binding	6/942	15/11728	0.00070244	0.0484683	0.0462131	ITGAV/THBS1/LOXL3/CTSK/FBLN1/TNFAIP6	6	brown
GO:0003729	mRNA binding	10/464	49/11728	1.748e-05	0.00370575	0.0035512	SRSF6/N4BP1/LUC7L3/TRA2B/FXR1/RBM8A/NCBP2/METTL3/DHX9/JRK	10	red
GO:0003743	translation initiation factor activity	6/192	29/11728	6.1804e-06	0.000889978	0.000780683	EIF3I/EIF3D/EIF6/EIF3H/EIF2B2/EIF3K	6	lightcyan
GO:0003723	RNA binding	14/192	254/11728	7.39194e-05	0.0053222	0.0046686	LRRC47/REXO5/TRIM21/RNASEH2A/IMPDH2/APEX1/PUF60/RPS15/DDX47/EIF3D/RBM14/NOL9/EIF3K/MRPL24	14	lightcyan
GO:0003735	structural constituent of ribosome	7/192	78/11728	0.000279775	0.0134292	0.01178	MRPS26/MRPL55/MRPS12/RPS18/MRPL49/NDUFA7/MRPL24	7	lightcyan
GO:0019902	phosphatase binding	3/51	33/11728	0.000385537	0.0195826	0.0166051	PPP3R1/CRY1/DLG1	3	darkgreen
GO:0003682	chromatin binding	6/51	242/11728	0.000600658	0.0195826	0.0166051	POLE/BRD3/SMC3/CGAS/ZNF445/TOP2A	6	darkgreen
GO:0001046	core promoter sequence-specific DNA binding	2/51	10/11728	0.000815942	0.0195826	0.0166051	AGO2/TAF4	2	darkgreen
GO:0005178	integrin binding	5/156	54/11728	0.000730333	0.026292	0.0215256	IL1B/PTPRZ1/LCP1/SYK/SPP1	5	lightgreen
GO:0001530	lipopolysaccharide binding	4/156	19/11728	9.99162e-05	0.010791	0.0088347	LY96/TLR2/SELP/CD14	4	lightgreen
GO:0042169	SH2 domain binding	4/156	27/11728	0.000416446	0.0224881	0.0184113	SYK/SLAMF1/LAX1/LAT2	4	lightgreen
GO:0005525	GTP binding	10/156	242/11728	0.00146556	0.0372508	0.0304977	GIMAP5/GIMAP7/LOC512867/ARL11/LOC530077/LOC615733/LOC768255/RHOH/IFI47/EHD3	10	lightgreen
GO:0001540	amyloid-beta binding	4/156	39/11728	0.00172457	0.0372508	0.0304977	MSR1/TLR2/GSAP/CD74	4	lightgreen
GO:0005164	tumor necrosis factor receptor binding	3/156	20/11728	0.00222874	0.0401173	0.0328446	TNFSF13B/LTB/TNFSF13	3	lightgreen
GO:0015020	glucuronosyltransferase activity	2/25	13/11728	0.000335419	0.00838546	0.00741452	UGT2B10/UGT2A1	2	darkgrey
GO:0003723	RNA binding	13/205	254/11728	0.000522246	0.0370795	0.0316096	NOL6/GRB7/PPRC1/NOP2/DDX54/MRM1/RBM42/PRPF6/EIF4H/WRAP53/EIF5A/ATXN1L/CCDC9	13	grey60
GO:0003724	RNA helicase activity	5/205	35/11728	0.000329205	0.0370795	0.0316096	DDX49/DDX54/DHX8/DDX24/G3BP1	5	grey60

## Sheet: KEGG
level1	level2	Description	GeneRatio	BgRatio	pvalue	p.adjust	qvalue	geneID	Count	module
A09130 Environmental Information Processing	B 09133 Signaling molecules and interaction	Neuroactive ligand-receptor interaction [PATH:bta04080]	34/287	362/6589	1.48356e-05	0.0028781	0.00282657	UCN2/EDNRB/ADCYAP1R1/GHRL/CHRNE/QRFP/UTS2/gzmA/PRP1/CHRND/CALCA/UTS2B/PPY/P2RX3/APLN/CYSLTR2/MLN/HRH3/GH1/HTR1E/NMUR2/GIP/LPAR4/PDYN/GRIK1/GABRQ/GHRH/CHRM3/TAC1/GABRR2/RXFP1/DRD1/GRM3/PRLR	34	blue
A09150 Organismal Systems	B 09157 Sensory system	Taste transduction [PATH:bta04742]	11/287	79/6589	0.000567469	0.0366963	0.0360393	T2R65A/PDE1C/HTR3C/P2RX3/HTR3A/TAS2R42/HTR1E/TAS2R3/T2R12/TAS2R39/CHRM3	11	blue
A09150 Organismal Systems	B 09157 Sensory system	Phototransduction [PATH:bta04744]	7/287	28/6589	0.000148595	0.0144137	0.0141556	PDE6B/GRK7/GUCA1B/GUCY2D/GNGT1/GNAT2/RCVRN	7	blue
A09130 Environmental Information Processing	B 09133 Signaling molecules and interaction	Neuroactive ligand-receptor interaction [PATH:bta04080]	52/296	362/6589	1.94653e-14	1.74215e-12	1.74215e-12	GRIN1/GRM4/ADRB1/S1PR4/LYNX1/NPFFR1/TRPV1/NPBWR2/CALCB/NPBWR1/PTGER2/TAAR1/GRIK3/OPRL1/GLRA2/C3AR1/GNRHR/VIPR1/OPRD1/THRB/PRP-VII/RXFP3/ADORA2A/OPRK1/GPR83/MC3R/CHRNB3/GPR50/GRPR/TAAR2/MLNR/CRHR1/RXFP4/KISS1/GRID1/LTB4R/GRM6/DRD3/PTH2R/ADM/GRID2/PTGIR/AVPR1A/CCKBR/CHRNA6/CHRNA7/GABRG3/SSTR3/LEPR/HCRTR2/NPY2R/PRP3	52	yellow
A09150 Organismal Systems	B 09157 Sensory system	Olfactory transduction [PATH:bta04740]	48/296	248/6589	1.08236e-18	1.93743e-16	1.93743e-16	OR4E2/OR56A4/OR10J3/OR1D5/OR4C15/MGC137098/OR1B1/OR4D6/OR2G2/OR5A1/PDE1A/OR6K3/OR1E1/OR7G1/OR10Z1/OR1K1/OR6F1/OR2B6/OR2B11/OR1G1/OR56A1/OR51M1/OR1Q1/OR52E4/OR11H4/OR10A7/OR6P1/OR5C1/OR2AP1/OR4F15/OR6V1/OR2A25/OR8G5/OR13A1/OR6C75/OR5B2/OR2H1/OR2A12/OR52D1/OR4K17/OR6N1/OR5AR1/OR6B1/OR4K2/ANO2/SLC8A3/OR2V1/OR5B3	48	yellow
A09150 Organismal Systems	B 09157 Sensory system	Taste transduction [PATH:bta04742]	11/296	79/6589	0.000734927	0.0438507	0.0438507	GRM4/ASIC2/TAS2R41/PDE1A/TAS2R4/SCNN1G/TAS2R7/TAS1R1/TAS2R38/HTR3B/TAS1R3	11	yellow
A09130 Environmental Information Processing	B 09132 Signal transduction	ErbB signaling pathway [PATH:bta04012]	21/733	84/6589	0.000251999	0.018648	0.0164463	SHC1/NRG2/PAK6/MAPK3/GSK3B/NCK1/NCK2/PAK5/HRAS/SOS2/ELK1/RPS6KB1/PLCG2/BRAF/CRK/ERBB4/PIK3CD/MAPK10/MTOR/MAPK1/CRKL	21	turquoise
A09130 Environmental Information Processing	B 09132 Signal transduction	FoxO signaling pathway [PATH:bta04068]	31/733	130/6589	2.53903e-05	0.00563664	0.00497115	PRKAG1/USP7/MAPK3/STK11/PLK2/PLK3/HRAS/SOS2/MAPK14/TGFBR1/CCNB3/FBXO32/PRKAA2/FBXO25/CDK2/BRAF/SOD2/IRS4/CSNK1E/KLF2/CDKN2B/PIK3CD/MAPK10/SMAD3/STAT3/PDPK1/HOMER1/MAPK1/NLK/MDM2/PLK1	31	turquoise
A09130 Environmental Information Processing	B 09132 Signal transduction	Wnt signaling pathway [PATH:bta04310]	32/733	161/6589	0.000706252	0.039197	0.0345692	WNT8B/FRZB/WIF1/VANGL1/PRICKLE1/DVL1/GSK3B/CTNND2/CBY1/DKK2/DVL2/SFRP1/PRKACB/SIAH1/PSEN1/MAP3K7/TCF7L2/CTNNBIP1/TBL1XR1/FRAT1/CSNK1E/NFATC2/MAPK10/SMAD3/PPARD/NLK/DVL3/RSPO2/LEF1/GPC4/TCF7/BTRC	32	turquoise
A09150 Organismal Systems	B 09152 Endocrine system	Progesterone-mediated oocyte maturation [PATH:bta04914]	22/733	88/6589	0.000180776	0.018648	0.0164463	MOS/ADCY2/MAPK3/CPEB1/SPDYA/CCNA1/MAPK14/PRKACB/CCNB3/CDC27/CDK2/BRAF/ANAPC10/CDC25B/PIK3CD/MAPK10/ANAPC13/ANAPC7/MAPK1/CPEB3/PLK1/GNAI1	22	turquoise
A09130 Environmental Information Processing	B 09132 Signal transduction	TGF-beta signaling pathway [PATH:bta04350]	22/609	90/6589	1.54734e-05	0.00351247	0.00327385	MYC/TFDP1/SMAD4/RGMB/ID1/BMPR2/TGFB3/FST/TGFB2/THBS1/FMOD/ZFYVE16/GDF6/SMAD2/AMHR2/DCN/NOG/AMH/ID2/INHBA/INHBB/CHRD	22	brown
A09120 Genetic Information Processing	B 09122 Translation	Nucleocytoplasmic transport [PATH:bta03013]	14/239	105/6589	2.25307e-05	0.0027755	0.00263655	RANBP2/NUP50/SAP18/THOC3/KPNA1/GLE1/NUP58/CSE1L/SEH1L/NUP43/NUP37/KPNA3/NUP107/NUP160	14	purple
A09120 Genetic Information Processing	B 09124 Replication and repair	DNA replication [PATH:bta03030]	7/239	36/6589	0.000256553	0.0140249	0.0133228	MCM4/MCM3/MCM6/POLE2/LIG1/DNA2/RFC3	7	purple
A09140 Cellular Processes	B 09143 Cell growth and death	Cell cycle [PATH:bta04110]	15/239	123/6589	3.38476e-05	0.0027755	0.00263655	MCM4/CDK7/ABL1/MCM3/CDC25A/MCM6/CDK1/CCNE1/CDC25C/BUB1B/ORC1/ORC6/BUB1/ANAPC1/CHEK1	15	purple
A09140 Cellular Processes	B 09144 Cellular community - eukaryotes	Adherens junction [PATH:bta04520]	9/239	70/6589	0.000880277	0.0288731	0.0274276	RHOA/WASL/PTPRJ/WASF1/ACTN1/WASF3/TJP1/SRC/SNAI1	9	purple
A09140 Cellular Processes	B 09142 Cell motility	Regulation of actin cytoskeleton [PATH:bta04810]	18/239	215/6589	0.000757432	0.0288731	0.0274276	PIK3CB/RHOA/PPP1R12A/RRAS2/FGF9/WASL/EZR/WASF1/FGF19/ACTN1/ARPC5L/ENAH/PDGFA/MYL12A/SRC/PIP5K1B/SCIN/IQGAP2	18	purple
A09100 Metabolism	B 09102 Energy metabolism	Oxidative phosphorylation [PATH:bta00190]	19/147	134/6589	8.22347e-11	1.29931e-08	1.22919e-08	ATP6AP1/UQCR10/NDUFB9/UQCRQ/NDUFV3/NDUFB11/ATP6V0E1/ATP5MC3/NDUFA13/NDUFA7/NDUFA9/NDUFS8/NDUFA11/ATP5PO/NDUFS2/NDUFA4/ATP5MC1/ATP6V0B/ATP5MF	19	lightcyan
A09100 Metabolism	B 09107 Glycan biosynthesis and metabolism	N-Glycan biosynthesis [PATH:bta00510]	7/147	50/6589	0.000106638	0.00561629	0.00531321	DPM2/B4GALT1/ALG8/DDOST/RPN2/ALG3/MGAT2	7	lightcyan
A09100 Metabolism	B 09107 Glycan biosynthesis and metabolism	Various types of N-glycan biosynthesis [PATH:bta00513]	5/147	40/6589	0.00181063	0.04768	0.045107	B4GALT1/DDOST/RPN2/ALG3/MGAT2	5	lightcyan
A09120 Genetic Information Processing	B 09122 Translation	Ribosome [PATH:bta03010]	10/147	130/6589	0.000608418	0.019226	0.0181885	MRPL27/RPSA/RPS15/RPS5/MRPS12/RPS18/RPS8/RPS21/RPS11/MRPL24	10	lightcyan
A09150 Organismal Systems	B 09159 Environmental adaptation	Thermogenesis [PATH:bta04714]	19/147	230/6589	6.79622e-07	5.36901e-05	5.07928e-05	UQCR10/NDUFB9/UQCRQ/NDUFV3/NDUFB11/ATP5MC3/NDUFA13/CHCHD8/NDUFA7/COX14/MAPK13/NDUFA9/NDUFS8/NDUFA11/ATP5PO/NDUFS2/NDUFA4/ATP5MC1/ATP5MF	19	lightcyan
A09150 Organismal Systems	B 09156 Nervous system	Retrograde endocannabinoid signaling [PATH:bta04723]	11/147	147/6589	0.000411637	0.0162597	0.0153822	NDUFB9/NDUFV3/NDUFB11/NDUFA13/NDUFA7/MAPK13/NDUFA9/NDUFS8/NDUFA11/NDUFS2/NDUFA4	11	lightcyan
A09130 Environmental Information Processing	B 09133 Signaling molecules and interaction	Cytokine-cytokine receptor interaction [PATH:bta04060]	16/132	278/6589	0.000124051	0.00114305	0.000942045	TNFSF13B/IL1B/CCR1/PPBP/IFNG/CXCL16/CXCR1/LTB/IL2RG/TNFSF13/CCL2/CXCL17/PF4/CD4/CCL8/TNF	16	lightgreen
A09130 Environmental Information Processing	B 09133 Signaling molecules and interaction	Viral protein interaction with cytokine and cytokine receptor [PATH:bta04061]	8/132	86/6589	0.000299703	0.00227422	0.00187431	CCR1/PPBP/CXCR1/IL2RG/CCL2/PF4/CCL8/TNF	8	lightgreen
A09150 Organismal Systems	B 09151 Immune system	Chemokine signaling pathway [PATH:bta04062]	13/132	181/6589	6.11002e-05	0.000656827	0.000541326	PLCB2/CCR1/PPBP/CXCL16/RAC2/CXCR1/CCL2/VAV3/WAS/PF4/GNG7/CCL8/ADCY7	13	lightgreen
A09130 Environmental Information Processing	B 09132 Signal transduction	NF-kappa B signaling pathway [PATH:bta04064]	9/132	99/6589	0.000149199	0.00120292	0.00099139	TNFSF13B/IL1B/LY96/BCL2A1/TLR4/SYK/LTB/CD14/TNF	9	lightgreen
A09140 Cellular Processes	B 09141 Transport and catabolism	Phagosome [PATH:bta04145]	18/132	149/6589	6.48978e-10	2.79061e-08	2.29989e-08	CTSS/TLR4/MSR1/TLR2/NCF4/FCGR3A/MGC126945/CYBA/BOLA-DYB/CD14/CORO1A/BOLA-DRB3/C1R/CYBB/BOLA-DMB/DSB/BOLA-DMA/BOLA-DRA	18	lightgreen
A09150 Organismal Systems	B 09158 Development and regeneration	Osteoclast differentiation [PATH:bta04380]	10/132	116/6589	9.96422e-05	0.000988758	0.000814888	IL1B/IFNG/SPI1/NCF4/FCGR3A/SYK/CYBA/SIRPA/LCP2/TNF	10	lightgreen
A09130 Environmental Information Processing	B 09133 Signaling molecules and interaction	Cell adhesion molecules [PATH:bta04514]	16/132	144/6589	2.12043e-08	6.53853e-07	5.38875e-07	SELL/ICAM3/CD2/SELP/MGC126945/CLDN1/CD8A/BOLA-DYB/ITGB7/CD4/BOLA-DRB3/BOLA-DMB/DSB/CD22/BOLA-DMA/BOLA-DRA	16	lightgreen
A09150 Organismal Systems	B 09151 Immune system	Complement and coagulation cascades [PATH:bta04610]	12/132	80/6589	4.77995e-08	1.02769e-06	8.46974e-07	VSIG4/C1QB/F5/CFI/CFD/C1QA/CR2/CFB/C1QC/C4BPA/C1R/THBD	12	lightgreen
A09150 Organismal Systems	B 09151 Immune system	Antigen processing and presentation [PATH:bta04612]	14/132	67/6589	3.32317e-11	2.14345e-09	1.76653e-09	CTSS/CIITA/IFNG/MGC126945/CD8A/BOLA-DYB/CD4/BOLA-DRB3/CD74/TNF/BOLA-DMB/DSB/BOLA-DMA/BOLA-DRA	14	lightgreen
A09150 Organismal Systems	B 09151 Immune system	Neutrophil extracellular trap formation [PATH:bta04613]	11/132	144/6589	0.000133414	0.00114736	0.0009456	PLCB2/TLR4/TLR2/SELP/NCF4/FCGR3A/CASP4/RAC2/SYK/CYBA/CYBB	11	lightgreen
A09150 Organismal Systems	B 09151 Immune system	Toll-like receptor signaling pathway [PATH:bta04620]	8/132	95/6589	0.00059054	0.00400946	0.00330441	IL1B/LY96/TLR4/TLR2/SPP1/CASP8/CD14/TNF	8	lightgreen
A09150 Organismal Systems	B 09151 Immune system	NOD-like receptor signaling pathway [PATH:bta04621]	14/132	163/6589	4.01249e-06	6.47014e-05	5.33239e-05	NAIP/PLCB2/IFI16/IL1B/TLR4/CASP4/NLRC4/OAS1X/RIPK3/CYBA/CASP8/CCL2/CYBB/TNF	14	lightgreen
A09150 Organismal Systems	B 09151 Immune system	Hematopoietic cell lineage [PATH:bta04640]	18/132	93/6589	1.71789e-13	2.21608e-11	1.82639e-11	IL1B/CD1E/MS4A1/CD2/ANPEP/CD8A/CR2/BOLA-DYB/CD14/CD4/BOLA-DRB3/TNF/BOLA-DMB/DSB/CD44/CD22/BOLA-DMA/BOLA-DRA	18	lightgreen
A09150 Organismal Systems	B 09151 Immune system	Natural killer cell mediated cytotoxicity [PATH:bta04650]	12/132	112/6589	2.03243e-06	3.74547e-05	3.08684e-05	IFNG/FCGR3A/SH2D1A/MGC126945/RAC2/SYK/CD247/VAV3/LCP2/PRF1/TNF/FCER1G	12	lightgreen
A09150 Organismal Systems	B 09151 Immune system	IL-17 signaling pathway [PATH:bta04657]	8/132	90/6589	0.000409467	0.00293452	0.00241849	IL1B/S100A8/IFNG/S100A9/CASP8/LCN2/CCL2/TNF	8	lightgreen
A09150 Organismal Systems	B 09151 Immune system	Th1 and Th2 cell differentiation [PATH:bta04658]	10/132	93/6589	1.4578e-05	0.000188056	0.000154987	IFNG/CD247/BOLA-DYB/IL2RG/CD4/BOLA-DRB3/BOLA-DMB/DSB/BOLA-DMA/BOLA-DRA	10	lightgreen
A09150 Organismal Systems	B 09151 Immune system	Th17 cell differentiation [PATH:bta04659]	11/132	109/6589	9.92855e-06	0.000142309	0.000117285	IL1B/IFNG/CD247/BOLA-DYB/IL2RG/CD4/BOLA-DRB3/BOLA-DMB/DSB/BOLA-DMA/BOLA-DRA	11	lightgreen
A09150 Organismal Systems	B 09151 Immune system	T cell receptor signaling pathway [PATH:bta04660]	7/132	103/6589	0.0044389	0.0272676	0.0224726	IFNG/CD247/CD8A/VAV3/LCP2/CD4/TNF	7	lightgreen
A09150 Organismal Systems	B 09151 Immune system	Fc epsilon RI signaling pathway [PATH:bta04664]	8/132	66/6589	4.53726e-05	0.000532097	0.00043853	FCER1A/RAC2/SYK/VAV3/LCP2/TNF/ALOX5/FCER1G	8	lightgreen
A09150 Organismal Systems	B 09151 Immune system	Leukocyte transendothelial migration [PATH:bta04670]	8/132	112/6589	0.00173895	0.0112162	0.0092439	RASSF5/NCF4/RAC2/CLDN1/CYBA/RHOH/VAV3/CYBB	8	lightgreen
A09150 Organismal Systems	B 09151 Immune system	Intestinal immune network for IgA production [PATH:bta04672]	10/132	48/6589	2.53431e-08	6.53853e-07	5.38875e-07	TNFSF13B/BOLA-DYB/PIGR/ITGB7/TNFSF13/BOLA-DRB3/BOLA-DMB/DSB/BOLA-DMA/BOLA-DRA	10	lightgreen
A09100 Metabolism	B 09101 Carbohydrate metabolism	Glycolysis / Gluconeogenesis [PATH:bta00010]	3/19	63/6589	0.00072378	0.00850441	0.00552358	ALDOB/FBP2/PCK1	3	darkgrey
A09100 Metabolism	B 09101 Carbohydrate metabolism	Pentose phosphate pathway [PATH:bta00030]	2/19	28/6589	0.0028479	0.0170564	0.011078	ALDOB/FBP2	2	darkgrey
A09100 Metabolism	B 09101 Carbohydrate metabolism	Pentose and glucuronate interconversions [PATH:bta00040]	2/19	20/6589	0.0014513	0.0113685	0.0073838	UGT2B10/UGT2A1	2	darkgrey
A09100 Metabolism	B 09101 Carbohydrate metabolism	Fructose and mannose metabolism [PATH:bta00051]	2/19	33/6589	0.00394402	0.0185369	0.0120396	ALDOB/FBP2	2	darkgrey
A09100 Metabolism	B 09101 Carbohydrate metabolism	Ascorbate and aldarate metabolism [PATH:bta00053]	2/19	18/6589	0.0011727	0.0110234	0.00715965	UGT2B10/UGT2A1	2	darkgrey
A09100 Metabolism	B 09103 Lipid metabolism	Steroid hormone biosynthesis [PATH:bta00140]	3/19	50/6589	0.000365802	0.0057309	0.0037222	UGT2B10/UGT2A1/HSD17B2	3	darkgrey
A09100 Metabolism	B 09108 Metabolism of cofactors and vitamins	Retinol metabolism [PATH:bta00830]	2/19	52/6589	0.00958735	0.034662	0.0225128	UGT2B10/UGT2A1	2	darkgrey
A09100 Metabolism	B 09108 Metabolism of cofactors and vitamins	Porphyrin metabolism [PATH:bta00860]	2/19	30/6589	0.00326611	0.0170564	0.011078	UGT2B10/UGT2A1	2	darkgrey
A09100 Metabolism	B 09111 Xenobiotics biodegradation and metabolism	Metabolism of xenobiotics by cytochrome P450 [PATH:bta00980]	2/19	46/6589	0.00756067	0.0296126	0.0192333	UGT2B10/UGT2A1	2	darkgrey
A09100 Metabolism	B 09111 Xenobiotics biodegradation and metabolism	Drug metabolism - cytochrome P450 [PATH:bta00982]	2/19	43/6589	0.00663043	0.02833	0.0184002	UGT2B10/UGT2A1	2	darkgrey
A09100 Metabolism	B 09111 Xenobiotics biodegradation and metabolism	Drug metabolism - other enzymes [PATH:bta00983]	2/19	58/6589	0.0118295	0.0397132	0.0257936	UGT2B10/UGT2A1	2	darkgrey
A09150 Organismal Systems	B 09152 Endocrine system	PPAR signaling pathway [PATH:bta03320]	4/19	78/6589	6.15513e-05	0.00144645	0.000939467	FABP2/HMGCS2/SLC27A5/PCK1	4	darkgrey
A09150 Organismal Systems	B 09152 Endocrine system	Glucagon signaling pathway [PATH:bta04922]	3/19	103/6589	0.00299662	0.0170564	0.011078	FBP2/GCG/PCK1	3	darkgrey
A09150 Organismal Systems	B 09154 Digestive system	Bile secretion [PATH:bta04976]	4/19	72/6589	4.48832e-05	0.00144645	0.000939467	ABCC3/UGT2B10/SLC27A5/UGT2A1	4	darkgrey
A09120 Genetic Information Processing	B 09122 Translation	Ribosome biogenesis in eukaryotes [PATH:bta03008]	7/140	76/6589	0.00108322	0.0400791	0.0384828	NOL6/CSNK2B/MDN1/FBL/GNL2/NOB1/SNU13	7	grey60
A09120 Genetic Information Processing	B 09124 Replication and repair	DNA replication [PATH:bta03030]	5/140	36/6589	0.000894341	0.0400791	0.0384828	RPA1/MCM5/MCM2/POLA2/POLD1	5	grey60
A09120 Genetic Information Processing	B 09121 Transcription	Spliceosome [PATH:bta03040]	13/140	128/6589	2.69535e-06	0.000398913	0.000383024	CCDC12/U2AF1L4/PRPF3/DHX8/SNRPD3/PRPF6/SART1/SNRNP40/SNU13/FUS/XAB2/CTNNBL1/SNRPC	13	grey60
A09140 Cellular Processes	B 09141 Transport and catabolism	Endocytosis [PATH:bta04144]	14/140	241/6589	0.000561168	0.0400791	0.0384828	RAB5C/PRKCZ/CLTB/RAB7A/HGS/EHD4/CBLC/ARF3/ARPC1A/RAB11FIP4/CHMP2A/CBL/ACAP1/CAPZB	14	grey60
