# Supplementary material for: Comprehensive transcriptomic analysis of long non-coding RNAs in bovine ovarian follicles and early embryos
Source: PLoS One. 2023 Sep 19;18(9):e0291761. doi: 10.1371/journal.pone.0291761 (PMC10508637; doi:10.1371/journal.pone.0291761)
Supplement: S2 Dataset — (XLSX) [file pone.0291761.s007.xlsx]

## Sheet: probe information
										ubiquitously expressed 1 Yes, 0 No
ProbeID	Sequence	Chromosome (ARS-UCD1.2/bosTau9)	start	end	strand	moduleColor	GeneID	symbol	group	oocyte	2-cell	blastocyst	cumulus	granulosa	mean expression in oocyte	mean expression in 2-cell	mean expression in blastocyst	mean expression in cumulus	mean expression in granulosa	Symbol (Bos_taurus_UMD_3.1/bosTau6)
EMBV3_00002	GTAGTGCTGAAGTTTGCATGTTGGTACTAGTGATCATTTTTTGTTTTTGCCTTTCTGCAG	chr19	27130606	27130665	+	brown	282179	CHRNB1	mRNA	1	1	1	1	1	8.20129	8.14272	8.06299	9.04151	8.38795	CHRNB1
EMBV3_00005	CATCAGCCAGCGATGTATGGAGTTACGGGATTGTTCTCTGGGAGGTGATGTCCTATGGAG	chr1	37495860	37495919	+	blue	537951	EPHA3	mRNA	1	1	1	1	1	7.95034	7.89683	8.1021	8.0108	8.20878	EPHA3
EMBV3_00010	GCCAGCCTGGTATCACCGCTTGGGATTCTGTTTTGCACGTGCTGGTGTTTGCAATCAAAA	chr23	7894832	7894891	+	black			lncRNA	0	1	0	1	0	7.65884	7.8071	7.90597	7.82648	7.62862	NULL
EMBV3_00012	AGACTGGTCCCTTCCAAGGTCAGCCCACCCGTCTGATTAATTTCTGGGAAAGCAAACGAT	chr3	109528161	109528219	+	grey	515723	STK40	mRNA	1	1	1	1	1	10.0546	10.4354	9.75608	8.27173	8.83789	NULL
EMBV3_00013	AAGTCCACTGTATCGTTCCCAGGCAACATAAAAGTGGATGATTTATACACAGAACACCTG	chr5	23664415	23664474	-	brown			lncRNA	0	0	0	0	0	7.64802	7.54726	7.50757	7.48613	8.02166	NULL
EMBV3_00016	GAAAGCCCCATTGCCTCATGGCACAGATGAGGGTATTACAGCCCAGAGAGATAGAATGAC	chrX	52465989	52466048	-	turquoise	531678	GLRA4	mRNA	1	0	0	0	0	7.81989	7.74023	7.60196	7.60181	7.57806	MGC139528
EMBV3_00017	TATTCGCCCCCCTCCCAAAGGAATGAGTAACAATCTGGGTAAAAATGCAAATCTCTGGAG	chr21	40513906	40513965	+	cyan			lncRNA	1	1	1	1	1	10.1984	8.92866	9.42349	8.96701	8.63124	NULL
EMBV3_00021	GATCAAGAGCCCAGGACCCCGTTTATCCTCCTGTTGGGTGAAAAAGCCGATTTGAGCGTA	chr25	29739266	29739325	+	turquoise			lncRNA	1	1	1	1	1	9.24392	9.0735	7.90232	7.83894	7.77872	NULL
EMBV3_00023	GGAGAAAGGGGTGGGCCATCACCATCATTAAACTGTTTGATCAATCAACGTTGGATAGTG	chr5	111465989	111466048	-	darkred			lncRNA	1	0	1	1	1	7.8467	7.75946	7.78906	8.37234	7.8273	NULL
EMBV3_00024	TGCAGCAGGGAGGCCTTTGTTATGTCCCAAGATGCGGCTCGGATGATGTATGTAGTTTTC	chr8	110193655	110193714	+	grey	101904668	LOC101904668	mRNA	1	1	1	1	1	7.83517	7.83487	8.14114	7.8969	7.88481	LOC784344
EMBV3_00025	GGTTCCAAGAATTTGCTGGAAATGCGCCAGATATCCTTCCCTAGCTAGAGTTGGAAGTGT	chr6	72002981	72003040	+	grey			lncRNA	0	0	0	0	0	7.64944	7.70272	7.84482	7.70648	7.66345	NULL
EMBV3_00028	CACATCAGCGTCAACTCCCTGGATGACAATTCTGTGGATCTGGAAAACAGTGCGCAGGAA	chr7	38066061	38066115	+	darkgrey	511921	CDHR2	mRNA	1	0	1	0	1	7.76387	7.70272	7.81338	7.66081	8.6151	CDHR2
EMBV3_00029	CCCCTGTACTGCTATGCAGGTTCTTCTGGCTGCTCCCTTCTTGACAATGTGGTTGAAAAA	chr29	40699827	40701711	+	yellow	786072	SCGB2A2	mRNA	1	0	1	1	1	8.11422	7.82988	7.83441	7.96274	7.75325	SCGB2A2
EMBV3_00033	CCAACTAGTCGTGCAGACCACAACTGAAGAGAGACGGAAAGTGGGAAATAACTTGCAGCG	chr24	36891401	36891460	+	purple	538789	NDC80	mRNA	1	1	1	1	1	10.2885	10.1995	9.81082	10.1103	9.48125	NDC80
EMBV3_00034	CTTGCTGACTAGTGGGCTCAGCAGGAGCATCCATATCCTTACTATGTCTGGAGTGTGCTT	chr19	42259241	42259300	-	grey60	613749	RAB5C	mRNA	1	1	1	1	1	8.02531	9.00566	8.28335	8.11876	8.59933	RAB5C
EMBV3_00035	ACGACGTCACAGAAGGTGGCTCGGAAGTTCTGGTGGAAGAACGTGAAGATGATTGTCCTC	chr11	49428271	49428330	-	lightcyan	507309	VAMP8	mRNA	1	0	1	1	1	8.17254	7.93003	9.56176	8.57959	9.64711	VAMP8
EMBV3_00038	AGCTGCAGGACTACGCCCCTGACTACCAGCACAAGTTCAGCTTTGACTTCATGCCCACAT	chr19	22979039	22979098	-	turquoise	539358	RTN4RL1	mRNA	1	0	0	0	0	7.7547	7.65361	7.51103	7.34029	7.42241	RTN4RL1
EMBV3_00039	TACCCTAGACCGAGGACCAGATGGCTTAGGCTTCAGTATAGTAGGAGGATATGGCAGTCC	chr8	31201856	31201915	+	grey	536863	MPDZ	mRNA	1	1	1	1	1	7.77512	8.41626	7.83565	7.82957	7.96158	MPDZ
EMBV3_00043	GTTGCTATGGACTGAGTGTTTGTGTCCCCTCCTAAAATTCGTATGTAGAAACGCCCCCGC	chr25	7646367	7646427	-	brown			lncRNA	1	1	1	1	1	8.18277	8.14712	8.6606	9.1388	9.07207	NULL
EMBV3_00044	GGAGTTGAATTCTTTCCTGAAGCTCTTACTATTGGTAGGATGAAAGCGTGGACCTGGCAG	chr9	84505608	84505667	-	grey	112448071	LOC112448071	lncRNA	1	1	1	1	1	7.9722	7.87461	7.96668	7.87581	7.95437	NULL
EMBV3_00045	TCCTGGACACCAACAAGGATTGCCAGGTGGATTTTGTGGAGTACATGCGCTTGCTCGCTT	chr3	16822460	16822519	+	green	786230	S100A3	mRNA	0	0	1	1	1	7.63328	7.78826	8.05066	7.81623	7.91791	S100A3
EMBV3_00046	GCCTGCACTCTCAACTCACTTTTTAACGGATCTTTTTATTCTGCCTGTCTGCTTGCTCTC	chr11	99489842	99489901	-	turquoise	504750	SH3GLB2	mRNA	1	1	1	1	1	12.8881	12.2012	10.5838	11.225	10.7615	SH3GLB2
EMBV3_00048	CATGAAAGCAAAGTGTGAGATTTTGGTTTGTGTTTTTTCTGTATCCCATATACTGCCTCT	chr2	95909939	95909998	-	brown	615773	METTL21A	mRNA	1	1	1	1	1	10.5287	9.22328	10.2714	10.7628	9.68497	FAM119A
EMBV3_00050	TTGCAGCCGCTCGCCTGGCTCTGAGAGCCAGGATGGTGATTTTAGAGAGAAGACAGGTTT	chr13	75079208	75079267	-	tan	514485	SLC35C2	mRNA	0	0	1	1	1	7.66236	7.48729	7.73671	7.95281	8.77952	SLC35C2
EMBV3_00052	AAGCTGATTGTGACCTGCCCGCCCGGAGAAGGCAACGACACTGCAATTAAGTGGGTTTAT	chr18	40178125	40178184	+	brown	504406	HYDIN	mRNA	1	1	1	1	1	8.00832	8.05008	8.16427	9.85898	8.86077	HYDIN
EMBV3_00053	AGAACTTTTACCGGTAGCTCACTGGGAACCTGTGGGACTGGCATGTAAGTCTTCATCCTG	chr1	58140363	58140422	-	blue			lncRNA	1	0	1	1	1	7.79733	7.78295	7.88534	7.76378	7.86888	NULL
EMBV3_00060	TCCCCATTACACTATCTGCCTTTCGTTCTCGCGCCCCTCTCGGCTTCGCGTCAAAACCCT	chr7	65749289	65749348	-	cyan	517952	HAND1	TF	1	1	1	1	1	8.35404	8.09064	7.57158	7.67707	7.60531	HAND1
EMBV3_00061	GAAATCGCTTCCTCACCACTAGCGTCATGTCTGCTGTCTGTCGTTTGACCTTCCACATGA	chr9	93843289	93843348	+	tan	505229	ARID1B	TF	1	1	1	1	1	8.09241	10.1546	8.5636	8.66681	9.50559	ARID1B
EMBV3_00062	TCACAGGAGATGTTTGTTTCAATTGTGGGGAACCAGTTCAAGTGGAATGGGAAAGGGAGT	chr18	14882309	14882368	-	purple	523367	SHCBP1	mRNA	1	1	1	1	1	10.3273	11.1166	9.84977	8.4102	8.48024	SHCBP1
EMBV3_00065	GATCCAACTGCTGCTGGTGACGTCCGTCCAATAATGCACCATCCCCCAAATCAGATTGAT	chr20	17030089	17030148	-	darkgreen	768014	KIF2A	mRNA	0	1	0	1	0	7.473	9.91193	7.67338	8.17759	7.69112	KIF2A
EMBV3_00070	ATAAGTCTTTTAAATTTAACTGAAAGAAAGGGTACCCCTTGTGCTGAGCAAATTAAGGAG	chr26	45336699	45337848	+	grey	512466	BCCIP	mRNA	1	1	1	1	1	8.8713	8.41626	8.79299	9.46987	8.7052	NULL
EMBV3_00071	CCATCGGATCACCGACTGCCCCAAGCTCGAAGCCATGCAGACAAAGCAGGTTAGCAACAT	chr7	39011785	39011844	-	tan	505276	DDX41	mRNA	1	1	1	1	1	7.96824	8.14272	7.69731	7.82814	8.60602	DDX41
EMBV3_00072	AGCCCAAGCACAGTAGGGACCATCAGGTGGAAGATGTGACATCTGCTAGTTGCGGGGTTA	chr21	26841378	26841437	+	lightcyan	616452	TLNRD1	mRNA	1	1	1	1	1	7.94473	7.69568	8.17221	7.94284	8.20103	MESDC1
EMBV3_00073	GGCTACGTTTTCCAGATGGAGATGATTGTTCGAGCGAGACAGCTGAATTATACTATTGGC	chr13	78853959	78854018	-	red	534097	DPM1	mRNA	1	1	1	1	1	11.7848	12.0612	13.0353	12.5036	11.9005	DPM1
EMBV3_00074	AGCAGCTCAAGTTCTCTTGAATCCGAGGTCCCAAGCCTTACTACCCAGCAAGTTTGGCAT	chrX	88960002	88960061	+	grey	787130	CXHXorf67	mRNA	0	0	0	0	0	7.69187	7.56862	7.55666	7.75397	7.54882	LOC787130
EMBV3_00076	CACTGGCCTTGGACTGATTTCTTCCGATCACTCATAGCAGCCATCATCTACCTGATCACC	chr24	34997629	34997688	+	grey	767950	MGC133647	mRNA	0	0	0	0	0	7.42935	7.35047	7.55893	8.22073	7.36278	MGC133647
EMBV3_00077	AGGAAGAGAAGGACAAGGCCTGGGAGCGGGATCTGCGGACATACATGAACCTTGAGTTCT	chr23	27637174	27637233	+	tan	617553	GPANK1	mRNA	1	1	1	1	1	10.5683	10.9405	11.0696	9.30523	11.2628	BAT4
EMBV3_00078	CCAGCAGAAAATCAAAAACCAAAAGGCAAGCCACAACCCAAAGCGAAGACTGAAGGCCCC	chr13	3275896	3275955	+	magenta	788870	ANKEF1	mRNA	0	0	0	0	0	7.41107	7.50614	7.42645	7.45839	7.55808	ANKRD5
EMBV3_00079	CTTTAGAGGTGGATGGTGCTCAAAAGAGGCCCCCGTCAGGGGTGTTTTAAATGGACTGAA	chr28	15696862	15696921	-	brown	511203	ANK3	mRNA	1	1	1	1	1	9.93876	8.62546	8.94813	10.8273	10.0491	ANK3
EMBV3_00086	ATCGCAGGTGGCCCTGGAAAGAACTATCTGGCTCAACGTATCCTATGCTCCGAAGAACCT	chr18	57623291	57623589	-	grey	112442215	LOC112442215	mRNA	0	0	0	0	0	7.55969	7.56862	7.56811	7.5432	7.60825	LOC617909
EMBV3_00088	GGCTGGTGCCCAGAAGTCATGAGAAAGAAGAATTTATAGACCTAGGAGGACAGAGGTCCC	chr5	26693983	26694042	+	grey	531995	SP7	TF	1	1	1	0	1	7.77969	7.89103	7.83817	7.71899	7.79858	SP7
EMBV3_00089	CGAAAAAGGAGCAGATGTGCGACAAGTGCCCTGAAACTACTGAACAGAGATGCAGTGTGC	chr26	45341472	45341531	-	turquoise	532978	DHX32	mRNA	1	1	1	1	1	10.3408	11.3843	8.84894	9.08604	10.7621	DHX32
EMBV3_00091	GGACCAGCCAAGGAAACCCCCAGTGAGAAAAAACTGTCAGAATCCAGCATATCACTGTCC	chr22	31390584	31390643	+	cyan	104975541	MDFIC2	mRNA	0	0	0	0	0	7.58641	7.62025	7.60641	7.53903	7.41836	LOC100137976
EMBV3_00093	AAGCCTGTCTTGCTGCTGTAGAAAACGCACGGCGCAAAGCTCAAGAAGTCTGTAACCTTG	chr9	18480698	18480757	+	salmon	782235	IRAK1BP1	mRNA	1	1	1	1	1	9.48598	9.25574	8.68084	8.36662	9.87557	IRAK1BP1
EMBV3_00095	TCCTTGCTGTTGATAGTGCTTTTGTGTAGCTAGTCCTCCCTTCCCAGGCTCTATGGGGTT	chrX	37496445	37496504	+	lightcyan	327687	ATP6AP1	mRNA	1	1	1	1	1	9.74473	9.96343	11.9755	11.9998	12.2503	ATP6AP1
EMBV3_00096	CACGTTGGCAAGAATTGTGTGATTGGGCGCCGGTGTGTGCTGAAAGACTGTTGCAAAATT	chr25	21311833	21317744	+	brown	506441	DCTN5	mRNA	1	1	1	1	1	8.16221	8.09064	8.26323	8.4448	8.11774	DCTN5
EMBV3_00097	TGCCGCACAGACTTCACCCCTCACTGGAAGCAGGAGAAGAATGGAAAGATTCTGTGTGAG	chr3	16583127	16583186	+	turquoise	505039	GATAD2B	TF	1	1	1	0	1	7.94358	8.57712	7.85231	7.67817	7.78447	GATAD2B
EMBV3_00099	GTCTGTTATTTCCAGCTAGTTCATTTTTCTCTACAGGCATCTGTGTGTCCCTCTCTGGCC	chr26	14892726	14892785	+	yellow	533266	FFAR4	mRNA	0	0	0	0	0	7.79999	7.67287	7.73128	8.01067	7.76986	GPR120
EMBV3_00100	CCCCTAGCTTCCTTTTCCTGCTTAGGGAGCATGTCACTGGGTGAGGTGGAATGAAATGCA	chr19	42175709	42175768	+	grey	509053	NKIRAS2	mRNA	1	1	1	1	1	8.0967	8.18	7.93929	7.96334	7.86526	NKIRAS2
EMBV3_00102	TCTTGACTTCAGAAAAGACCTTGCCACAGTGAACCTGCCCATCCGTACCTCTCCTGGGAG	chr13	64545653	64545712	-	yellow	112449330	MMP24OS	mRNA	1	1	1	1	1	7.50876	8.08212	7.77765	8.22485	8.16843	LOC100295424
EMBV3_00103	GATGACAGATGTGAAAAGCGGGATAATCTTCTTCGTGGCAAAGGGTTCTCTGTCTGCGGG	chr25	2312390	2313133	+	brown	100847890	LOC100847890	lncRNA	1	1	1	1	1	9.17806	8.20971	10.8403	12.212	11.7385	NULL
EMBV3_00107	GGGGCAGTAATAGGAGAGCTAAACTGCTTGACTAATGCACCCATGAAATATTCTGCCACC	chr1	56973795	56973854	-	midnightblue	104968609	SLC9C1	mRNA	0	0	0	0	0	7.66352	7.55553	7.5532	7.4265	7.64403	SLC9A10
EMBV3_00109	TCCTCTTTAAGGCACGTGACAACTTTCTCATGTTTAGGAACACTGAACACAACTAAGCAC	chr3	20012679	20012918	+	blue			lncRNA	0	0	0	0	0	7.4103	7.15485	7.07491	7.11434	7.30065	NULL
EMBV3_00110	CCTTTTCCTTCATGGCTTTCCAGGCCTCAAATGATGCTACGGCTTCTTCTCTCTTAGCAG	chr17	1958768	1958827	-	yellow			lncRNA	0	0	0	0	0	7.72998	7.50614	7.5532	7.71185	7.62009	NULL
EMBV3_00111	ACATCAAAAGTCTAAATTGGTCACAGAGAATGCATGTGAGGCCCAGGCAAGGTGGCCTCC	chr8	76004701	76004760	-	turquoise			lncRNA	1	1	1	1	1	8.0467	8.03943	8.09739	7.8718	7.87986	NULL
EMBV3_00112	TCCGTGAGGGCCTCCAACCATATATCCAGAAAGGTTGCAACGAGCTCATTACCAAGATCG	chr25	20146139	20146198	+	brown	787067	METTL9	mRNA	0	1	0	1	1	7.71911	8.05535	7.73747	8.35569	7.91668	NULL
EMBV3_00116	CTGGCCTAACAACTCTCTATCCCTTAAAACTCCATCTGACCATCAGGCCAACTTAGATGC	chr3	91808285	91808344	+	green			lncRNA	0	0	1	0	0	7.68819	7.48729	7.92098	7.65887	7.65177	NULL
EMBV3_00117	AGGCCTTAGCGGGGCCTACCAACCAGCTACCTGAAATGGACAAACCAATCTACTTAATAC	chr10	69215858	69215917	-	green	538953	OTX2	TF	0	0	1	0	0	7.61725	7.81241	9.56992	7.24798	7.21592	OTX2
EMBV3_00119	AACATTGAAACAGTCCATGGGATTGCAGGGTTGGACACAACTGAGCGACTCAGTACAGCG	chr19	24235135	24235194	+	lightgreen	509432	ASPA	mRNA	1	1	1	1	1	8.95875	8.49637	8.80771	9.08666	8.79492	ASPA
EMBV3_00122	GCCCATGATGGCAGCAGTAGCTCACATCTACCCTTAGAGCTCAAGTAGGCAGTGTCTTCT	chr26	20279480	20279539	+	grey			lncRNA	0	0	0	0	0	7.64691	7.51395	7.67338	7.66036	7.677	NULL
EMBV3_00125	CTGCTTTTGTACCTTCTGGAGAAATTCGCAAAAGGCCAGAATGTAACGTGTATAAGGATC	chr7	59582085	59583100	+	blue	100295995	LOC100295995	mRNA	0	0	0	0	0	7.49932	7.49283	7.46151	7.42199	7.64014	LOC100295995
EMBV3_00127	AAGCTGAGTGCCATCCATCCTTCTGCAGACAGTGAGAACCAGCCTGATGACAATAATAAA	chr19	42756250	42756309	-	red	533087	EZH1	mRNA	1	0	1	1	1	7.98292	8.00592	8.04551	8.27554	8.38775	EZH1
EMBV3_00128	TGCCAAGAGCCTGCCCCTGCGCTCCATCCTGGGGAACATGGTATTTAAAAGAGAGACTAT	chr29	43028135	43028194	-	turquoise	520058	MAP4K2	mRNA	1	1	1	1	1	13.8155	11.8802	10.469	10.132	10.7705	MAP4K2
EMBV3_00129	GTGGTCAGAATGGCTTCAACATTCCTCAAGTTACCCCATGCCCAGAAGTAGGAGAGTACT	chr18	19199265	19199324	+	brown	536421	CYLD	mRNA	1	1	1	1	1	7.97691	7.89683	9.00758	9.42075	8.7261	CYLD
EMBV3_00130	TACATATGCAGTGGGCAAGGAGACACTCTGTGCTTCACCGTGGACTTTGCTCTTGGATTC	chr8	112230996	112231055	-	greenyellow	615686	SNTG2	mRNA	1	0	0	1	1	7.72717	7.81776	7.77467	7.74342	7.91733	SNTG2
EMBV3_00131	GCTTTGGAGACATCAACCCTCACAAGCGCTATCAGTTTGGACAGGTTTTCTGCCCTTTCC	chr19	61612387	61612446	+	black	767963	MGC134105	mRNA	0	0	0	0	0	7.3518	7.4492	7.63542	7.57137	7.39368	MGC134105
EMBV3_00132	AAAGATAGCATTCAGCAGAGCTTTAGCAATGAAGCAAAGGCCCAAGCCCTTCAGGCCCAG	chr16	33717826	33717885	-	grey	616342	SDCCAG8	mRNA	0	1	0	1	1	7.59824	7.67901	7.71753	7.6753	7.73062	SDCCAG8
EMBV3_00133	CTCCCTGGACGTCTGTGTCTTCATTTCTTAGGCAGGCGTGATGTAGTCCTATGGACCTCA	chr6	89976380	89976439	+	brown			lncRNA	1	0	1	1	1	7.59915	7.75382	7.79263	9.93441	7.82266	NULL
EMBV3_00134	GAGCCTGTGCTGAGTCTGAACCACAACTACTGAACCCATACACTGCAAATACTGAAGCCG	chr2	34343957	34344016	+	green			lncRNA	0	0	1	0	0	7.70595	7.58928	9.93152	7.57081	7.5707	NULL
EMBV3_00139	TTGTCAAAACAGTGGTTGGGGAACTTGATCAGCTTGGCAGTGTCCTCTCACTAAGGGTCC	chr19	40964151	40964210	-	yellow	539216	KRT26	mRNA	1	1	1	1	1	7.89071	7.92003	7.93783	7.87709	7.8458	KRT26
EMBV3_00141	AAGACCATCGTCATTCAGGGATCGGCAGCGTTCACCTATTGCACTTCCTGTGAAGCAGGA	chr9	50362771	50362830	+	brown	ENSBTAG00000019730	PNISR	mRNA	1	1	1	1	1	8.79011	8.26354	9.04866	8.77215	9.11604	NULL
EMBV3_00142	AAATCCAGGGGCTTTACAAAGGCTAGGTACTCAGTGCTCTCAGGGTGCTCTTCTCCCTTG	chr3	20355830	20355889	-	turquoise			lncRNA	1	1	1	1	1	8.19362	8.52017	8.01685	8.00992	7.85993	NULL
EMBV3_00144	CTCGACGGTGAGGCAGAGATGGTTTTCCTTTATGGGGGTCTCCGTACTGTCATTGTAGCT	chr15	29490575	29490634	-	pink			lncRNA	1	1	1	1	1	7.88718	7.8071	7.97762	7.90154	7.78167	LOC100335358
EMBV3_00146	CAGTTCCCGAGTTGAACGACTACCACATCACGCCACGGTGCTTGCTCAGGAGAAGGCATA	chr7	7730819	7730878	+	darkgreen	535200	WIZ	TF	1	1	1	1	1	8.0602	10.5058	7.91248	8.38949	8.24663	WIZ
EMBV3_00148	GTTGAGATCCAACTGCCTGGGTCAGGACCCCATCTCTGCCTTTGACCACATGTGACCTTG	chr4	102440351	102440411	+	salmon			lncRNA	1	1	1	1	1	8.16953	7.9351	8.12762	8.02569	8.04888	NULL
EMBV3_00150	CCCCTGAGGGCCAAGTCCATTGCTTATTGTTTCTGCTGATTCTCACGGTGGTTTATTTCC	chr3	18881350	18881410	-	greenyellow			lncRNA	0	0	0	0	0	7.75201	7.85869	7.83817	7.79094	7.56025	NULL
EMBV3_00152	TACCTTTGGTTTGACCTGCCATATCTACTTCCAGAGGAACCTGTTTCAGGAAGGTGGGGG	chr21	45533934	45533993	-	blue			lncRNA	1	1	1	1	1	8.03725	7.90383	8.01115	8.02694	7.93473	NULL
EMBV3_00153	GCCAAGGAACGACAACTGGATGAAGCCGTGGGAAACATGGCTAGAAAACAACTGCTAGAC	chrX	87916797	87916856	-	brown	281611	AKAP4	mRNA	0	0	0	1	1	7.72786	7.82988	7.6125	8.48431	10.4199	AKAP4
EMBV3_00154	ACCCCAATGTCCCCAATGTTGTGGTGACCCGACTAACCCTGGTGTGTAGTACTGCCCCGG	chr19	51026372	51026431	+	green	338054	ARHGDIA	mRNA	1	1	1	1	1	9.33064	8.91596	11.3093	9.56675	8.89995	NULL
EMBV3_00155	TGGCGGCTGATTCTGGACTGGGTGCCCTACATCAACGGCAAGTTCAAGAAGGATGACTAG	chr7	43976754	43976813	-	red	281570	UQCR11	mRNA	1	1	1	1	1	8.55829	7.85239	11.7457	11.5507	13.5161	UQCR
EMBV3_00156	GGAACAGCTTGTGCCGGATGTCCCCTTTGGCTGTCTGGCCGTACCTTAGAAACTATTTAT	chr15	64746763	64746822	-	purple	528597	ABTB2	mRNA	1	1	1	1	1	9.20525	8.89808	9.50597	8.1879	8.28432	NULL
EMBV3_00158	TGCAAGTAAAATATGAACGCCCAGGTTGTTGGGGAGCAAGAAGGCACTCCGAATACGAGG	chr18	21908204	21908263	-	turquoise			lncRNA	1	1	1	1	1	9.74611	8.37693	7.90857	7.84144	7.96542	NULL
EMBV3_00160	GAAGTAAACTGACTTACAAACTATATTAGTTCCAGGCCTACAGCAAAGTGATTCCATATT	chr29	18907272	18907331	-	grey			lncRNA	0	0	0	0	0	7.31191	7.28443	7.25576	7.25662	7.4219	NULL
EMBV3_00163	ATGACCAGGTGGGCTCTGCTCACGCTGATGGTCCTGACATTGGGCAGGACCCTGCTTGTC	chr22	51318728	51318787	+	blue	751828	UCN2	mRNA	1	1	1	1	1	8.003	7.81776	7.93929	7.87983	7.77931	UCN2
EMBV3_00164	TATATAGTGCCCAAGATTCAGGGTGGAAGGGGACTACACAAGGGCATAAACACGGAGGGA	chr24	49856424	49856483	+	pink			lncRNA	1	1	1	1	1	8.046	7.68434	8.04967	7.85736	7.99403	NULL
EMBV3_00165	TGATCATATGTGAAGCAAAAGGAACCTGGACTAGGGGCAGACAGAATCCACAGCCAGCTG	chr3	13743514	13743573	+	turquoise	538995	ETV3	TF	1	1	1	0	1	8.1892	8.72226	7.94366	7.75857	7.84707	NULL
EMBV3_00168	CCCTGGGGCCATGGTACTCTGTATTCTCTGCACCAAGTTTTTCTATACTTGGCCACATCT	chr1	72857536	72857595	-	grey			lncRNA	0	0	0	0	0	7.44776	7.37253	7.47551	7.4	7.42975	NULL
EMBV3_00169	CAGCGAGTGCAAGTTCAGCCTCTCACTCACAGACCTGTTTGTCATCATCTTCTCCGGGGT	chr16	54145673	54145732	+	grey	789209	LRRC38	mRNA	1	0	0	0	0	7.66921	7.8071	7.85981	7.70365	7.61811	LRRC38
EMBV3_00170	ATCTGGATTTTAACTTCGAACCCGGCTCCGGCTCGCATTTCGAGTTCCCGGACTACTGCA	chr23	36520814	36520873	-	brown	768313	SOX4	TF	1	1	1	1	1	9.22359	10.1624	8.01187	8.17352	8.65278	SOX4
EMBV3_00171	AGGATGATCGTTAATGGATAAAAAGAGGAAGGGGCAGGCGGAGGCTTGATTCCTGGACCG	chr15	62855202	62855260	+	pink			lncRNA	1	1	1	1	1	7.9098	8.14712	8.29415	8.09334	7.96301	NULL
EMBV3_00172	TGTTGGGTCATTGCAGTCAGAGGTTGGGGAGGAGGTGAGGAGAAAGTGCTCTTGTTCAGT	chr9	76880054	76880113	+	brown	788673	HECA	mRNA	1	1	1	1	1	8.8762	9.65635	9.69934	10.1711	10.0219	HECA
EMBV3_00173	GCTGAGCCCTTAACCTTACTGTAGAGACTTCCGTCGCCCTCGGTAGAGTTTATTTTTGTG	chr21	68158109	68158168	-	green	516210	CKB	mRNA	1	1	1	1	1	12.1465	11.5262	15.4938	9.66152	11.7053	CKB
EMBV3_00174	CCAGCAGATAATGATAGGTAACACTGTTTGATTTGCCTTTTGATTGTGTCCACTTGGGAC	chr7	42287725	42287784	-	black			lncRNA	0	0	0	1	0	7.70219	7.73346	7.86298	7.86952	7.81435	NULL
EMBV3_00175	GGCAGCAGGGCTCAGCTGTTCTCTTGTAGCACACACTCACTTTTCTGAGTTCTGTGCATT	chr23	11371385	11371444	+	turquoise	509620	CMTR1	mRNA	1	1	1	0	0	8.43701	9.05003	7.95921	7.72246	7.75951	FTSJD2
EMBV3_00176	CCATGGCTGGGTTAGGATTCAACGGTTGATAAAGCCTTTCTTGAAACTGCCCTTTTTGTG	chr8	110490624	110490683	+	black			lncRNA	0	0	0	0	0	7.39467	7.64002	7.7883	7.7836	7.59235	NULL
EMBV3_00177	GTCAATATGTGTCTCAAACAAGGGCTGCAAGCCTCAGAAGGGGAAGAGAGCACTTTGGAG	chr3	106198398	106198457	+	blue			lncRNA	1	1	1	1	1	7.91678	7.82406	7.90001	7.77222	7.91659	NULL
EMBV3_00178	CTACATCAGCCTTGAAACAAGTTACTAAAGTTCTGTTCACAAAAGGAAGCCACTGCCTAA	chr22	17603794	17614948	+	turquoise	514440	RAD18	mRNA	1	1	0	0	0	7.9164	8.02456	7.35676	7.52189	7.12178	RAD18
EMBV3_00181	TGAGTCACGAAGTCGAGACTGGCGTCGTGAGGATCGTGTGCACTACAGGAGTCCACCGCT	chr10	21930002	21930061	+	grey	513711	RBM23	mRNA	1	1	1	1	1	7.8702	8.3025	8.18488	8.07646	8.03129	NULL
EMBV3_00183	CGAGGAGACTGCAGGGCCGTGATCATCTTCATAGCCATTCTGAGCTTCCTGGTCTTTACT	chr9	96123183	96123242	+	greenyellow	783010	MAS1	mRNA	0	0	0	0	0	7.6073	7.56239	7.61627	7.64597	7.64854	LOC783010
EMBV3_00184	GTGGCTTATCAGAATAAGATGCTTGTAAGGTTTACAGTCGGGTGGGCAAAGGGATGCCAC	chr11	87505882	87505941	+	pink			lncRNA	1	1	1	1	1	7.62479	7.9397	8.10853	7.93604	7.96416	NULL
EMBV3_00185	TCAGGCTTCGCACAGCATGGCTTCCCTCACTGTTCTAATCTCCGAAATGGCACGCTTTCA	chr7	47863557	47863616	+	turquoise			lncRNA	1	1	0	0	0	12.6231	8.86717	7.55001	7.77754	7.43674	NULL
EMBV3_00190	GCAGGATTTGACCAGGGGGAAATTTTACTGGCTGGGACTTCTCAATACCACCATGACCTT	chr18	6976549	6976727	+	pink			lncRNA	0	0	0	0	0	7.64262	7.60881	7.7212	7.56961	7.56828	LOC100296201
EMBV3_00192	GAGCTGGAGAAGAAAAGACAGGAGATTTTAGTCAAGGCCAAGCAGAGGCGTCGTGACAGA	chr7	16042906	16042965	-	blue	518772	MBD3L3	mRNA	1	1	1	1	1	7.80533	7.85869	7.88941	7.72321	8.00222	MBD3L2
EMBV3_00194	CCCTTAGTGTTTAGCACAGTATTCAGACAAAAGGTGGAGAGGAAGTCTGTGAATCTCCGC	chr16	64695424	64695483	-	magenta			lncRNA	0	0	0	0	0	7.37042	7.78295	7.66984	7.63963	7.79577	LOC100300920
EMBV3_00195	AATGTTTATACCAAAGGTCACGCTCTGCAGGTGTATGTGTGATGGGTGCACAGAGGAGCG	chr16	60455021	60455080	-	red	511845	ABL2	mRNA	1	1	1	1	1	7.61874	8.36604	8.76483	8.453	9.42386	NULL
EMBV3_00198	GCATGGACACTGCATGCTAATGAGACAACATTTGGTCCAATCCCAGGCCCTTCTTTCTGA	chr11	26220470	26220529	-	yellow			lncRNA	0	0	0	0	0	7.75425	7.60881	7.70384	7.67393	7.55286	NULL
EMBV3_00199	GTTCCTCTAGTCTCAGGATCTGGGGGATTAGGACACATGTCAGCATCTTTAGGGGGGCAT	chr29	46368869	46368927	-	pink			lncRNA	1	1	1	1	1	7.68138	7.9446	7.80639	9.48404	7.79957	NULL
EMBV3_00200	ATCCTGGATGACAGTGGCTACGTGAGTGCCTACAAGAATGCAGGTACCTATGATGCCAAG	chr18	35002210	35002269	-	purple	614988	TPPP3	mRNA	1	1	1	1	1	8.95961	9.00105	8.67882	7.85442	8.16137	TPPP3
EMBV3_00203	GAGTGATCCTGCTGACTGCCAGCGAAGGTTTGTAATTAAGAAAGGACTGAACCACTGCCC	chr4	55325270	55325329	+	brown	504208	GPR85	mRNA	0	0	0	0	1	7.65402	7.64677	7.5953	7.62127	12.0612	GPR85
EMBV3_00206	GTAAACTAACCACAGTTCTCTCCCTCTTCAACGGTACCTCAAGTTGCTGGAGCCTGTCTG	chr24	41536987	41537046	+	brown	534739	ANKRD12	mRNA	1	1	1	1	1	7.83466	7.88107	9.83984	10.6794	10.2367	ANKRD12
EMBV3_00209	CTCTGGAGACCCTGTCGATCACCAACTGCCTGATTTCGGAGTCAGACCTGACGTACCTGT	chr17	71014615	71014674	-	lightcyan	ENSBTAG00000033890	PRAME	mRNA	0	0	0	0	0	7.58024	7.52111	7.6453	7.62532	7.57014	LOC100298541
EMBV3_00211	CAGCTGCAGGAGGATGCAAAAAACTTCATCACCCGAGAGAATCTGGAGGCGCGGGTGGAA	chr13	52129685	52129737	-	lightcyan	516004	MRPS26	mRNA	1	1	1	1	1	8.3014	8.20971	10.1205	9.36409	9.95508	MRPS26
EMBV3_00213	GGTGCTGTCCTTCCACCTGGATTTGGGCCCCTCCATGCTGGACGCGGTGCTGGGCGTCAT	chr18	62891454	62891513	-	magenta	618745	CDC42EP5	mRNA	1	1	1	1	1	8.36291	8.3809	8.58764	8.66732	8.6574	CDC42EP5
EMBV3_00214	GAAGTTCTTTGCTGGCGGGGTTTGTAGAACAGATGTGCAGCTTTTTGGAAAGGTGGTGGT	chr10	79581844	79581903	+	black	369021	RDH12	mRNA	1	1	1	1	1	7.98575	8.18472	8.31703	8.03226	7.91941	NULL
EMBV3_00216	TGGTGCCTACCATGCAGGACTGTAGTGGAACCAGATCTCAACAATGGCTGCTAAGGAACA	chr2	41676152	41676211	-	brown	532545	GALNT13	mRNA	1	1	0	1	1	8.62941	8.12196	7.73747	13.3235	8.28917	GALNT13
EMBV3_00217	TCCCCGCCTACTCTGGTCATGATCACAATGATCACATTTCTCCTGGATCCCTTGCTGCCA	chr27	21786764	21786823	+	cyan	515227	LOC515227	mRNA	1	0	0	0	0	7.72308	7.69568	7.57758	7.58353	7.52566	LOC515227
EMBV3_00218	ATCCCACTGATATCACGGGCCCGCTCAACCTCTCAGATCCCTCGGTCAGCACCGTGGTGT	chr11	106195272	106195331	+	yellow	100336579	GRIN1	mRNA	1	0	1	1	1	7.90303	7.9351	7.69068	8.04179	7.79494	LOC100336579
EMBV3_00221	TCCCTTCTTATCAACTGTATGGACCCTCGCATCTACCTGTAGGCTAGGGAGTCTTCCCAT	chr7	15061763	15061822	-	grey60	511427	KRI1	mRNA	0	0	0	0	0	7.65975	7.7476	7.74384	7.56977	7.75085	KRI1
EMBV3_00222	GAAGCTAAGAAGCTAGTAAGTGAAGCCATAGCAGCCGGGATCTTCAACGACCTGGGGTCT	chr11	95404967	95405026	-	lightcyan	511207	PSMB7	mRNA	1	1	1	1	1	11.3421	10.1546	12.8833	12.4735	13.4626	PSMB7
EMBV3_00225	AAGGGAGGGAACTACATGATTTACTATTGGCTAAGACTTCTTTCAACGTAGAATGAGGAC	chr1	109304479	109304538	-	pink			lncRNA	1	0	0	0	0	7.9331	7.57438	7.59864	7.68143	7.65469	NULL
EMBV3_00226	AGAGCGTGGGCTCTTTCTGCTGTGACCGGAAGTGGTGCTGAGGTCCGAGTTCAAGTTTTA	chr21	69258191	69258250	+	green	789062	ZBTB42	TF	1	1	1	1	1	7.76886	7.82988	9.43289	7.90933	8.2585	NULL
EMBV3_00232	CACTGAGGAACAATACTAAGATTTGGTACTATATGTTTCTATCTCTACAGAAAACAGTTT	chr3	52288355	52288414	-	grey			lncRNA	0	0	0	0	0	7.47277	7.18177	7.22697	7.03952	7.2678	NULL
EMBV3_00233	GTGATTCTACAGCTGCTGCATGTGTTCTGGTCTTGGCTCATCCTTTGCATGATCTACAGC	chr7	16932474	16932533	+	turquoise	505233	CERS4	mRNA	1	1	0	1	1	8.12554	8.43587	7.83317	7.98783	7.7148	LASS4
EMBV3_00236	ATTAGCACTTGGCACTCGGTCCCTTCCTAAGTCCAACGGTCACGCAAGCAACTGCCATTT	chr12	14091917	14091976	-	grey			lncRNA	0	0	0	0	0	7.61939	7.60257	7.54182	7.50141	7.40241	NULL
EMBV3_00237	ATCAGCACGGTTGATGTCACTTGCTGGGGTCGACTTTCCAACTCCAAGCTTTTGGTGGGT	chr28	42236431	42236490	+	blue	523833	ZNF488	mRNA	1	1	1	1	1	7.87367	7.9849	7.95921	7.86792	7.99474	ZNF488
EMBV3_00241	CCTGAGCATGAGGGTTAGGATTTATTTTTCTTCCAGTGGCTTAATTTCCTCAAGTGGCAG	chr24	45584403	45584462	-	red	529859	EPG5	mRNA	1	1	1	1	1	8.05744	7.77782	9.85331	8.62791	8.71794	NULL
EMBV3_00244	CTGGGAATTCTAGGGCTGCCGGATCCTTTTATGTCCTATATACTTGACACTTTCTCCCTG	chr2	90039451	90039510	+	turquoise	506029	STRADB	mRNA	1	1	1	1	1	10.7892	11.4457	9.90282	11.5135	9.75467	STRADB
EMBV3_00245	CTATTTATGTGGCCCTTTCCTCCTGGATGTACCTGCCTGTGCGCAGTGAGCTGAGAGAAA	chr19	36667367	36667426	+	green	784366	DLX3	TF	1	1	1	1	1	8.89943	8.50942	9.54055	8.76735	8.40486	DLX3
EMBV3_00246	CTGGCAGAGGTGAGGGATATGGTGCCACTTGGCTCTGGCCATGGTTTGTGTAAACATGAA	chr26	12960906	12960965	+	magenta			lncRNA	1	1	1	1	1	7.43287	7.9849	8.0929	7.91711	7.93314	NULL
EMBV3_00248	GACAGTCTGCCAAATGGGGTTATTAGGTTTCTGACTTGCAGATATGCTTTGTGCTTGGAA	chr11	14752996	14753055	+	salmon			lncRNA	1	1	1	1	1	10.9405	10.8382	8.89864	10.2754	9.02441	NULL
EMBV3_00250	TCCAGGGAAGTAGGTGTGGGCAGGATGTGTGGTTTGCCTGCCTCATTTAAAGACTGATAC	chr3	48506230	48506289	-	greenyellow			lncRNA	1	1	1	1	1	8.11263	7.86426	7.98049	7.95988	7.88277	NULL
EMBV3_00253	CACAGTCTGGGATTCTTACCCTGCCTGACAGATGTGGAGGATGGAACCCTCAAGTTTCGT	chr7	61475140	61475199	-	grey	527165	PDGFRB	mRNA	1	0	0	0	1	7.85329	7.76588	7.79201	7.696	7.76667	PDGFRB
EMBV3_00255	CAGGAATCTACGGCTCCTATAAGAATTTCCTCCGCCACTTGGTCATATACACGGACCGAG	chr25	2230128	2230187	-	grey	100295741	ZG16B	mRNA	0	0	0	0	0	7.74228	7.70272	7.89295	7.7413	8.23452	LOC100295741
EMBV3_00258	TTCCCCATCCCCAACTGTCTTAAGTCTATGTGCCGTGTGAACAGAGGGTGCTCTTGGCCA	chr1	106404940	106404999	-	purple	541235	PPM1L	mRNA	1	1	1	1	1	9.45205	8.65424	8.70555	7.90282	8.03526	PPM1L
EMBV3_00260	ACGTTTTTGGTAGTGCCTATACTAACTGATTGAAGGTAGTGTTTATTTTTCATTTGCGTC	chr2	30320504	30320563	+	brown	529590	SCN1A	mRNA	1	0	0	1	0	8.01178	7.75946	7.7509	9.60893	7.71669	NULL
EMBV3_00261	TTCAGAATTATTTTCCACATTGAAACAGTTGATGTACTATAGTGTATGTCTCCTACCTAG	chr5	105578660	105578719	-	purple	615937	RAD51AP1	mRNA	1	1	1	1	1	10.2323	10.3629	9.5369	9.72599	8.70813	RAD51AP1
EMBV3_00263	CAGCACCAGCATCTATAATTTGAATGACCCCTGGAGCCCCACCCTGGACTTCAGTGACTT	chr19	42932642	42932701	+	greenyellow	100138645	LOC100138645	mRNA	1	1	1	1	1	8.51761	8.9746	8.52543	8.23208	8.45154	LOC100138645
EMBV3_00264	ATTAGCTTCCTGGGCAACAAACCTCAAGACGTCCATCAGAGAGGCCAACAAGGTGCTCTG	chr5	84887642	84887701	-	turquoise	100140494	LRMP	mRNA	1	1	0	0	1	10.8033	11.1468	7.76304	7.6972	7.67966	LRMP
EMBV3_00265	AGCTTCCACCTCCTGTGGCTCAAAAGAAAGAGAGCAATCTGAAGACTTGGGCTAATGTGC	chr15	83241390	83241449	+	grey	767816	MS4A14	mRNA	1	0	1	1	1	7.79585	7.82988	7.83075	7.6623	7.85332	MS4A14
EMBV3_00266	TTTGGAGAAAACATGGCTGTTGGCCCTAACACTTGGATGAAGCGAAGGCTGGAATGCAGC	chr23	49390112	49390171	-	magenta			lncRNA	1	1	1	1	1	7.83871	8.09476	7.94902	8.01014	8.07319	NULL
EMBV3_00267	TAAGCCTAGAAATGACTTGTTCACCGAGGCTTCCAGAAAAGAACATAGACCTGCCTACAC	chr11	56167538	56167597	+	blue			lncRNA	0	0	0	0	0	7.52139	7.3419	7.24049	7.1828	7.48577	NULL
EMBV3_00269	ACGTCAGGCCCTCGGGCGAGGGGTAAAGTCTGCGCATTTTTCCTCCTTCCCAAGGCGACT	chr13	37954108	37954167	-	yellow			lncRNA	1	1	0	0	0	7.88803	7.9446	7.76371	7.96613	7.64592	NULL
EMBV3_00270	ACAAGAATCATCCATTCCCTTCTCCAGGGGATCTTCCAGCCCAGGCATCAAGCCAGCATA	chr13	43196609	43196669	-	greenyellow			lncRNA	1	1	1	1	1	12.7696	12.7112	12.0696	12.6921	12.6869	NULL
EMBV3_00272	AAACTGCTGACACAGCCATTCCATTTCACTGAGTTTGACAATTATGCGGAGTGGGACTTG	chr19	13749000	13751373	+	turquoise	505401	TADA2A	TF	1	1	1	1	1	10.3022	10.4238	9.16308	8.13792	8.40238	TADA2A
EMBV3_00274	GGTCCTAACCTCATGGGGAGTTGGAAAGAGGCAAAATAATGTTTAATCGAGACATCAAGG	chr3	10133517	10133576	-	royalblue			lncRNA	1	0	1	0	1	7.83452	7.67901	7.7406	7.73319	7.80493	NULL
EMBV3_00275	CGGGAAGAACCTGAACGCTTTATTTTGATCTCAGGGGTTTCATGCCATCTTGTGGTCCCC	chr20	3852579	3852638	-	magenta	526376	STK10	mRNA	0	1	0	1	0	7.6149	7.85239	7.78128	7.75238	7.8385	STK10
EMBV3_00277	AACATCGCTGTGTTTGGTGTCTGCGTTCCTTACAGCAGGGCTCTCCAGTCTCAGTGTCAC	chr12	34604584	34604643	-	yellow	107132991	LOC107132991	lncRNA	1	0	0	1	0	7.9532	7.68973	7.7406	7.79983	7.83579	NULL
EMBV3_00279	CCATGGAAGCTAAATTCTCCCGGCCCCATGCATTTCACATGGGACTCCAGATCTTAAGGA	chr3	29391674	29391733	-	brown	505318	OLFML3	mRNA	1	0	1	1	1	7.79674	7.71081	7.76655	8.09247	8.47026	OLFML3
EMBV3_00280	TGGTTGCACATCCTGTTTTACTTCTGCCTGCTCTCTTCTCCGACCTTCTCTGCTTTGAGG	chr18	61579130	61579189	+	green	506295	MYADM	mRNA	1	1	1	1	1	9.08267	9.36428	11.422	9.05331	9.39765	MYADM
EMBV3_00285	CTAAAACTAGTCACATAAATTTAAGATCCAAATTGCCTAACAATGTGTCCTCACAGCAGG	chr14	16073890	16073949	+	blue			lncRNA	0	0	0	0	0	7.51832	7.51395	7.61553	7.64052	7.33371	NULL
EMBV3_00286	CGCTCAGAAGCTGCCTCATGAGATCTTAGATTTGAGATATGTGTAACTTAAACCCTGCTG	chr5	23212985	23213044	-	brown			lncRNA	0	0	0	1	1	7.61215	7.60257	7.88999	9.28378	8.27701	NULL
EMBV3_00287	TCTATTCCCATGCCAGCACTGTCTGCTGTGCACTGTGTCCTATTACTGTAAATCACCTGG	chr1	58339521	58339580	-	red	789845	USF3	TF	1	1	1	1	1	8.09618	8.33338	9.5288	8.55664	9.03338	NULL
EMBV3_00291	GCTTCTATAAAGGCATCTGCTACGAGAAGGCTGTGCCCAGTTACGTGCAGGTGTTTTCCG	chr12	85544022	85550539	+	grey	617473	TEX29	mRNA	1	1	1	1	1	7.81747	7.74023	7.90733	7.83919	7.86964	C12H13orf16
EMBV3_00292	AAGGTCAGTTTGCCTCTCGGGACACATTTGGCACTGTCTGGAGGTGTTTGGTCGTCATGA	chr26	23087848	23087907	-	blue			lncRNA	1	1	1	1	1	7.97107	8.01089	8.35957	8.05458	8.0807	NULL
EMBV3_00293	GTCCGAGCTCAACCTGGGGACTATGTGCTAGTGAAGATCACCTCAGCCAGTTCTCAGACA	chr13	62849331	62855804	-	purple	514086	CDK5RAP1	mRNA	1	1	1	1	1	12.6938	11.8699	12.4883	10.2274	11.4904	CDK5RAP1
EMBV3_00295	GGGTAGTGCCTACACCTTGGCGGGGAGCCAGCATTTCTTCAATGATTACAAGGCCAATGA	chr7	57086379	57086438	-	pink	787763	GRXCR2	mRNA	1	0	1	0	1	7.86768	7.67287	7.82632	7.72744	7.79568	GRXCR2
EMBV3_00297	CAACAGGGCATCATTCCTACGCGCCTTCTGGAGATGCTTCCGAACTGTTGGCAAAAATGG	chr15	76941949	76942008	+	grey	505437	C15H11orf49	mRNA	1	1	1	1	1	7.90341	7.81776	7.79263	7.9593	8.09128	NULL
EMBV3_00300	GGAAGAGAAGGGAAGTTTGATTGAATTAGATCTGTGATCCAATTAGGGGTGGGCTGATTG	chr15	15443691	15443750	+	pink			lncRNA	1	1	1	1	1	7.95402	8.09947	8.28766	8.69937	8.03193	NULL
EMBV3_00303	AACTCTGCGATTGGAACCATATTAACCTTTCCGGTTCCTCAGAAGTTCACCTTTGGGCCC	chr23	7493044	7493104	-	grey			lncRNA	1	0	0	0	0	7.86468	7.55553	7.75397	7.64354	7.6324	NULL
EMBV3_00304	GAGTCGGGAAAGTGAAAGCCCCCCTCCTGCTTCAGAGGTTTCCAAGTATCCAGCAACTAA	chr18	43401512	43401571	+	turquoise	510793	FAAP24	mRNA	1	1	1	1	1	10.7226	11.6365	9.60395	9.22801	9.79684	FAAP24
EMBV3_00306	AGGCAGTCAGTCTCAATGCTCTGTGTTCCCATGAGTCCAAGCGGGGCCTGTAAGTGGACA	chr21	65203396	65203455	-	tan	507686	SLC25A29	mRNA	1	1	1	1	1	8.07448	8.28755	8.10646	7.9826	8.25119	SLC25A29
EMBV3_00308	CTGTCGCCTCTAATATGGACACTAGTTTGAGGGATTTTGGGGTTTTTTTTTAATGAATAG	chr23	25065966	25066025	+	brown	510383	TMEM14A	mRNA	1	1	1	1	1	8.80076	8.69558	9.50912	11.1404	9.78152	TMEM14A
EMBV3_00310	AGGAGCGTTACCATTTTTTGTTGCTGCTGTGGCTTAATAGAGGAGATGGGTGCTGCCAGG	chr13	38679222	38679281	+	red	514493	DTD1	mRNA	1	1	1	1	1	9.8491	8.66627	10.6846	10.2159	11.9337	DTD1
EMBV3_00311	AGAAGGGCCACCTGAAAGAGACTTCTGCCACATCGAAGCAAGGAAGCTACAGGCATCTGA	chr11	9254859	9254918	-	brown	100848208	LOC100848208	lncRNA	1	1	1	1	1	10.4061	9.47435	10.3848	10.3918	10.9626	NULL
EMBV3_00320	CAGCCCATTGACTCTTCAGCACTACAGGGTCACAATCTTAGCTTTTCATTTTCAATCTGG	chr26	22572375	22572434	-	turquoise	100336729	ARMH3	mRNA	1	1	1	1	1	12.1414	13.3987	12.4816	11.0488	11.6293	LOC100336729
EMBV3_00321	TGTGGTTTGAGATGCTGCCTTGCTTGGGCAAGACTGGGGAGTTCAGGCCTATAGCTCTCA	chr17	69263387	69263446	-	magenta	280840	LIF	mRNA	0	0	1	1	1	7.5631	7.78295	7.84891	7.90993	7.87282	LIF
EMBV3_00322	ACTTTTTAAGAATCTAGTCTAGGCACAAACAACAGCAGCAGACCTATCGCAGAGAGCGAG	chr5	97703621	97703681	-	blue			lncRNA	1	0	0	0	0	7.74414	7.70272	7.68038	7.59808	7.9993	NULL
EMBV3_00324	TCAGCTCAAAGTCTAGAGTGGACAAGCTGGAGGACTTGCACACAAGGACTGAAGATCAGG	chr4	30210146	30210205	+	blue			lncRNA	1	0	1	0	1	7.83806	7.72821	7.76655	7.7424	7.79264	NULL
EMBV3_00326	CCCTGGCTGGGACCTCGGCTTTTCGACTCTTTGGTAGTTAAGCAGCAGTGTGCAATTTTT	chr28	15462769	15462828	-	turquoise	522998	CCDC6	mRNA	1	1	1	1	1	12.9577	13.5345	10.4096	9.29878	9.60311	LOC522998
EMBV3_00327	CAGAGTCTGCCAGAGGCTTGTCCTCTGCTGTTGGATATCCGGCTTGTTGATCATATTACC	chr5	58068405	58068464	-	grey	782430	LOC782430	mRNA	0	0	0	0	0	7.63971	7.49283	7.62452	7.57933	7.59044	LOC782430
EMBV3_00328	GGCGAGTATGCTTCCTCTAGTGCTTTTGGAGCCCCTGAAGTATTTCTGCATCAGTTCTGG	chr24	20325868	20325927	+	brown	540456	TPGS2	mRNA	1	1	1	1	1	7.93658	8.03943	8.07233	10.2115	10.6556	C24H18ORF10
EMBV3_00329	GGCTGGGCAGGGGCCTGGGATGGATTCTGAGCTGGGTCCAGCAGACATGGGGACATTAAA	chr29	50577523	50577582	+	pink	504370	CEND1	mRNA	1	1	1	1	1	7.86833	8.08674	8.15892	8.22091	8.08381	CEND1
EMBV3_00331	TTTTCAAAGCCCTTTTACGACTCTTGGCATTTTCCTCACCCTGGCCTGTGGGGCAGTTGG	chr3	15626514	15626573	+	turquoise	507196	SHC1	mRNA	1	1	1	1	1	13.1261	12.8171	10.8535	11.7858	11.3068	SHC1
EMBV3_00335	CTAACCACTGGACCACCAAGGAAGCCCCAATGGACACGACGATTTCCCAGACAAGGTAAT	chr28	45693719	45703977	+	turquoise	101902841	LOC101902841	lncRNA	1	1	1	1	1	8.42366	8.49231	7.77648	8.25243	7.90214	NULL
EMBV3_00336	GTGCTCATACCCCACCCCACGTATCTCTTGCATATGGCTGTTCTTGAGTTGTGTCCTTTG	chr15	29774484	29774543	+	cyan	539171	PDZD3	mRNA	1	1	1	1	1	8.70859	7.99519	8.4375	8.02892	8.22438	PDZD3
EMBV3_00341	CAAACTGCCAGCCCACCCCTCTCGTCCCTCTGTCTCACCTTGTATTTGTGTCACTGTAAA	chr26	38879037	38879096	-	greenyellow	510397	PRLHR	mRNA	1	1	1	1	1	10.0007	10.0005	8.97704	9.09429	9.34863	PRLHR
EMBV3_00344	CTTAGATATCAAAATGGTTGGGTTTCCCCCCTCCCTAATTTTAAGAGGCAGGCATATTCC	chr13	77294371	77294430	+	cyan			lncRNA	1	1	1	1	1	9.81509	8.78015	9.03485	8.84277	8.43491	NULL
EMBV3_00345	AATAATAATTTGCACTTATATAGCACCTTTCAACCAGGCACCTCAAAGCGGTTTAACCAC	chr10	80287125	80287184	+	turquoise	617007	RAD51B	mRNA	1	1	1	1	1	11.0727	11.9709	9.10857	10.3198	10.7598	RAD51L1
EMBV3_00348	AGCAAAAATGGCCATGCAGGTCGACATCGTTGGTAATTTACAATAGCTTTTTTGTTTCCC	chr1	85301605	85301664	-	purple	100849009	LOC100849009	lncRNA	1	1	1	0	0	12.43	10.6612	11.9359	7.54206	7.36138	NULL
EMBV3_00349	ACACCGATTCTCTGAAGAGGAACTCAAGCCCCAGCCAATCATGAAGAAGGCGAGGAAGAT	chr18	55275396	55275455	-	royalblue	503577	DBP	TF	0	0	0	0	0	7.66781	7.62641	7.52754	7.63377	7.76453	DBP
EMBV3_00351	AACAAGCTGTGGTACTTTGAATTTGGCACCTCGGAGACCTTCGCGGCCACCTGCAAGAAA	chr1	81037740	81037799	+	turquoise	518523	DGKG	mRNA	1	1	0	0	0	7.84763	7.8071	7.78985	7.79911	7.57554	DGKG
EMBV3_00352	CAGTTGTTCTCCCTCCCCAAGGACTTTTGGCAACAGGAGGTTCATGACATTCGGAGCTAT	chr10	21036537	21036596	-	grey	282856	PCK2	mRNA	1	1	1	1	1	11.1128	11.1261	10.8026	10.684	9.49082	PCK2
EMBV3_00354	CACCATCATGACTTATCAACTCTGCGCCCGATTAGTGGTTTTCTGCTGGGCAGGTGGCTT	chr10	27031270	27031329	-	magenta	104968493	LOC104968493	mRNA	1	1	1	1	1	7.6136	7.86426	7.90001	7.834	7.79749	LOC526667
EMBV3_00359	CCCCACCAGTATGCTTGTTAGAGAGATTAAACCAAGAGGGTGGCATTCCCCAATGTGGTG	chr20	24504982	24505041	-	cyan			lncRNA	1	1	1	1	1	8.07098	7.9102	8.16818	7.79781	8.01773	NULL
EMBV3_00360	GCGGGCTGCCGGCCTGGGGCTCCTGGCTCTCTTTGTCTCAGTAAAGGACCTCAGGACCCA	chr19	27866022	27873611	-	grey	513500	CTC1	mRNA	1	1	1	1	1	9.13682	9.09859	9.03834	9.17425	8.49686	LOC513500
EMBV3_00362	GGCATAAATCTGTGCCAACCAGAAAATCATCTCTGCTCCCTTTTCTCAAATAAGATCAGC	chr15	66702742	66702801	+	brown	525908	LDLRAD3	mRNA	1	1	0	1	1	8.46641	8.15091	7.56268	12.0257	11.1623	NULL
EMBV3_00363	TACAACCCTGCCATGGATGATTATGCTGTGCCACCCCCTCGGAGCACAAAGCCCTTTCCA	chr11	10086310	10086369	-	cyan	514962	DOK1	mRNA	1	1	1	1	1	8.28871	8.07211	7.8369	7.92687	7.87358	DOK1
EMBV3_00366	CAAAGGAGTGCAGCATGTATGTCATTGGAGGGGGGAGGTCCTTGCCAAAGCTGGCACTGA	chr1	44624319	44636704	+	midnightblue	520620	NIT2	mRNA	1	1	1	1	1	10.7663	9.36969	10.724	10.8808	9.63585	NIT2
EMBV3_00367	TTCACTGTGCTCTCTTGCTGCTGAACCCTGTGCCTTGCTTGTGACATCCTTGGACTCACT	chr3	91538482	91538541	-	green	509047	TTC4	mRNA	1	1	1	1	1	9.33907	10.2856	9.67447	10.0098	9.41347	TTC4
EMBV3_00370	TCTCGGGAGTCTGCATAGGGGTGATCAGATAAGGTCATCTCCAAAGATCCGGGCAGCTCT	chr19	55785189	55785243	+	grey	506146	UNC13D	mRNA	1	1	1	1	1	7.77745	7.78295	7.82831	7.71623	7.78897	UNC13D
EMBV3_00371	ACCAGAGCGTGAGTGAGGACTGGAAGTATGTTGCCATGGTGATTGACCGCCTGTTCCTTT	chr3	16002230	16002281	-	grey	517519	CHRNB2	mRNA	1	0	1	1	1	7.92459	7.79463	7.92526	7.78109	7.73582	CHRNB2
EMBV3_00372	GTGAGTTTTGACAAATCAGTAGTGTCTGTAAAGGTCTCCGGATGAGCTAGAACTGGCCCC	chr12	34424037	34424096	+	blue			lncRNA	0	0	0	0	1	7.68226	7.68973	7.75397	7.69766	7.85915	NULL
EMBV3_00373	GTCAGCAAAGAGAAAGCCGAGAAGGCAGAGATTCCCATCCTCCCTGATGTCGAGCAGTTT	chr7	57701649	57701708	-	yellow	787899	GPR151	mRNA	1	1	0	1	0	8.08044	7.99519	7.77707	7.99474	7.79248	GPR151
EMBV3_00377	AAGTATATTCCATTATTTGCATTTTTGACGTGAGTCAGAATTTTGACAGCTTTTATGTGG	chr19	63147739	63147798	-	turquoise	539501	HELZ	mRNA	1	1	1	1	1	10.373	10.1797	10.3388	8.47799	9.19043	HELZ
EMBV3_00378	ATGCAGACACTTACTGGTGCGGGATTGAGAACCCTGGAGCCAACCTGGGCACACAAATTA	chr19	56910007	56910066	+	lightgreen	789755	CD300LB	mRNA	1	0	0	0	1	7.8155	7.68434	7.74583	7.6311	7.65209	CD300LB
EMBV3_00383	GAATAGACCACAGTCACCTCCTGGGCATTAGTGTCATAGAGCAGTGAAATTCTGTCTTGG	chr3	59159429	59159488	+	purple	532671	MCOLN2	mRNA	1	1	1	1	1	12.9078	10.9653	12.1427	7.93082	8.15401	MCOLN2
EMBV3_00388	GTCAGCTGCTTATCTCTCCTTCTTCTGAATTCTGGCCTGGTAGACAGAGCTTGGGATTTG	chr19	37996867	37996926	-	turquoise			lncRNA	1	0	0	1	1	8.12848	7.78826	7.73409	7.7807	7.82452	NULL
EMBV3_00389	GGCTCCCCCCAACTCTGCCCACTTCTTTTTGAGTATCAGCATTAGCTTACTGATTGTTCC	chr6	25551446	25551505	-	cyan			lncRNA	1	1	1	1	1	9.81606	9.24306	9.19043	9.06594	8.91841	NULL
EMBV3_00392	ACTCAGTGTGACAAAGCCTTCCGACACAGCTCTTCACTCAGCGTGCACAAGAGGATTCAC	chr7	11074737	11074796	-	grey	789635	ZNF333	TF	0	0	0	0	0	7.63575	7.64677	7.58895	7.52007	7.47453	ZNF333
EMBV3_00394	TTTCCTGGACAAGATTGCTGACAAGCTGCTGAAGTGGTCTCTCCAAGTCCCAGCTGAGCC	chr19	27778741	27778800	-	turquoise	516318	PER1	mRNA	1	1	0	1	1	9.36864	10.4942	7.77979	7.92752	8.04734	PER1
EMBV3_00396	GATGCCACATGGGGGTTTGCCACTGATACCCCTGGGGAACATTTCTGTAAATACCATGGA	chr11	82408326	82408385	-	green	616888	MYCN	TF	1	0	1	1	1	7.81204	7.76588	10.4402	8.28094	7.95901	MYCN
EMBV3_00404	GGAACTTGAGGCTAGTTAGTATCACACTCAGGCCACGCTCAGCATTTGTCCACTCTGTTG	chr19	10582522	10582581	+	purple	533484	DHX40	mRNA	1	1	1	1	1	13.1615	13.1944	13.4716	13.1057	12.646	DHX40
EMBV3_00407	TCCCCTTTAGCAGGACGCCTTCAGATTCAGATGCGCTGATCAAACCCACACTAGCGTCAT	chr22	16647123	16647182	+	turquoise			lncRNA	1	1	1	0	0	11.9027	12.7077	8.49921	7.46394	7.32618	NULL
EMBV3_00408	TGAGATGTCACATGAGAACCGAGCCTGTGGCCTGACAGGCATCATCAGTCACTTTTTCCC	chr13	37983090	37983149	+	grey			lncRNA	0	0	0	0	0	7.51255	7.42975	7.52966	7.44583	7.42088	NULL
EMBV3_00410	ACCCAGTGGGATCCCTTTAGAAATAATGTTGGTGTTTAACTTTGTCTCCTGTTTTGGATC	chr5	24069364	24069423	-	turquoise			lncRNA	1	1	1	1	1	10.8161	8.62546	8.95933	9.04001	8.17836	NULL
EMBV3_00411	GCATCTCTTTCCCCGTCTTGTGATAACAGTAAATATTGTGGGGAGCCCATTCCCTGTGGC	chr24	21720273	21720332	+	brown			lncRNA	1	1	1	1	1	10.5613	9.50253	9.96318	10.8917	10.5956	NULL
EMBV3_00415	TGCGCTAAGGCGTACTACAAGTCCTCCCACCTCAAGTCGCACCTGCGGACGCACACAGGT	chr7	44182242	44182301	-	yellow	519163	KLF16	TF	1	0	0	1	1	7.78561	7.72821	7.7082	7.87114	7.86708	KLF16
EMBV3_00416	AGAGCTGGGTTCACAGTCCTTTAAGCTACTGAAATTGTCAGGAATATCAGGGTCTAGGAC	chr3	78405022	78405082	+	magenta			lncRNA	0	0	0	0	0	7.75944	7.65361	7.72434	7.70269	7.83444	NULL
EMBV3_00417	AGAGAGTAATCTTTGCCTGACCTGGCTGTAGAGGAGATACGGCCTCCTTGAATCAGCATC	chr11	11233716	11233775	-	turquoise	100335771	NOTO	TF	1	1	0	1	0	12.129	12.0382	7.86801	7.83743	7.73106	NULL
EMBV3_00418	GGTGTTATATCCAAGACGTCATTGCCAAACCCAATGGCATAAAACTTCCTTGTTTTCTCC	chr15	25009947	25010007	+	grey			lncRNA	0	0	0	0	0	7.4188	7.2464	7.31839	7.27573	7.08233	NULL
EMBV3_00419	AAGGAGCAGATGCTGGAGCTGCTGGTGCTCGAGCAGTTTCTGAGCGCGCTGGACCAGCGA	chr18	63531403	63531453	+	grey	100126046	ZNF444	TF	1	1	1	1	1	7.8535	8.12694	8.00564	7.90177	7.94066	ZNF444
EMBV3_00420	TGGAGTGCATCGGATCCTTTCTATACCAACGACAGGAGCATCTTGACCCTCTCCACAATG	chr1	84108430	84108489	-	turquoise	614392	ATP11B	mRNA	1	1	1	1	1	9.25212	11.7963	9.30873	9.2022	8.77892	ATP11B
EMBV3_00421	GGCTGGAGATTTTCGTGGCCTGCATCATCTTCGCCTTCATCAGCAGCCCCCATCTATATG	chr21	20222787	20222846	-	yellow	515149	LOC515149	mRNA	1	1	1	1	1	7.74743	7.93003	7.93783	8.09727	7.936	LOC515149
EMBV3_00422	CAGGAGTCACTGGTTACTGGAGGGTGTCCGAGTCATGTTGTTAGAAAGGAGAAGGCCCCA	chr14	494272	494332	+	tan			lncRNA	1	1	1	1	1	7.43645	7.8071	8.05253	7.90443	8.53377	NULL
EMBV3_00423	CTTCCCTTCAACGCCGTTTACTGCGCCAGCAAGTTCGCGCTCGAGGGTTTGTGCGAGAGT	chr19	42629457	42629516	+	brown	353107	HSD17B1	mRNA	1	0	0	1	1	7.71354	7.68434	7.69287	9.73441	10.5752	HSD17B1
EMBV3_00424	AAGCTTTTAAGACAGAGTGGGAAGCTCTGGAACTGACGGATCACCAATGGGCGCTGGATG	chr22	16803275	16803325	+	grey	508371	EMC3	mRNA	1	1	1	1	1	8.78234	9.60099	8.95057	9.63369	9.88085	TMEM111
EMBV3_00425	GCAAAGTCCTACGGCAGGAAGAAGCATAGCAAATACAAGAACTGAAAGAAGGTCAGCTGG	chr11	7111211	7111270	-	blue			lncRNA	1	1	1	0	1	7.78648	7.83985	7.81795	7.75057	7.86262	NULL
EMBV3_00428	GTCAGACGGACTACATTTATCACCAAAAGGAAACGAGTTTGTATTCTCCCATCTCTGGCC	chr11	87962305	87962364	-	brown	614320	IAH1	mRNA	1	1	1	1	1	10.0934	9.03231	10.0825	11.4632	13.1944	IAH1
EMBV3_00429	TGGGTAGGAAAGAAAGCATACATGAACGTGACCCTGAGGTGAAGAGGTATATGAGCAGCC	chr18	38365849	38365908	+	salmon	510844	ZFHX3	TF	1	1	1	1	1	12.2516	11.1453	10.618	9.16391	11.9574	LOC510844
EMBV3_00430	CACTTTCCGGGAGATGCGCCCCAACCTGCGGAGTCTTGCCGTGTGCGTCGAGGAGGTCAC	chr19	50992423	50992562	-	magenta	280880	NPB	mRNA	1	1	1	1	1	7.58264	7.96068	7.98555	7.85217	8.08198	NPB
EMBV3_00431	TTGTATTCTCGAGTCAGTCCACTCGCAAACAGACCAAATGAATGAGCAGAGGGAGGCAGG	chr13	54577115	54577174	-	salmon	616297	MRGBP	mRNA	1	1	1	1	1	13.3608	13.1887	10.3136	10.933	12.1264	LOC616297
EMBV3_00432	GGGACACGACTGAGTGACTGAACACTACTACTGCTACTAAAGTTGACTTACAGTGTTGTG	chr7	17814693	17814752	+	grey			lncRNA	1	1	1	1	1	9.07774	8.14272	8.51912	8.98278	8.35252	NULL
EMBV3_00435	ACGTGTTGAAGCCGTGCTGGCTCTCGTCTCTTCTCAAGCATCAAGTACTCGGCTGTCTGG	chr15	64740457	64740516	+	turquoise	515001	NAT10	mRNA	1	1	1	1	1	12.2356	13.3288	9.10461	9.83769	9.48842	NAT10
EMBV3_00436	GAGGCGTACAGCTTCCCCTGTCATCTCTGTCCCAGGATAGCAAACTTGTTTATATTCAGC	chr8	24935075	24935125	-	yellow	536760	DENND4C	mRNA	1	1	1	1	1	8.17606	9.23301	8.28335	8.12239	7.88378	DENND4C
EMBV3_00437	TTCATACCCTCGGGGCACTCTTGGTGAGAAGGGCCTGCACCACTTCACCTGTCTGTATAT	chr3	104706774	104706833	+	grey	319094	EDN2	mRNA	1	0	0	0	1	7.76377	7.71769	7.75566	7.69895	7.75054	EDN2
EMBV3_00438	AGAAGGCATTTGTGATGCAGCAGGTCCACACAGCAGCAACCTCCTGCTCCTGGTGACAGA	chr5	108233527	108233580	-	yellow	784075	CACNA2D4	mRNA	1	1	1	1	1	7.9401	8.02927	7.88534	7.94404	7.92298	CACNA2D4
EMBV3_00439	ACCTAGGGGTCAGGCTCCATTAGGTTTTGCCTATTCCCGTCTCTTCCTATCCAACCACTC	chr3	103336906	103336965	+	green	282356	SLC2A1	mRNA	1	1	1	1	1	9.47064	9.18286	11.9315	12.3963	10.7099	SLC2A1
EMBV3_00442	TCTCTGGAGAAGGACAGTCGTTGCGTAAAAAGGGAAGAAAGCCATAAGCTGGGACTGTTG	chr17	72703021	72703080	-	red	507124	UFD1	mRNA	1	1	1	1	1	12.6818	10.9808	13.5964	13.9097	14.8126	UFD1L
EMBV3_00443	GTAACGTGTAGGTTCCGTATTTAATGCCTCGATTGCCTTTGAAGCGTGGTTCCCTCGTGG	chr11	87213523	87213582	-	lightcyan	513870	HPCAL1	mRNA	1	1	1	1	1	9.07988	8.96301	10.8169	11.2891	10.9367	HPCAL1
EMBV3_00444	GCACTTTGAGAGCAAGCATCCTAAGACTCCACTTCCTCCAGAATTAGCTGATGTTCAGGC	chr14	63157613	63157672	+	turquoise	614279	ZNF706	TF	1	1	1	1	1	13.3027	14.3094	12.2931	10.5625	11.9608	MGC133632
EMBV3_00446	TTGCACAATTGCCACACAGCCACTGTTGCCCTGAGCCAGAAAGGTTTGATCTATTGAGTC	chr26	46415072	46415131	+	grey			lncRNA	0	0	0	0	0	7.7242	7.56239	7.64609	7.62682	7.53213	NULL
EMBV3_00447	ACTGCAGAAGCTCCCTGTTTGTCTGGGGGGAAAGCCTGTGGAACAGTGGTTATTGCCATT	chr22	44008398	44008457	+	red	782214	IL17RD	mRNA	1	1	1	1	1	8.91433	8.78015	11.5285	10.616	11.3612	NULL
EMBV3_00448	GACCAATTAATGTCACTCTAGTGCTTAGGCTGCGATCTTATGGTAGCAATTCTGTGCTGG	chr12	58781802	58781861	-	grey	615880	SLITRK1	mRNA	1	1	1	1	1	8.24775	7.80124	8.44837	8.62131	7.82523	SLITRK1
EMBV3_00449	GGACCAGCCTCCAGCCTTTTTTCCACCTACCTGTCTCTGGGCTTCTATCTTTGATGGCAA	chr7	87427870	87427929	+	tan			lncRNA	1	1	1	1	1	8.1513	8.22666	7.92641	8.72326	8.24883	LOC100295235
EMBV3_00451	TCCTTGCCCTTCTTTCTGTAGTTAGGAACCTCTCAGAAAAGCTTTCATCGGGCATATATG	chr1	110467266	110467325	-	grey			lncRNA	0	0	0	0	0	7.5496	7.4492	7.52425	7.69448	7.65478	NULL
EMBV3_00452	TGGGACCAGCTACAAGTATGGCAGCATCATCACAACAATTTACCAAGCCAGTGGAGGCAG	chr4	94133332	94134983	+	turquoise	286762	CPA1	mRNA	1	1	1	1	1	9.27144	8.59923	7.87531	8.15695	7.90436	CPA1
EMBV3_00454	GTGGGTCAAATCACTGAGTAAGTTAGAGTACTGTATACCAATGATATGTGATGCTGCCCA	chr20	18342260	18342319	-	grey			lncRNA	0	0	0	0	0	7.84207	7.63326	7.80379	7.69084	7.73089	NULL
EMBV3_00455	CCTTGCTCCATATCTATCTTGGGAATCGTTGGCAAGTAAGGAGGCTTACCCTGGTGTTGG	chr15	76515949	76516008	-	blue			lncRNA	1	1	1	1	1	8.01084	8.02004	8.18172	7.98136	7.97569	NULL
EMBV3_00456	TCTCTGTATCACCTTTTCTCGCCGTGTGTCTCTGTCTGTGTGACCTCTGCTTTTTCTGTA	chr23	8140605	8140664	-	yellow	790333	GRM4	mRNA	1	1	0	1	1	8.22392	7.97979	7.8462	8.76379	7.79733	LOC790333
EMBV3_00458	GACCTGGCGAGGAGGCTGATGAAACTGTACCAGACGCCCAACAACATTGACATCTGGATA	chr19	9249434	9249493	-	blue	511206	MPO	mRNA	0	0	0	0	0	7.7581	7.67287	7.69931	7.50116	7.56228	MPO
EMBV3_00459	GAATCGACAGAGTATGGAGGCTCGTGGAAAACTCTTGCAGTTAATAGAGCAGCAGAAGCT	chr1	58146851	58146910	-	turquoise	515350	SPICE1	mRNA	1	1	1	1	1	8.33547	8.66201	7.85914	8.93757	8.08909	CCDC52
EMBV3_00460	CAGAGATGGGCGAAGGGTCAGAGGACACGAGAACCATGCCACATGGGAATGTGACAGCTT	chr16	41959906	41959965	-	magenta			lncRNA	0	0	0	0	0	7.57302	7.66649	7.56635	7.67608	7.82477	NULL
EMBV3_00461	GACATATCTATATAAATTGTCTAGCTGGGGCAGGGCCTTCAGCTATCATTTGGTTAATAA	chr29	12481150	12481209	-	brown	510604	PCF11	mRNA	1	1	1	1	1	9.82217	8.3809	10.7913	9.43197	9.84818	PCF11
EMBV3_00464	CCACCATAAGGGAGGACACTGCAATAAGCCCACACACCACAGCAAAAAATAGTCCCGCTC	chr19	27012359	27012419	-	brown			lncRNA	0	0	0	0	0	7.55656	7.35047	7.32833	7.5127	7.63338	NULL
EMBV3_00469	AGAGGGAAACAAGGATGCTCTCTCACCTGCTGCTCCAGCTTGGTCCTCCTGACACTCATA	chr10	87410530	87410589	-	yellow			lncRNA	1	1	1	1	1	8.2158	8.13435	7.91443	8.18476	8.00113	NULL
EMBV3_00470	CTACATGCACCACAAGTTCGCCATCGTGGACAGGAAGGTGCTGATCACTGGCTCCCTCAA	chr19	34941689	34941748	+	magenta	526651	PLD6	mRNA	0	0	0	0	0	7.6669	7.81241	7.73747	7.81989	7.65913	PLD6
EMBV3_00471	AAGCAGCGCCGCCGGGTGCTAAAGACACTAAAGGGACATTATGTGACGCTGGCCTGTAGT	chr10	20866024	20866348	-	grey60	528833	NOP9	mRNA	1	1	1	1	1	8.04707	8.09476	8.15031	7.99079	8.20324	LOC528833
EMBV3_00477	AGCATGGCCTACGGACAGATCGGAATGATCCAGGCTCTTGGTGGCTTCTTCTCCTACTTT	chr18	51266544	51267702	+	black	282598	ATP1A3	mRNA	0	1	0	1	0	7.704	7.94956	7.95614	7.97014	7.66769	ATP1A3
EMBV3_00481	TTCTGAGAACTGCGCCTCTGCTGAGGGGGAGCCCGGGAACGGTGTCCTGTGGGAAAATAA	chr23	17645606	17645665	-	tan	614579	MRPL14	mRNA	1	1	1	1	1	12.6631	11.023	11.6034	11.9282	13.4895	MRPL14
EMBV3_00482	TGGATTCGGAAGCAACACGGCCGGAATGGTATGACTTTTACTTGATCAGCCAGATGGCCT	chr15	15850964	15851129	-	blue	509545	PIWIL4	mRNA	0	0	0	0	0	7.72779	7.60257	7.71828	7.63591	7.81402	PIWIL4
EMBV3_00483	ATTAATCTGTGTTAAGGTTTGCCAGGCGGGGGGCGGCAGAGAGCACTTGCAAAGAACAGT	chr2	38348822	38348880	+	midnightblue			lncRNA	1	1	1	1	1	9.95008	8.82073	10.4849	10.3279	9.33064	NULL
EMBV3_00487	TGGAGCAATGGGCAAAAGAGCAGAAGATCGCCAATGAGAAACTAGGAAACAAGCTCCGGG	chr18	39004845	39005403	+	blue	523993	PMFBP1	mRNA	1	1	1	1	1	7.97304	7.9446	7.91587	7.80801	7.90941	PMFBP1
EMBV3_00488	GATCTCTGGGGAGAAAATCACACAGGGGCTGGGAGGTGAAAGGTCGAATGCTTCCTGAAA	chr11	101937839	101937898	+	pink			lncRNA	0	0	1	1	0	7.44894	7.79463	7.90148	8.42677	7.83694	NULL
EMBV3_00490	AATAAACAGAAAACGCTGGTAACTGGTCTGTGTGTCTGTGGATGGAGAGCAGGTCTGCGC	chr11	105114147	105114206	-	grey			lncRNA	1	1	1	1	1	8.11281	8.06741	8.20577	8.72374	8.3312	NULL
EMBV3_00493	CTCTGAATTCCCCTCTCCCCAACCCTGTGCTGGCAGCTGTAGCTCTAACTTTAGTGAATA	chrX	4920132	4920191	-	cyan			lncRNA	1	1	1	1	1	9.08417	8.76423	8.45441	8.47897	8.90494	NULL
EMBV3_00494	CTCTGTATTTAGAAATACAAAAATGAATACTGACCTTTTGAGTCTACCCTCATCTTCTCG	chr3	28621898	28621957	+	green	506322	NRAS	mRNA	1	1	1	1	1	9.07085	7.8071	9.80006	9.41385	9.45741	NRAS
EMBV3_00497	CTGGGTCTCACCTCGTCAGTGTGCATAGTGGCAGAAATTATCAAGAAGGTTGAAAGGAGC	chr1	138872280	138872339	-	brown	327663	ATP2C1	mRNA	1	1	1	1	1	9.31148	10.5221	10.3906	11.131	9.4439	ATP2C1
EMBV3_00498	AGGAAAGGGGGAAACATGTCCGGACTCCTGGCACTCTTCAGGGAATATAGAGGATCCTAG	chr25	27267470	27267529	-	darkred			lncRNA	1	1	1	1	1	7.64617	8.00047	8.03875	8.12133	7.81146	LOC100138264
EMBV3_00501	CCGATCCTGGAAGTGTCTGTGAGCTTCCATAAATAACTTTAATTTTAGCATAATGACTGC	chr22	59071054	59071113	-	grey	504831	CNBP	TF	1	1	1	1	1	11.548	11.8765	11.8928	13.4015	12.0175	CNBP
EMBV3_00504	CAGTATAAATGCAGACAGCAGTTGCTGCAAGCTAACCACGATACTCCCAAGTGGCTGTAC	chr11	94009262	94009321	+	yellow			lncRNA	0	0	0	0	0	7.58518	7.58928	7.7299	7.84177	7.67292	NULL
EMBV3_00506	CTTACAGACGCATGAATGTAAGAGTAGGAAAGGGGTGGGTGTTAGGATCACTTGGGGATC	chr28	28325605	28325664	+	brown	529235	DDIT4	mRNA	1	1	1	1	1	9.94171	10.8801	10.1581	13.4598	11.8678	DDIT4
EMBV3_00507	ATGGTAGAGAGGTTCAAAAGGGAGCAGATATGTATACCTATGCATGATTCATATAGAGGC	chrX	94927451	94927510	-	grey			lncRNA	1	0	1	0	1	7.72701	7.67287	7.80288	7.63985	7.81621	NULL
EMBV3_00508	ACCATGAGGCATTTATTGCTTTCTTATCTGCAAGATCACATTAGTGACTAGTGGCAATGA	chr15	72792342	72792401	+	royalblue			lncRNA	0	0	0	0	0	7.57847	7.43578	7.55779	7.60259	7.62537	NULL
EMBV3_00513	CCATGACATAGTTGGAGATTTTGTGTTTCTCGCCATTCAGCAGGAAGAAGCCCAGTTCCG	chr1	65078835	65078894	-	grey	535725	LRRC58	mRNA	1	1	0	1	0	7.47256	7.86426	7.78668	7.86151	7.68231	LRRC58
EMBV3_00514	CCTCCAAAGTACCGGAAGATCCCACAGGAAGGTTTTTCGACACTGACCGCTGATGTCACA	chr13	72130786	72134472	+	grey	529298	L3MBTL1	mRNA	0	0	0	0	0	7.54644	7.59617	7.6072	7.51666	7.53475	L3MBTL
EMBV3_00516	GAGGCTAGCAGTTCCTCTGGTGGCCCTCCCCCTTCTCTGCGTGGCCTTTTGCAAAATAAA	chr7	19096414	19096473	-	greenyellow	508141	KDM4B	mRNA	1	1	1	1	1	9.88036	10.3173	9.42483	9.2103	9.2792	KDM4B
EMBV3_00519	GATCCCCCACAACCACCACTAACCTACTTAACAAAGTCAATGTGAGTCTACCAAGCTTTG	chr19	36044855	36044914	+	red	522429	ANKRD40	mRNA	1	1	1	1	1	8.43251	9.2883	11.6244	9.32628	9.97003	ANKRD40
EMBV3_00523	AGCAGTCAAGCTATGGGAGACCTTAACATGGTGGCAATTCACATGGGGTTTGGGACTGTC	chr25	13732162	13732221	-	turquoise	505868	PDXDC1	mRNA	1	1	1	1	1	11.7073	11.8134	10.1786	10.8485	10.6866	PDXDC1
EMBV3_00525	GACTCTGCCCTCAAGAGGAAAAGAAGGTTAAGGAAAGGGAACGATTAAGTAGCAGCCCTG	chr5	26370940	26370999	+	magenta			lncRNA	0	0	0	1	0	7.63688	7.77782	7.76749	7.85098	7.8934	NULL
EMBV3_00526	AGGCATGGACTTCTTCCCAGCCAAACGTGCAAGTGATAGGAGAAAATTTGTAGACCCGGC	chr4	118627233	118627292	-	purple			lncRNA	1	0	1	1	1	8.10639	7.9446	7.90923	7.74067	8.00982	NULL
EMBV3_00529	TAATGAATACACACATTCCAGAAAGTTGTGGAGGTCTTGGACTTGGAACTTTTGATAGCT	chr3	69113698	69114891	-	brown	505968	ACADM	mRNA	1	0	1	1	1	7.63993	7.78295	7.78434	7.87792	8.24785	NULL
EMBV3_00533	TGCCTTGACGCTGTCTCCCTGGATAACACCATCTATGTGGTTGGCGGCCTTATGAGCAAA	chr15	54605342	54605401	-	turquoise	539879	KLHL35	mRNA	1	1	1	1	1	8.06934	8.20569	7.88534	7.77668	7.72471	KLHL35
EMBV3_00534	ACAGATCCAGCAAAATATCAAGGACTGGCCCATAGACGCACCTGGGAGAGCCTCCAACAT	chr7	12675171	12675230	+	lightcyan	784295	KLF1	TF	0	0	0	0	0	7.77446	7.72312	7.65276	7.76724	7.66926	KLF1
EMBV3_00536	ACAGTTATTTACTTAATTAGGGAGGAGAGCCTGACAGTCCTAAAGCCAGGTGGGCTCAGC	chr24	53666271	53666330	+	blue			lncRNA	1	1	1	1	1	8.04904	7.9446	8.09573	7.96468	8.02601	NULL
EMBV3_00537	GATCCAGTCTAGGAAATGAAGACTGAGGAAAGAGCAGGCAGGATCTTGGTGTCTACAGCA	chr19	42283455	42283514	-	blue	535907	KCNH4	mRNA	1	1	1	1	1	7.82394	7.78826	7.85766	7.79249	7.8612	KCNH4
EMBV3_00539	ATTAATAAAGCTGTGGTATGCACCTGACATATCGCTCCCCGCCCTTCAGCCCCTAAAGCC	chr12	86573857	86573916	+	greenyellow			lncRNA	1	1	1	1	1	9.17704	9.85118	8.17221	8.49197	8.70496	CUL4A
EMBV3_00541	GGCTGTGTATAAGAAACTCCCTTCCATGCCTGATGCTGGTTCCTGTGATGAGCTACTGAG	chr17	27752045	27752104	-	yellow			lncRNA	1	1	1	1	1	8.13891	7.94956	8.1286	8.44418	7.9901	LOC784783
EMBV3_00542	ACCTCCTGCCCCTCCAGACGGCTTTTATTACCTCATACGCAGCTCATCTTAAACCAATAG	chr23	27204543	27204602	+	greenyellow	100139739	PBX2	TF	1	1	1	1	1	9.79636	10.2771	9.69228	9.38734	9.74294	PBX2
EMBV3_00547	CTCCTGCCGTGCTTGAGGAAGAAGATACTGAAGATTAGACATGGTTGGGAAGATGTCACC	chr4	74368233	74368292	+	brown	515156	STEAP1	mRNA	1	1	1	1	1	8.24458	8.10822	7.99659	8.80921	9.02827	STEAP1
EMBV3_00548	AAGGAAATGCTTTCCGTCTTCTCTGCCACTTCGGCCACCTGGAAAGAAACAGCTGAGATC	chr9	61053844	61053903	+	yellow			lncRNA	0	0	0	0	0	7.96702	7.50614	7.52966	7.80166	7.72635	NULL
EMBV3_00554	AGACGATGGTAGCAGAAAGCAGACCAGCTCCTTTTATGCAGACACACCACCTTCTGTTGC	chr9	33723797	33723856	-	turquoise	524074	RFX6	TF	1	1	0	0	0	8.41441	8.08674	7.5792	7.46091	7.57999	LOC524074
EMBV3_00556	AGGTCACCATCTCGCAGCAGCTCGGCCTGGAGCTCAACACTGTCAGCAATTTCTTCATGA	chr7	44119806	44119865	+	grey	112447413	ONECUT3	mRNA	1	0	0	0	0	7.85995	7.72821	7.67562	7.5731	7.66737	LOC618065
EMBV3_00557	TGGGAGTCCTATTTTGCCAACTATGCGGTCATTCTCAAAATCTTCCCCCAACACAGCCCC	chr18	35460951	35461010	-	yellow	539370	DPEP2	mRNA	0	0	0	0	0	7.42618	7.45679	7.58627	7.55384	7.43302	DPEP2
EMBV3_00560	TTCTGATCTTGAATGCTGCCAGTGTGAAGTGAGCAACCTGGGCACAGCTGAGTGAGATTG	chr4	9939301	9939360	-	brown	511754	CDK6	mRNA	1	0	1	1	1	7.70416	7.60257	8.0548	8.16322	8.28679	CDK6
EMBV3_00561	TACTTGAAGAGAAGTTGTTCGTGGTGGATTCGCTTTACTTATGACGAATCATTCACGGAC	chr21	65943525	65943584	+	grey			lncRNA	0	0	0	0	0	7.56821	7.56862	7.65434	7.5723	7.5837	MIR382
EMBV3_00562	ACAGGGGCATGAGGGAGAGGGAGTACGTATGTGCATGAGAGAGGAGTAATGGCCTAAATA	chr15	67942226	67942285	+	pink			lncRNA	1	1	1	1	1	7.82352	7.84551	7.82549	7.73903	7.92093	NULL
EMBV3_00563	ATCTCCAGGACTGGTGCTGTTAAGGCCACCCACTACTTTGTGAAGAAAAGTTGCCCGGTC	chr2	126884536	126884585	-	magenta			lncRNA	0	0	0	1	0	7.24223	7.65361	7.68266	7.79418	7.7163	LOC784533
EMBV3_00566	TGTAGCTCCAGAATTAGACGATCCCAGGCACCTTTAGGGACAAGAGAGAAGGTAGGACTG	chr18	40296114	40296173	+	grey60	782309	PLEKHF1	mRNA	0	1	1	1	1	7.47544	7.77229	8.00047	7.70323	8.01768	PLEKHF1
EMBV3_00567	GCTGAAAGCTGTACACACGCAGGTTCAGAGTCTTAATGAAGCCCGAGCATGAGGAATACG	chr6	101545632	101545691	+	black			lncRNA	0	0	0	0	0	7.53997	7.7476	7.77089	7.79282	7.70779	NULL
EMBV3_00568	CCAAGGTCCCTCAACAGTGGATGCTGCCTTTCTCTGGGATAAAAAGCTCTACCTCATCCA	chr15	46615211	46615270	+	grey	534509	HPX	mRNA	0	0	0	0	0	7.58178	7.51395	7.51567	7.4515	7.30276	HPX
EMBV3_00569	GGGCACGTCCCGGATGATGAGCTGTGCTATCAAGTGACTTTTAAGATTGGGAGCTAAACC	chr5	112685889	112685948	-	turquoise	614655	DESI1	mRNA	1	1	1	1	1	9.38961	10.3748	8.00564	7.91067	7.75691	NULL
EMBV3_00571	TGCGCCCCTCCTTATCCACGTCAGTTCCTTCGCAGCTACCAGTCATAAGAAGAAGCTCTA	chr1	83596091	83596150	+	yellow	527363	KLHL6	mRNA	1	0	0	1	0	8.35976	7.91546	7.49956	7.98517	7.70055	LOC527363
EMBV3_00572	CAGAGTTTTAGAGGCAGATTGCCCGGGGTTGAATTCTAGGCTTTGCTCCTTAGTATCTGG	chr27	33912418	33912477	+	blue			lncRNA	1	1	1	1	1	7.50158	7.61463	8.11687	7.87974	7.83945	NULL
EMBV3_00573	GAGCTCCTAGCCATTGCAGAAAAAAGAAATACTCTTAACCTTTTTATACTAGAATAATAA	chr18	47417479	47417537	-	turquoise			lncRNA	1	1	0	0	0	10.0691	8.63023	7.11711	7.5316	7.81114	ZNF569
EMBV3_00576	CCTGAACTACAGTTATGCTTGGATTTTGGGATCCATCAGCACCGTATCCCTCCTGGAAGC	chr11	99443860	99443919	-	green	526844	DOLK	mRNA	1	1	1	1	1	9.72334	8.90163	11.0488	8.39819	11.0079	DOLK
EMBV3_00577	ATTACAGGTTACTAATAACTTTGAAGGCAGTGAAGCTGTTCCTTTTAAGCTGGGGGTGGG	chr13	57513736	57513795	+	pink			lncRNA	1	1	1	1	1	7.90189	8.00047	8.39136	8.32783	8.2483	NULL
EMBV3_00579	AATGCTGGGCATCTCACTGATGACCCTCTTCCTTTTTGTCGTCCTGTTGGCAATCTGCAG	chr8	17003243	17003302	+	yellow	615968	EQTN	mRNA	1	0	0	1	1	7.82532	7.70272	7.80873	8.2229	7.74641	LOC615968
EMBV3_00580	CAGACTGGTGGCCTGTGTAGCACTGTCCCTCAAGATATGCAGAGGTTTCCATGATCCATT	chr21	22586187	22586246	+	turquoise	511439	SLC28A1	mRNA	1	1	1	1	0	13.202	11.5949	8.59177	7.67354	7.929	SLC28A1
EMBV3_00581	CCCGTGTCACCTCTTGATAAGGCCCCAAATAGTGCGTTCAGAATAAGGGTTTAGAATCCC	chr5	69630790	69630849	-	brown	515784	CKAP4	mRNA	1	1	1	1	1	11.2367	11.9842	10.4561	14.3436	13.9477	CKAP4
EMBV3_00582	AATAATCAAAAAAGTGGCTGAGGTGGCTTTGGATAAGGGCTGCTCCCAGTTACGCCTGGC	chr19	27344652	27344845	-	brown	359722	SAT2	mRNA	1	1	1	1	1	7.5898	8.75945	9.8313	13.2069	11.8071	SAT2
EMBV3_00583	GGCTTTGTCTCCAGGCAGAGATTCCCTCTGTCAGCATCCATCACCTGTACTCATATAGTC	chr18	52764411	52764470	+	turquoise			lncRNA	1	0	0	0	0	8.38058	7.91546	7.61018	7.76215	7.55454	NULL
EMBV3_00584	AGCCAGTTACCCGTCTCCCTGTCTCCAGCCCTGTGACTGTCCATCACTGTCTACACTGCA	chr10	1494711	1494770	-	yellow			lncRNA	1	1	1	1	1	9.25179	8.84908	8.38635	9.07922	8.62314	NULL
EMBV3_00585	CAGTATTGCTGCTAAAGACGCCCTGGAGAGACACTTTGGAGAACAGAATAAGCCTTCCTC	chr1	35420037	35420096	-	black	282315	POU1F1	TF	0	0	0	0	0	7.44286	7.48729	7.53901	7.39115	7.24118	POU1F1
EMBV3_00586	GCTAGTTTGTCTCCAGTTTTCTTCTGCTTCTGCCTTAGGCTTCCAAAAGTGAATAGTGGG	chrX	74089647	74089706	+	magenta	782045	CYSLTR1	mRNA	0	0	1	1	1	7.30764	7.67287	7.82831	8.06941	7.87577	CYSLTR1
EMBV3_00587	ACTCATCCGGCAGATCGGAACACCTGCATTTCTGGATGTGTCATTCCCGTTTGTCGAGGC	chr12	5223182	5223241	-	grey	510554	PCDH17	mRNA	1	1	1	1	1	7.9239	7.93003	7.95679	7.93761	7.86426	NULL
EMBV3_00588	TTGGGAGAGTTGTGATGTGGTTTGTGGTGGAACGCGATCTAAGGAGGAAATGTAACGCCG	chr2	131484573	131484632	+	black			lncRNA	1	1	1	1	1	7.89693	7.94956	8.26109	8.37167	7.86129	NULL
EMBV3_00589	CCTGGAGAGATGAGAGCCAGGATGCATGGGAGCCTCTGCTGTGTTCAGTGTTTTAAGCTT	chr10	82038708	82038767	-	greenyellow			lncRNA	1	1	1	1	1	7.91025	7.79463	7.90597	8.01456	7.82384	NULL
EMBV3_00590	GGCTTATTTCAGCTAAAACCTGGAAAATCTGAGGCTTAAGGTTGACTGTTACACTTCATC	chr28	35823455	35823514	+	red	534049	FAM213A	mRNA	1	1	1	1	1	11.1892	10.819	11.1965	12.2904	9.93002	C28H10orf58
EMBV3_00591	AGAAGTAGAGGGGGTGGGGGACCATTTCTGCTTTTTCTGTCACATAGATTGACGGGAGCT	chr10	79555257	79555316	+	darkturquoise			lncRNA	1	1	1	1	1	12.4868	13.0141	12.2699	10.9869	12.1056	NULL
EMBV3_00594	GTGCGTTACTTTGGCAGCAAGGGGCAAGGCCGGCAGGAATTTCCCTCCAAAAACTCTTAA	chr3	109484181	109484240	+	turquoise	618089	LSM10	mRNA	1	1	1	1	1	9.14327	8.01566	7.90597	8.20873	8.69602	LSM10
EMBV3_00595	ATCCAGTACGTAAAAGTGCCGCTGGCGGATGCTCCCAACTCGCGCCTCTATGACTTTTTT	chrX	98837040	98837099	-	yellow	538872	DUSP21	mRNA	0	0	0	0	0	7.58778	7.52717	7.63326	7.53711	7.62795	LOC538872
EMBV3_00597	GGAGAGCCTGGTTGTGGCAAGAGCACCCAGGTTCTGCTGGGACAGGCTGCTTCTGCAGGA	chr11	10114808	10115663	+	blue	517947	DQX1	mRNA	1	1	1	1	1	8.09109	8.07211	8.24248	8.05561	8.17077	DQX1
EMBV3_00598	TCTTCACCCGTAGTTCACACGAGTTTGATGGTAGGACAGGCTTAGCACCCGAATTTGCAG	chr17	2866956	2867015	+	grey	522039	FGA	mRNA	1	0	0	0	1	7.45574	7.64002	7.77765	7.69473	7.72293	FGA
EMBV3_00599	ATCGCTCTGTGAGATGGAGTCGAAAACCCTGGCTCACTTGCCGGTTGCCTAAGAACTGTT	chr8	111924053	111924112	-	turquoise			lncRNA	1	1	1	1	1	8.14746	8.04454	7.81508	7.74027	7.8902	NULL
EMBV3_00600	GGACAAAGGAAGTGACCACAGAGGCAGGTGGGGAGATGAGAAGACAGATCCTACTGTTCT	chr5	109972327	109972386	+	pink	617914	MAFF	TF	1	1	1	1	1	8.05433	8.48491	8.13238	8.36564	7.95535	MAFF
EMBV3_00603	CTGCCTGTCTTCCTCCTCGGCCACTCCATGGGCGGCGCGATCTGCATCCTCACGGCCGCG	chr22	59807118	59808222	+	lightyellow	505290	MGLL	mRNA	1	1	1	1	1	8.55313	8.41219	8.60367	8.81655	9.11193	NULL
EMBV3_00604	TGAGCTGGATTCTCCTGAACCTATGCTCTTACGTGGACGCTACCATATATTTTCCCTTCC	chr15	58092807	58092866	-	brown	505423	LGR4	mRNA	1	1	1	1	1	9.05094	9.93515	9.35287	10.5861	9.7838	LGR4
EMBV3_00606	ACCCGCCTGTGTGAACCCCCTGAGCCAAGGAAATCTTTAAGGGGGACAGAAACCAGTACT	chr10	80649238	80649296	+	pink			lncRNA	0	0	0	0	0	7.73712	7.62025	7.59453	7.65351	7.66683	NULL
EMBV3_00607	GGGTGTTTCACCTTGACAGGGATCAGGAATGCTGTGTACCTCATCGACAACCTGCAGAAA	chr7	47328294	47328350	-	grey	613392	IL9	mRNA	1	0	0	0	0	7.91782	7.66649	7.64415	7.43214	7.50545	IL9
EMBV3_00608	CTGCCACTGAAGGAAAAAGCCTTGCCCTCTGAAGAAGCAGGAGGTGTAGTGCCTTCTAAA	chr3	17840292	17840351	-	lightgreen	280830	IVL	mRNA	0	0	0	0	0	7.67455	7.63326	7.66173	7.58657	7.89903	IVL
EMBV3_00609	CTCCAGAACTGGGCTTATACTTGATATTCTTTCAAAGCACAGTAGGGCTTTTTTACCCCA	chr2	39652898	39652957	+	green			lncRNA	0	0	0	0	0	7.47449	7.16753	7.56453	7.43759	7.33737	NULL
EMBV3_00611	TCTGAGTAAAAGAGGGGCCCAAATGCCCACGATATGGGGTCAGTGACTGTCTAGGAGGAT	chr5	112654028	112654087	+	grey	525364	CSDC2	TF	1	1	1	1	1	8.14494	8.08674	8.13937	8.03103	7.8578	CSDC2
EMBV3_00612	GGTGGCCCTCCATCCACTGACACCATTTCTCTCACAATCCAAAGGGATTAAACATGGCCA	chr16	39245609	39245668	-	yellow			lncRNA	1	1	1	1	1	8.27067	7.75946	7.77897	8.16464	7.91769	NULL
EMBV3_00614	AGATGGTGCCTGCCAACACCCCTGTGCAAGTTATTGCTCCCCCAGAAAGGAAAATATCAG	chr1	97609334	97609393	+	brown	509723	ACTRT3	mRNA	1	1	1	1	1	7.88175	7.95488	7.93556	8.50398	8.52587	ARPM1
EMBV3_00615	GTCTGCCTTTTGTGGGTGGCGTTCTTTGAATGTTTTGCTATTGCCTGGATATATGGCAGC	chr22	57792968	57793023	-	blue	282366	SLC6A6	mRNA	1	1	1	1	1	8.02402	8.03414	8.08561	7.9792	7.92777	SLC6A6
EMBV3_00616	GCATGAAACAAGTCTAACACTTCAACTCGGACCCTAAGAGGGAGTGCTTAAGCTCCAGTC	chr9	97150680	97150739	+	blue			lncRNA	0	0	0	0	0	7.67798	7.70272	7.60196	7.57799	7.66718	NULL
EMBV3_00617	GTCACGTCAACTGAGTCCTACAAGGAGACGCTGCACAAGACAATGGTGACCCGCTTCAAT	chrX	85557155	85557214	+	tan	505749	RBM10	mRNA	1	1	1	1	1	10.3159	10.0714	11.2055	11.6468	13.087	RBM10
EMBV3_00618	GGTTAGAGCTTTTTGGGTCTGGTTTAAGAAGTCCTTCCTATTTGAATATCATAAAGATAG	chr15	44553036	44553095	+	grey			lncRNA	0	0	0	0	0	7.83622	7.29653	7.62367	7.60488	7.54513	NULL
EMBV3_00621	AGTGAGTGACAGTACTAGCTGGGGAGGCTATGCATGTGTGAGGGTAGAAGATACATAGGC	chr11	78919938	78919997	-	blue			lncRNA	1	1	1	1	1	8.03705	8.05008	8.14232	7.95003	7.96623	NULL
EMBV3_00623	GGCAGCACGAGGTGGTCTAGCAGGACTGACGCTTACAGGCCTCTATGCTCTATATAATAA	chr28	44035482	44035541	+	purple	509841	TIMM23	mRNA	1	1	1	1	1	13.3931	12.9637	12.8025	10.6036	11.0843	TIMM23
EMBV3_00625	CAGCAAGATGGCGTCTGCCAGCAGGGTCGTTCAGGTAGTCAAGCCACATACTCCATTAAT	chr20	10469543	10475671	-	purple	613835	MRPS36	mRNA	1	1	1	1	1	10.0367	8.55266	10.4531	9.94616	9.1999	MRPS36
EMBV3_00626	GGAATAGATTTTCCCTAGGTCGTAGAGGGGGAATTGTGCTCTTTGAGTGTGGGAGGAAGC	chr23	13700972	13701031	+	pink			lncRNA	1	1	1	1	1	7.9582	7.9397	8.08441	8.03066	8.09053	NULL
EMBV3_00627	GACCTTCTTGATCCTGGCCTCTGTTGACTATGTTTTCTCCCACTGCGATTAGAAGGGAGG	chr20	68601678	68601737	+	yellow			lncRNA	1	1	1	1	1	7.8854	7.94956	8.01748	8.24229	7.97437	NULL
EMBV3_00628	CTGCATGTAGCTGATGGCATGGTGGAATTCTTCAGATTGTTATTGTTGTCGTCTTGTCTG	chr14	42189689	42189748	-	turquoise			lncRNA	1	1	1	1	0	10.643	9.71557	8.13751	7.7994	7.67653	NULL
EMBV3_00631	GAAACACATCAGAAGCTCTGCTTAGCTGTAAGTAGTATGATGGGTCTGGAGTATGAAGGG	chr7	82948573	82948632	-	blue			lncRNA	1	1	1	1	1	7.96311	7.94956	8.08375	7.96162	8.02692	NULL
EMBV3_00632	ATCTACTATGGTGGCCTTGGCTATGGTCTTGGTGGCTTTGGTGGCCTGGACTATGGCTAT	chr1	5337439	5337498	+	black			lncRNA	1	1	1	1	1	8.33775	9.86673	8.94412	8.82242	8.2559	LOC783140
EMBV3_00635	GTCGTCCATCGCCACCTACCGGCGGAAGACAAAACTGCAACGCAGCTCTAAAAGACACTA	chr18	56623589	56623648	-	turquoise	100335819	LOC100335819	lncRNA	0	0	0	0	0	7.65342	7.49283	7.34853	7.30524	7.2825	LOC100335819
EMBV3_00637	GAGAATTTAAGCTCATTGTTTTAATGAAAGAATGACATTTGTGCTCTGAATGTGCTCTAG	chr15	22508705	22508764	+	purple	506012	TEX12	mRNA	1	1	1	0	0	10.3164	9.97862	10.8309	7.57032	7.50303	TEX12
EMBV3_00638	GAAGCTTTTGAGGATGACGAGGAAGAGGTCAACGAGTAGAGGCATGTCCTGCCTTGGACA	chr24	42807860	42807919	+	brown	534206	TUBB6	mRNA	1	1	1	1	1	9.72153	8.92408	10.3291	10.6446	12.6282	TUBB6
EMBV3_00640	GGGTTGCTGTCTGCCTGCTGTCTGCCTGGTGTGCTGTGACATTTTGAAGGTGGAAACATT	chr9	63787406	63787465	+	red	100174924	LOC100174924	lncRNA	1	1	1	1	1	9.84485	9.16881	12.641	14.216	11.6157	LOC100174924
EMBV3_00645	ACCAGACCTAGCTCCAGCTGAACTCCTGCTTCTACTGCGGACATACCTCCCAGATGAGTT	chr26	22753988	22754047	+	yellow	511792	HPS6	mRNA	0	0	0	0	0	7.45796	7.50614	7.55154	7.84278	7.82462	HPS6
EMBV3_00647	TTGGCCGTGAATATAGCTGCCTTGCTGTCCGTCATGCTCCAGCCTTACATGCCTACAGTT	chr5	55962095	55962154	-	grey60	512531	MARS	mRNA	1	1	1	1	1	9.11667	8.50521	9.81171	9.18908	10.3118	MARS
EMBV3_00650	TTTAGGGAGCCCAAGTTCTTTGGGGCAAGGTGAGTGCTTCTGTAGGGAGAAGAGGCACAT	chr3	20133644	20133703	+	red	788087	MCL1	mRNA	1	1	1	1	1	9.75293	10.5632	13.0893	10.5293	11.3825	MCL1
EMBV3_00651	CAACTGGTCTGGCAGCTACTTCACCGAGACGGCAGGCACCTCGCTGCTGGTGACACAGAA	chr18	49729077	49729136	+	tan	613932	PLD3	mRNA	0	1	1	1	1	7.74907	7.85239	8.43596	8.01448	8.54041	PLD3
EMBV3_00658	CAAGATGACTTCTCACTTTGTGCTCTGCTGAGCTTTGTTGTTGAACCTCTACCTCAGGAG	chr2	115812971	115813030	-	green	537280	SLC19A3	mRNA	1	1	1	0	0	7.87839	7.88107	11.4336	7.59867	7.57806	SLC19A3
EMBV3_00659	CCATGGTGGAGACGTCCAAGAAGACAGTGAGCGTCCAGGAGTTTGCACGCCATTTAGACT	chr7	20346770	20346829	-	grey	618265	GIPC3	mRNA	0	0	0	0	0	7.72503	7.64677	7.82379	7.63144	7.76175	LOC100336987
EMBV3_00660	ATTTGTGCAAGTGTTCTGAGTCTCAGTGTTGTGTCCAGACTATGTTTTTCCACAATGTGG	chr12	36350087	36350146	-	turquoise	507091	MPHOSPH8	mRNA	1	1	1	1	1	12.5826	12.4532	10.4078	9.02021	10.0613	MPHOSPH8
EMBV3_00662	CAGAGAAAAGTAAGTAACTCCTGGAAGAATAGCAGCTCAGCAAATGATGGACTGTTTCAG	chr7	58586473	58586532	+	grey	100125774	STK32A	mRNA	1	0	0	0	0	7.80156	7.62641	7.72698	7.54324	7.61406	STK32A
EMBV3_00663	CTGATCACCTAATGGAAAAGATCAAAGATCTAGAGACACAGCTCAGAACCTCAGACATGG	chr5	17838602	17838661	-	turquoise	282707	CEP290	mRNA	1	1	0	0	0	8.1834	8.1043	7.77089	7.99582	7.75308	CEP290
EMBV3_00664	TGTTTGTCCAGCTGATGCCCATCCTCATCCTGATCCTCGTGTCAGCTCTAAGCCAGCTCA	chr28	28372302	28372361	-	grey	533603	DNAJB12	mRNA	1	1	1	1	1	10.36	9.9437	9.67125	9.72777	10.6114	DNAJB12
EMBV3_00667	ACATACTTCGGTTATTAAATCTCCTCCATGAGGCCCAACGCAGACCAACCTGCTGAGCTG	chr24	46798564	46798623	+	magenta			lncRNA	0	0	0	1	0	7.65787	7.69568	7.7229	7.9098	7.97738	NULL
EMBV3_00670	ACAGAATATGGACTGTGAGCCCAGGCAAGTCAAAATGAGCAGCCAGAGGAAATCTGGGAG	chr14	77389214	77389273	-	turquoise	112449551	LOC112449551	lncRNA	1	1	1	1	1	8.71943	8.78015	8.34639	8.14282	7.94834	NULL
EMBV3_00674	GCCAAACTGGGAAGAGTGTCTTTTATTCTCCCTCTTGAGCCCAAACCGCCCTTGAATGTC	chr22	43116348	43116407	+	yellow	512512	DNASE1L3	mRNA	0	0	0	0	0	7.92633	7.61463	7.63232	7.78402	7.65899	DNASE1L3
EMBV3_00675	GGATGACAAAATTCATGGTGGGAAATTAGCACAGAAATGAGCAGAAGTAAATTAACATTG	chr15	5454315	5454374	-	blue			lncRNA	0	0	0	0	0	7.7083	7.56862	7.54002	7.43176	7.68368	NULL
EMBV3_00678	GTGCCGAAGCACTCGCTGGAGAGTCACGAGGCCCAGGAATGCCAGGAGCGCCCGGTTGAG	chr19	25158088	25158507	-	magenta	509740	XAF1	mRNA	1	1	1	1	1	7.77037	8.05008	8.15168	7.99632	8.12574	NULL
EMBV3_00680	ATTACCTTGTCTGGGAAATCGTCGTGTCCATTGGGGCTTCCTTGGTGGTCCAGTGGTTAG	chr28	45693719	45703977	-	greenyellow			lncRNA	1	1	1	1	1	10.2384	10.6797	10.6088	10.2458	9.95008	NULL
EMBV3_00681	CAAGCCGTCCGATGGGAGCGAGAACGAGATGGAGACGGAGATCCTGGACTACGTGTAATG	chr11	103055802	103055861	+	turquoise	783869	GTF3C5	mRNA	1	1	1	1	1	8.85817	9.84556	8.5952	7.98633	8.01451	GTF3C5
EMBV3_00683	AGCTCACAGACTTTGAAGACAGGGCTGATGAGACAGACTCGGGCCTGGCAGAGCCACTCA	chr14	65844676	65844735	-	pink			lncRNA	1	0	1	1	1	7.75584	7.83985	7.85766	7.80227	7.90134	NULL
EMBV3_00688	TGTGACACCCAGAGAGCAGAATTAACTCCTTCCTTTCTCCCTGCTTGAGCTCTGCCCCCA	chr16	51229202	51229261	+	yellow	515444	ACAP3	mRNA	1	1	1	1	1	8.2828	8.63023	7.90597	8.90612	8.51102	ACAP3
EMBV3_00694	GGGACAAGAGACAAAGTAAACGCACCGTTGTTCCCAAAACTCATGGCTTTACCCTCTGGG	chr15	80538502	80538561	+	turquoise			lncRNA	1	1	1	1	1	8.52605	8.61148	7.86483	7.92917	7.92992	NULL
EMBV3_00696	CCCGAGACTTACATAGCATCTGCTCTTCTATTACTCTGTCTGGCTGTATGTTGGGTGTTC	chr2	25604526	25604585	-	turquoise	517552	GAD1	mRNA	1	1	0	0	1	11.1666	10.4295	7.78202	7.91562	7.69968	GAD1
EMBV3_00699	TCTTCACACGTGGTTCCCTAGAGATGTGGTTTGAATGTGTATTCTAGCTCTCCAAGAGGG	chr22	6929155	6929214	+	turquoise			lncRNA	1	1	1	1	1	12.9743	12.6752	8.05253	8.21352	7.8989	NULL
EMBV3_00700	TACCAGAAATCTGCAAGTTTCACAAGAACAACCCCAGTCAGATGGTCCCACCCTCCAAGC	chr5	113040748	113040807	+	yellow			lncRNA	1	1	0	0	0	7.69106	8.28755	7.60196	7.72891	7.51669	NULL
EMBV3_00702	TGACGGTGTAGAGGACCTTCGCTGCAAATACGTCTCAACTCCCGGCCCAAGCTCAAGGCC	chr29	45443401	45444648	+	green	281806	GSTP1	mRNA	1	1	1	1	1	9.15329	8.40721	12.7232	11.0986	12.9765	GSTP1
EMBV3_00703	ATACTGCTGTCCTGGTGATGTCCATTGGAAACCTGTGTTCTCTTACCTTCTCCAGCCCTC	chr6	44840780	44840839	+	turquoise	521790	PI4K2B	mRNA	1	1	1	1	1	12.0067	12.597	11.1302	11.2543	10.2613	PI4K2B
EMBV3_00704	TCCCTGTCCATCCAGTTTAGAACAATTCAGTTTGGGCTGTTTTATTCAGAGCACTTCTCC	chr1	65532145	65532204	+	turquoise			lncRNA	1	1	0	0	0	8.84605	8.07211	7.36834	7.36904	7.40618	NULL
EMBV3_00707	GCCCTATCATACTTCTTTCTCAATCTTGCACCAATCAGTAGTCCCGTACTGAGTTCTGAC	chr17	48280066	48280125	-	magenta			lncRNA	0	0	0	0	0	6.91832	7.37985	7.45119	7.50681	7.41168	NULL
EMBV3_00708	CTTTTCATCTTCCCAAGTCATTAAAATGCAAATTGGTGGGGGTGGAGGAGAGGCCCGCGG	chr26	26001820	26001879	-	midnightblue			lncRNA	1	1	1	1	1	8.48192	8.40721	9.58908	10.5405	9.10017	NULL
EMBV3_00710	TGACCTGGGTCTTCAGTAAGGTTGGATGTCGGCCTTTCTCAGCTGTTTTAGGTGGGTCTG	chr18	10689422	10689481	-	grey	531539	TLDC1	mRNA	1	1	1	1	1	8.251	8.78015	8.50691	8.0872	8.34137	LOC531539
EMBV3_00711	AAGAAGAGGCTGCAAGATAAGCTAGCGGCGACGCAGAAGAAGCTGGATCTGGCCTGAGAT	chr11	1692509	1692568	+	tan	100335806	SMIM37	lncRNA	1	0	1	1	1	8.03108	7.82988	8.72736	8.89967	10.9169	NULL
EMBV3_00712	GCTACAAGGGCTCATGTGACTGGAATGAGGTGGTTCTACTTGACTGTTCCAAAGAGCAGC	chr21	41701310	41701369	-	grey	536240	HECTD1	mRNA	1	1	1	1	1	9.31291	11.106	10.0644	10.5829	10.1775	LOC536240
EMBV3_00715	CGGGACAGGGTGATGGGGAAGGTCAAGGATGAGGTATGCTCGGATATTGCTCTAGATGTT	chr16	63700264	63700323	+	pink			lncRNA	1	1	1	1	1	7.91764	7.9397	8.18661	7.94652	8.06217	NULL
EMBV3_00718	TAAATGGCAAAAGTGGAAAGCTAGCCAGGTGATGTTGGCTGTAGTAGAATTGTTCTGCCC	chr12	17897149	17897208	-	turquoise	515299	MED4	mRNA	1	1	1	1	1	11.574	12.1571	10.0676	9.21959	10.2953	MED4
EMBV3_00720	CGTCCAAGGTACCCCTGCTTATTATCCTAGTGGTTCAGGAAGAGAAAATGCAGAGTTTGC	chr14	54833190	54833249	+	brown	618577	SYBU	mRNA	1	0	0	0	1	8.08947	7.90383	7.65141	7.76303	8.09436	GOLSYN
EMBV3_00724	TCCACACTTTTATCAACAAGGAACGCACCTGTCCCTAAGAGCCAAGAGGGCCAAGGTCCA	chr13	67803322	67807839	+	turquoise	513148	DHX35	mRNA	1	1	0	0	0	8.11032	9.82801	7.6587	7.62299	7.80173	DHX35
EMBV3_00725	AGGGGATGTCAGCCGTTTCCCTCCTGCCAGGCAATCTCGCTGCCAATGATCTCTCCACGT	chr3	99759008	99768306	-	yellow	618779	NSUN4	mRNA	1	1	1	1	1	8.24745	8.27721	8.07829	8.17493	8.10237	NSUN4
EMBV3_00726	CTGTCAAATTGCAAGGGCAAGGACCAAGGGGCTGATACACCTGGTTAGGAACGACAGTCA	chr17	52022941	52023000	+	grey			lncRNA	1	0	0	1	1	7.88968	7.74023	7.8435	7.78015	7.68467	NULL
EMBV3_00728	TATCTACCTGGGATGGAGTGATAGTGACACCTTCAGAAAAGGCTTATGAGAAGCCACCAG	chr3	16721967	16722026	+	grey	539760	ILF2	mRNA	1	1	1	1	1	8.39668	9.04743	8.46624	8.76331	8.77952	ILF2
EMBV3_00730	TACCAGGTCTAACATTGACTGCCTCTGCCTGTCGCATGAGAACATTAACACAAGCGATTG	chr27	28631048	28631107	+	green	281361	NRG1	mRNA	1	1	1	1	0	7.95073	8.19333	9.5949	7.90787	7.78149	NRG1
EMBV3_00731	TGAACTTCAAAGCAGTATGACAGATGGTCCTTGCTTGTTAAATGCCGGCAGTCCCCGCTG	chr27	8619305	8619364	+	turquoise	515343	NEIL3	mRNA	1	1	1	1	1	12.9357	12.9618	8.95439	8.63061	8.78936	NEIL3
EMBV3_00735	CAAACAGAGCTTGATGGTCCAAAGTCTAGGAGGTTATCCAGCTTACAGGTGCTGAGCTCT	chr4	106622629	106622688	+	black			lncRNA	0	0	0	1	0	7.67187	7.77782	7.88334	7.76684	7.79146	NULL
EMBV3_00739	CACCAAGAGCTTCACCTTCTTCAACTCCATGAGCCCGCTGTCGTCGCAGTCCATGTTCTC	chr7	46475733	46475792	-	grey	508754	PITX1	TF	0	0	0	0	0	7.68814	7.01141	7.90857	7.66802	7.59154	PITX1
EMBV3_00741	TCCCTGCTTCCTAGTTCAGAGGCTGCCCCTCACCAGGCTCTGTGCTCGGGGAGGCAGGGA	chr7	16711364	16711423	-	lightyellow			lncRNA	1	1	1	1	1	8.4987	8.28755	8.78803	8.54115	8.89238	MIR2455
EMBV3_00743	GGGATACTGCAAGTGAGACCAGTCTTTGTGTTCAGTCCCTCCTGCCCAACTGCTCATCTT	chr16	51632540	51632599	+	greenyellow			lncRNA	1	1	1	1	1	8.8314	8.80735	8.07043	8.49418	8.44631	NULL
EMBV3_00744	TGCTGTTCTCAGATGTGCTGGCATCCTGCGCCTGCCCTTTAGCCATTGCCCTATCTATTA	chr3	42410370	42410429	+	lightyellow	540527	EXTL2	mRNA	1	1	1	1	1	8.37976	7.99024	8.13606	8.502	8.55849	NULL
EMBV3_00745	GTGCCTTCTCCAACATCCTTCGTGGCACAGGGGGTGCTTTGGTCTTGGTATTGTATGATA	chr17	29881098	29881157	-	turquoise	541168	SLC25A31	mRNA	1	1	1	1	1	9.88131	11.3785	8.28669	8.39351	8.01542	SLC25A31
EMBV3_00746	CTGGATTTATTGTCTTCTGAGGGGGGTGCTGTAGGGTCCTTGACATGAATAAAGGTGGGC	chr18	51171462	51171521	-	midnightblue	767618	ZNF574	TF	1	1	1	1	1	12.1691	9.77828	11.6458	11.5034	11.0874	ZNF574
EMBV3_00749	AGCCTTCAAGCAAGGATCAAAACATCGGACTTGAGAAACACAACGGGCAGCTACTGCAGG	chr5	52622495	52622554	-	blue	112446802	LOC112446802	mRNA	1	1	1	1	1	7.9814	7.82406	7.88881	7.89475	7.98523	LOC617908
EMBV3_00753	GTCACCCAACAAAATAAGCAGCATTAAAGACAGTACTGGCCCCTGTCATATCTTCACTAC	chr20	13899773	13899832	-	yellow			lncRNA	0	0	0	0	0	7.55997	7.38697	7.34643	7.48351	7.49477	NULL
EMBV3_00755	TTTGAAAACTGCAAGATCAAAGTCAAGGATGACGAGCTGGATGCCACGTTCAAGGAGGCC	chr6	117649611	117649660	-	brown			lncRNA	1	1	1	1	1	7.92327	7.79463	8.12629	8.98134	10.1168	NULL
EMBV3_00760	CTTCTACAGAAGCGATACAGATTGCATTTCTTTAACAGTTATTTCTTATCGCTCGTCTCC	chr6	36613966	36614025	-	brown	530393	PKD2	mRNA	0	0	0	1	1	7.29023	7.23115	7.43329	8.37713	8.42323	PKD2
EMBV3_00761	CTATGCCATGCGTTGTAAGTACAGTGGGGGATAAGCCGTCCTTTGATACGTGAATGCTGG	chr18	25995203	25995262	-	turquoise	445424	CFAP20	mRNA	1	1	1	1	1	14.8126	14.4589	12.0193	11.8624	11.9394	C16orf80
EMBV3_00763	TGCCATCTGGCTGCGAGGGAGTCTGGGAAAGCGACTAGCTGGACCCCCCAGGCATTTACA	chr18	63535654	63535713	+	cyan			lncRNA	1	0	1	1	1	7.88537	7.83985	7.87364	7.84661	8.10321	NULL
EMBV3_00765	TTTCGCAAGACATGCAGTATCAGGGAGAGTATGCTAAATGTCACCACCAGAGGGCACCAC	chrX	55415384	55415443	+	darkgreen	100337282	TBC1D8B	mRNA	0	1	0	0	0	7.73684	7.9351	7.66173	7.62258	7.67534	TBC1D8B
EMBV3_00770	GTTTTCTGTATGACTTATCTGCTGTGGTAATGCACCACGGGAAAGGATTTGGCTCAGGAC	chr5	25127847	25127906	-	turquoise	517022	USP44	mRNA	1	1	1	1	1	8.37451	9.03231	7.86207	7.83167	7.88981	USP44
EMBV3_00771	GCAGAACCCAAATTAGTGGGTGTGCAGTATTTATTGTAATTCAAAGACTTACACAGAATC	chr2	44055646	44055705	-	grey			lncRNA	0	0	0	0	0	7.59018	7.36565	7.4654	7.45993	7.60522	NULL
EMBV3_00773	CAGCTACTTGTCCCTTTCTCATGCCGGAAGTCTCACCACAATTCCTGCTGGGTTAATTGA	chr26	22570939	22570998	-	grey			lncRNA	1	1	1	1	1	8.76209	8.05008	9.29648	9.16686	9.24595	LOC100336729
EMBV3_00774	CATATGTTTCGAGGAAGCAACACAAGGGAGAAAGGATCTGATAATCTTCCTTGGTCATTC	chr3	67932114	67932173	-	magenta			lncRNA	0	0	0	0	0	7.36607	7.54726	7.53316	7.55632	7.47453	NULL
EMBV3_00776	CAGCATATGCAGAGCCAGAAAAATATCAACTTATAACGGCAAGTACAATCAAGAGATGAC	chr4	61114147	61114206	-	blue			lncRNA	0	0	0	0	0	7.45205	7.3276	7.35998	7.25468	7.31574	NULL
EMBV3_00777	TTCTGGGGAAGGCCCAAATTCAAGAAGGAAGTCATTTGCCTAAAGTCCTCCAGCCAGTGC	chr16	40617305	40617364	-	blue			lncRNA	1	0	0	0	0	7.75131	7.67287	7.73279	7.63072	7.81787	NULL
EMBV3_00780	CAACCTGTATTGCAAAGCTTCAGTTCCTCCTACCGATAAAGTGTGTCTGTGGTTGGGGGC	chrX	35794303	35794361	-	green	508727	VBP1	mRNA	1	1	1	1	1	10.7857	9.36969	12.7215	10.7927	11.2038	VBP1
EMBV3_00782	GCTGAGCCTGGAGAGCTGCTTTTTACCCGGTCCTCAATTATTACTTCCTTCTGAGGCTAC	chr25	19018510	19018569	-	turquoise			lncRNA	1	1	0	0	0	10.7636	10.4472	7.65956	7.55595	7.59619	NULL
EMBV3_00783	TGTTGAAGCTACACACAGCTCGGATCACAGATGTTGAACACATCACCGGACTCAGCTTCT	chr9	69817793	69817852	+	purple	615535	ENPP1	mRNA	1	1	1	1	1	10.956	11.0496	10.7349	11.2459	8.33095	ENPP1
EMBV3_00784	TTGCTCATTAAGGACAGACCGATGAAAGCCAACCCCAGGGCCCAGTAACCAAGCACTGTA	chr25	25957561	25957620	+	black			lncRNA	0	0	0	0	0	7.41504	7.71081	7.69068	7.49667	7.64443	NULL
EMBV3_00785	GGGACAGTGAAGGTGTTTAGAAGGAGAGATTGTGGAAGATTCACTGGAGGGAGTTTTAGC	chr18	39355215	39355274	+	grey			lncRNA	1	1	1	1	1	7.99044	7.97979	8.02792	8.50166	7.99911	NULL
EMBV3_00787	GGGTGGTATCCAGGGAAACATGATGGAGTCTTGAGGGAAGGAGAAGTCACACCCTCGTAA	chr25	36382804	36382863	-	darkred			lncRNA	1	1	1	1	1	7.90297	7.85239	7.90597	7.73626	7.78557	NULL
EMBV3_00789	AGTAGACTCAGCAGCCGGATAGATAGTGTTAAGTCGCTAGAACTCACCCCTCTGTCTGCC	chr26	39310917	39310976	-	turquoise			lncRNA	1	1	0	0	0	8.68118	9.13301	7.61018	7.53536	7.54691	NULL
EMBV3_00790	TTGGGACCTTTCTGACTTGCTGCTCAACATCTGGACGGCATTCGCGTTGCTTCTCAAGGA	chr4	8696999	8697058	+	yellow			lncRNA	1	0	1	1	1	7.87507	7.85239	7.74752	8.08154	7.81046	NULL
EMBV3_00791	GAGGCAACAGCCTCTATCGATTTTGAGACTGATAACTTGGTGCAGACCACAGTCAGGAAG	chr1	22808236	22808295	-	blue	518080	LOC518080	mRNA	1	0	1	0	1	7.80731	7.74023	7.7851	7.74115	7.71471	LOC518080
EMBV3_00795	GCCAGGAATCAATTCTGAAATGCGGCATCAATTGCACAGACTTCCACTTAGTTTTAGTTG	chr10	69599342	69599401	+	grey			lncRNA	0	0	0	0	0	7.49543	7.55553	7.58558	7.46698	7.56194	NULL
EMBV3_00796	GGAAAAAGGTTCTGGTAGTAGAAGAGGGAGAGAGTGGACCTTGAGAGTCAGCAGGCAGAC	chr25	21325076	21325135	+	blue			lncRNA	1	1	1	1	1	7.99049	7.97979	8.03875	7.87386	7.93512	NULL
EMBV3_00797	GAGCATGGGTTCATATTGTAGTTCACCAGCATAGTTGCTCTGCGGCATGTGGAATCCTCG	chr3	8462153	8462213	-	yellow			lncRNA	1	1	1	1	1	7.84704	7.9351	7.90461	8.04094	8.01291	NULL
EMBV3_00798	ACAACACTGTTTATACCTAAAACCATGACACTCTCCCGACACTGGCCACTTGGTGCCACC	chr25	41806076	41806135	+	turquoise	282176	ADAP1	mRNA	1	1	1	1	0	9.22902	11.1226	7.78434	7.77124	7.96024	NULL
EMBV3_00799	ACGTCACATAGCCACTCCTCTGTGTTCCTCCGCCCCGAGATAAAGTAGCCCCTAACCATA	chr13	74717383	74717442	-	purple			lncRNA	1	1	1	1	1	9.15465	9.16088	8.61569	8.28368	8.42914	NULL
EMBV3_00800	TAATGAAATCAAGATGGGAGAGGCTCGGGCACAGGACTGAGATGGTGAAGAGATCCAGTG	chr8	91302267	91302326	+	turquoise	513326	RNF20	mRNA	1	1	1	1	1	12.2369	12.3947	10.8183	11.216	10.68	RNF20
EMBV3_00808	CAGCAGCACAAGCAGTGAAGAGAGTGATGAAGAGAATGAGGAACTGAATAAACTGCAGGC	chr20	14749510	14749569	+	turquoise	614029	SREK1IP1	mRNA	1	1	1	1	1	10.2782	10.3686	9.99066	8.3029	8.68561	SFRS12IP1
EMBV3_00809	CCAGAGGACAGCGCTTCTCCAGGATCTGTATGCAACTATCCAGAAATGGCCAAGTTCAAG	chr3	93471152	93472968	-	magenta	521973	ZYG11A	mRNA	0	0	0	0	0	7.06678	7.78826	7.71694	7.488	7.57245	ZYG11A
EMBV3_00810	CAGGGCTTCAATCCTAGGTATTTTAGGAGGTAGTTACTTAACCTGCCCAAGTGAGGTTCA	chr3	50085421	50085480	-	salmon	613828	DR1	mRNA	1	1	1	1	1	8.69177	9.08126	8.42366	8.86865	8.75968	DR1
EMBV3_00811	TTTTTGCCTTTTCATACTGGGTTCTCAAAGCAAGAGATGAATGGCCAGAGATGCATGGCC	chr1	138081749	138081808	+	blue			lncRNA	0	0	0	0	0	7.66212	7.63326	7.67761	7.71821	7.82361	NULL
EMBV3_00813	CCCTTGGAAGAAACAAAGACAAGCCACTATTACCCTGATGAGACGTTCAGCGCTTGTGAA	chr21	27484353	27484412	-	grey	527638	TRPM1	mRNA	1	0	0	0	0	7.77739	7.52111	7.6141	7.46568	7.55138	TRPM1
EMBV3_00815	AGAAAGCCATTGGGGCAGTCCCCCTGCTGATGGGGAAGTACTACATCGAATGCTCGAAAA	chr18	56510918	56511542	-	lightgreen	539259	NAPSA	mRNA	1	0	1	0	1	7.73054	7.72821	7.7406	7.65538	7.77916	NAPSA
EMBV3_00816	CCTTCAGAGAAACGCCACCGGCTCTGCTCACAGCATCTAAGTTAGCACACGAGTCAATAA	chr16	80636004	80636063	-	brown	531974	NAV1	mRNA	1	1	1	1	1	9.82871	8.75945	9.15766	10.5249	11.0651	NAV1
EMBV3_00817	AAAGGGGATGGGCTGACACTGCACGGACTGCATTACACAAATGGGACGCCTCCTTGTTAA	chr23	28828608	28828667	-	pink	786497	TRIM40	mRNA	1	1	1	1	1	7.99918	7.75382	7.81006	7.7464	7.80762	TRIM40
EMBV3_00819	CCACAAGGTCCGCAAGGCACCGGTAGGCTCCAAGTCTGACTCCAACTTCAGCAACCTGAT	chr18	49731557	49731616	-	turquoise	520157	HIPK4	mRNA	1	0	0	0	0	7.9783	7.80124	7.39023	7.38447	7.46047	HIPK4
EMBV3_00820	GTGTTTGTGGTGGGGGTTGGGATGACCAAGATTCAAGATAAGGCTAATCCAATTGATAAA	chr3	93365324	93393457	-	midnightblue	508918	SCP2	mRNA	1	1	1	1	1	11.559	11.0782	11.3843	10.4627	9.44463	SCP2
EMBV3_00828	CTGAAGTTGGACAAGACCATCCTTTCTATGTTCATGTCTTTCTTGGGGCCAGCAGCCTCG	chr21	56842069	56842128	+	purple	327689	CPSF2	mRNA	1	1	1	1	1	11.9271	12.7008	12.6957	11.4913	11.7733	CPSF2
EMBV3_00830	GTGATGATGCAGATAATGCTGGGGGGAATGTCCGCTGAGACGGGTGCGATTAGACTGTTA	chr29	18392836	18392895	-	midnightblue	510038	AQP11	mRNA	1	1	1	1	1	8.31113	7.92003	9.34511	10.6483	8.20026	AQP11
EMBV3_00832	TTTAAAAAATTGAGGGAGGAAAAACGTACCAAAGACGGGAGCTGGCGAGGCTCATGCTGG	chr16	51747915	51747974	+	blue	507787	LOC507787	mRNA	1	1	1	1	1	8.06472	8.08212	8.15364	7.94376	8.09221	MCFD2
EMBV3_00834	ACCCAGCACTGATTGGGGACAAGGGCTGAACTGCTGGCCACCAGCCACACCTAGGAAGGA	chr22	16913814	16913873	-	tan	ENSBTAG00000007964	ARPC4	mRNA	0	1	1	1	1	7.50251	8.30834	8.21553	8.25473	9.77735	NULL
EMBV3_00835	GAACAGGGACTTGAGCCTTTAAATAGCTCCAGACAAACAAGAATGTCCTTCCTGGGAGCC	chr21	26286975	26287034	+	grey			lncRNA	0	0	0	0	0	7.70145	7.64677	7.73409	7.68274	7.5536	NULL
EMBV3_00836	AACAAGGAGTTCATGCTATGCCGGTGGGAAGAGAAGGACCCCCGTCGATGTTTAGAGGAA	chr11	93039055	93039114	-	grey60	327710	NDUFA8	mRNA	1	1	1	1	1	10.3101	9.32754	9.72755	9.10587	10.9989	NULL
EMBV3_00838	AGCATACAGTACTCTGTTCACTGTGCATTTCTTTTGGAAGCGTCCCAGTGTGTGCGCTCC	chr10	78009598	78010362	+	grey			lncRNA	0	0	0	0	0	7.56796	7.67287	7.84418	7.71798	7.69921	NULL
EMBV3_00839	AAGAGGTGCTGTTCCCCCAATCTGACAAATTCCACCCCTATATGGAAAAGGTGGTGCCCT	chr5	45524954	45525013	+	cyan	507778	IL22	mRNA	1	0	1	1	1	7.682	7.82406	7.8502	8.39401	8.01795	IL22
EMBV3_00840	CAGGTATTGTTGCAGAAGGGCGGAGCGACCTCTATGTCTCAGATGCATTCCACAAGGCAT	chr16	55270140	55270198	-	red	540261	SERPINC1	mRNA	0	1	1	1	1	7.55262	7.67901	8.27273	8.18616	8.40619	SERPINC1
EMBV3_00843	CAAGGAAAGTTAAGTCTCTGAAATACTCCTGGACAAGGGGAGCCGTGCACCAGTGTCTGC	chr27	14413981	14414040	+	turquoise	537211	TRAPPC11	mRNA	1	1	1	1	1	9.4598	11.2375	8.89291	9.07863	9.07303	MGC159911
EMBV3_00844	ACGTCACGCAGGAGGACTTTGAGATGGCAGTGGCTAAGGTCATGCAAAAGGACAGTGAGA	chr19	48081970	48082131	+	red	282015	PSMC5	mRNA	1	1	1	1	1	13.7453	10.8236	14.5565	14.847	14.8552	PSMC5
EMBV3_00845	CCTCCGTCTGGTCCTGGGGTGACAGATGCGTCCCTTTCCCTTGCACAGCTTCATAAGAAA	chr5	119539873	119539932	+	turquoise	100139822	MOV10L1	mRNA	1	1	0	1	1	7.95726	8.71771	7.83441	8.09431	7.85805	NULL
EMBV3_00846	TCATGGAAGACACTTCCGGAGATAACCTTCAACATTTCCAGTGGAGGATCCAGTCCCTGC	chr10	93196976	93197035	+	turquoise			lncRNA	1	1	0	0	0	9.53409	7.81241	7.82705	7.64438	7.74026	NULL
EMBV3_00848	AGCACCCTTAACCTGCACTCTCTTGACCTGTGGTTTCTATCCCAGAGGCCCGGTTGGCCA	chr3	14168433	14168492	+	grey	522383	NES	mRNA	1	1	1	1	1	7.93672	8.30834	8.01361	8.1273	8.24471	NES
EMBV3_00854	TTCCTGGATGCCTTCTACTTCTGCTTCATCTCTCTGTCCACCATCGGCCTGGGTGATTAC	chr18	48139640	48139699	+	yellow	785418	KCNK6	mRNA	1	0	0	1	1	8.008	7.72312	7.84221	8.01837	7.87345	KCNK6
EMBV3_00855	ATGCAGTAAAGACGGTAGGAAAAAAGTGTTATCTGGGGAACTGAAGAAAAATTGAGCCAG	chr4	85863976	85864035	-	brown	615690	FAM3C	mRNA	1	0	1	1	1	7.76219	7.74023	11.1795	12.4839	11.5646	FAM3C
EMBV3_00857	GAGAAATCCCTGTTGAGTAGTTCAGGACGGAGCCTTGACTATGGTGGTGCCAGTGTCAGT	chrX	112803225	112803284	+	black			lncRNA	1	1	1	1	1	7.81792	7.97519	8.29115	8.0356	8.00192	NULL
EMBV3_00860	AGCAGGTTTATTGAAAAACACAGAACAGGCGACCCGAGTGGCGGCTGGGTGGGCGTGGAA	chr29	44857402	44857461	-	pink			lncRNA	1	1	1	1	1	7.5715	8.02456	8.16727	7.99835	8.01914	NULL
EMBV3_00862	CGGGCGCTGGTTCATCTACTGCAAGACCAACCCAAAGCACAAGCAGAGACAGATGTAGAA	chr20	70848881	70848940	+	tan	504663	MRPL36	mRNA	0	0	1	1	0	7.82064	7.64002	7.89363	7.87218	8.06846	MRPL36
EMBV3_00863	ACTAATTAAAACTATAGGCATTGTTGGATCCAGAAACTGAAACTCTGTGAGTAGATCTTC	chr4	74503322	74503381	+	grey			lncRNA	0	0	0	0	0	7.3764	7.39958	7.33572	7.56918	7.4817	NULL
EMBV3_00864	TTGCCCTAGAATGCTGTAGGGGGTTACCATGTTGAATCTGTGCAGAAGCTCAAAGTGCCG	chr13	60566634	60566693	+	darkgreen	282419	CSNK2A1	mRNA	1	1	1	1	1	7.97944	10.7465	8.01421	8.02982	8.14494	NULL
EMBV3_00865	CATCCTCGACTGGAAGCTGTGAGGCTGCAGAAAGGCTTTCAGTCGGATGTTTGCAGCTGC	chr9	10532171	10532230	-	grey			lncRNA	0	0	0	0	1	7.46348	7.78826	7.70077	7.70923	7.82864	MIR30A
EMBV3_00866	TCGGGCAGGGCGGACCCTTCTCCTACCTCGGTCAGTACAGGACAGTTCTTGTCTCTGCAA	chr17	44110225	44110284	-	magenta			lncRNA	0	0	1	1	1	7.7441	7.8071	7.8369	7.91241	7.86203	NULL
EMBV3_00867	GGTAAGTACAAAGCGTGTTTCGTCTCTTGGACCCATGGCTGTCTCTTGTTAGTCTGACCC	chr1	3499160	3499219	-	brown	537640	HUNK	mRNA	1	1	1	1	1	8.27996	7.69568	8.79629	9.62088	8.52383	NULL
EMBV3_00869	AATGGAGTGCAGCCGTGAGGAGATGCGAACAGAAATGGAAGTTCTCAAACAGCAGGTGCA	chr17	68166446	68166503	-	turquoise	100298642	TNIP3	mRNA	1	1	0	0	1	8.63529	7.96068	7.76655	7.72891	7.79153	LOC100298642
EMBV3_00870	TGGCTGGTGCAGCGAATAGCCCTTCGTGGTCACAGATTGTATCTTGGTCTGCCATCCTTT	chr11	78124194	78124253	+	green			lncRNA	0	0	1	1	0	7.714	7.72312	8.0407	7.80628	7.67787	NULL
EMBV3_00872	GTCAAATTGATCATCTAAGTTAAACTGCCCTGACTGGACTTACAGCTGTTCCCTCAAACC	chr11	49939503	49939562	+	green			lncRNA	1	1	1	1	0	8.29701	8.56757	8.69296	7.55755	8.40068	NULL
EMBV3_00873	ACCAACGTTCTGACGGTGATGGTGGTGATGATGGCAATGATTCTTGGCGGTCGCACAATC	chr17	69607561	69607620	+	red	523783	SLC35E4	mRNA	1	1	1	1	1	8.00426	7.92003	8.33423	8.07053	8.29959	SLC35E4
EMBV3_00875	GGATGCTTTTTGTTCCTGCTCCTGTTCCTGTTTTTGGTTGGGAGCTCTTGGTGACCTCTG	chr19	51220165	51220224	+	purple	508519	NPLOC4	mRNA	1	1	1	1	1	10.6596	10.7605	9.81861	9.20661	10.3652	NPLOC4
EMBV3_00876	GTTTTAACACGTTTGTGTCACTACCTCCACAATCAGGATGCAGAGCAGTTCCGTCCCCTC	chr17	69618684	69618743	-	grey	505912	DUSP18	mRNA	0	1	0	0	0	7.67428	7.85869	7.56088	7.73311	7.563	DUSP18
EMBV3_00877	TGTCCATACCTCGAGCTTGTCGATCCATGAGATGGACGAGGGGCTTCTGTCCTCAATTAA	chr19	24359142	24359201	+	green	613527	CTNS	mRNA	1	1	1	1	1	9.35523	8.70922	12.6547	8.24596	9.51788	CTNS
EMBV3_00879	AAAAGGTGTTAGCTACTGGCGGGTGCCTCACGAGCTGATAGAATGCTGGACTCTGGAAGA	chr2	89041805	89041861	-	magenta	613694	KCTD18	mRNA	1	1	1	1	1	7.8319	7.9397	7.90461	7.87932	8.02907	KCTD18
EMBV3_00880	AGAAGCACAGGGAACTCAGGCTGCGGAACTACGTCCCAGAGGATGAGGACCTCAAGAAGA	chr22	52582204	52582255	+	grey60	617519	CCDC12	mRNA	1	1	1	1	1	8.28941	8.21735	8.79845	8.37922	8.04783	NULL
EMBV3_00883	GGATCCCCCAGGGAAACAGGGGAAAAAGAAAGGCGCAAGTAATGATCCAAGGAGCTAGAA	chr7	18939396	18939455	-	blue			lncRNA	1	0	1	0	1	7.73976	7.74023	7.7082	7.62876	7.84571	NULL
EMBV3_00889	AAGTTTCCACAGTATAGATTTCAAGAGGCGGACTGGGGGGCTGGATCTCCCAGAGGACTT	chr12	75721132	75721191	-	royalblue	616045	DOCK9	mRNA	1	1	1	1	1	8.35499	8.70922	8.65771	10.0981	8.51912	DOCK9
EMBV3_00891	TCACACCAGTAGGAAGCTTGTCCTTTCCAACGTGGCCCATGCTCGCTGTCCTGTTTCAAA	chr19	51160525	51160584	+	grey	281977	PDE6G	mRNA	1	1	1	1	1	8.03834	7.79463	8.19291	8.07238	8.10491	PDE6G
EMBV3_00893	CGCTCTCAGTCCTGGGATCCAGCCTGCCTCAATCAGTGTTCATATTTATAGCCCAGTGCT	chr15	54747963	54748022	+	brown	510850	SERPINH1	mRNA	1	0	1	1	1	8.00754	7.79463	7.77344	10.4684	11.1763	SERPINH1
EMBV3_00894	CACCTTCCCCGTGGAGCTCAAATCCTTCCAGACTACTCTCTCCATTTGCTGCCAACATGT	chr6	25773045	25773103	+	yellow			lncRNA	0	0	0	0	0	7.28758	7.4802	7.44035	8.08253	7.47985	NULL
EMBV3_00896	ACATGCTGACTGCCCCTTTGACCCCACGAAAATCTATGACACAGCCTTGGCTCTCTGGAT	chr11	72233270	72233456	-	lightyellow	508550	KRTCAP3	mRNA	1	1	1	1	1	10.0311	8.65424	9.77693	9.99066	10.2885	KRTCAP3
EMBV3_00897	GTTGCAGAGACCAGAGGTTGAAATCAAGGCATCGACAGAGTTGGTTCCTCCTGGAAGTTC	chr26	46845488	46845547	+	grey			lncRNA	1	1	1	1	1	7.84685	7.81241	7.81859	7.82823	7.78463	NULL
EMBV3_00902	GAAGGAAGAAGGAAGGCTGAGACTCCGCCCAGAGACAGATCTGGACTCTGCCCCCAGCTT	chr19	36182985	36183044	-	grey	538660	EPN3	mRNA	0	0	0	0	1	7.5084	7.96644	7.72203	7.50873	7.79423	EPN3
EMBV3_00905	TACCACTCTCCAATAAATGGAACCAAAGCCCCTTGGAGAAATGGCAGGATCCCAGACTGG	chr10	44089765	44089824	-	grey			lncRNA	1	1	1	0	1	7.8142	7.83985	7.88534	7.79169	7.88089	NULL
EMBV3_00909	AGTGTCAAGTCATCAAAAAGAAGGAATGAGAAGTTGTCATATGCCCAAGGAGTCTAAAGG	chr1	124797381	124797440	+	black			lncRNA	0	0	0	0	0	7.39823	7.76588	7.73592	7.75717	7.71511	NULL
EMBV3_00910	TGAGGCCACAGATTGTGCGTAATTCCCGGCAGCCACCTGCAAATTCATAACGAGTCAACG	chr24	58623004	58623063	+	grey			lncRNA	0	0	0	0	0	7.61699	7.59617	7.51862	7.56624	7.61497	NULL
EMBV3_00911	GGCTTAGGGGTGGGGAAGACGTGTGAGTCCCAACTGTATGGTTTTCTTGCTTCCAGTTGT	chrX	58014511	58014570	-	midnightblue	508071	KCNE5	mRNA	1	1	1	1	1	10.0342	10.2452	10.7152	12.6579	11.9382	KCNE1L
EMBV3_00914	CACTGCGGAGGATGGCTTTTTCTTCATTCCAGCCCAGGCAGACAGGAGGATGTTAGATGA	chr11	106223548	106223607	-	lightcyan	100299402	TMEM203	mRNA	1	1	1	1	1	9.17836	8.63023	11.0712	10.8801	10.7809	LOC100299402
EMBV3_00915	GCAAAGGCAGGGCTCATCACTTTCCTGAGAGGTGTGTTGCTTGTCATTCCCTTGACTTTC	chr15	47489710	47489769	-	greenyellow	515027	LOC515027	mRNA	0	0	0	0	0	7.80109	7.66649	7.85442	7.85981	7.86599	LOC515027
EMBV3_00916	CTAGGCCTCGGGGGGTCTCTTGTTGGTCATGATGCAGAGAACATTACCGGTTTCTACTTT	chr17	70094514	70094576	-	midnightblue	512082	PIK3IP1	mRNA	1	0	1	1	1	8.4658	7.58134	9.50056	12.3688	10.6496	PIK3IP1
EMBV3_00919	AAGTCACCCAAACTCCAAGACACCTGATCAAAACGACGGGACAGACAGCGACCCTGAGAT	chr4	105738677	105738736	+	pink	ENSBTAG00000053458		mRNA	0	0	0	0	0	7.74609	7.62641	7.51764	7.56102	7.66842	LOC100336899
EMBV3_00922	CAGGAAGGCCCCAGTTACATCTAAGGAGGATTAGCTGATGGATGCTGTGCAGGAATGACA	chr21	22957567	22957626	+	grey			lncRNA	1	1	1	1	1	7.90838	7.82406	7.83565	7.8305	7.87965	NULL
EMBV3_00924	TGAAAATTACAGGCATTGACATACATGGCACCCAGCCCCCACCCAATCAAACCACTCCAC	chr13	44605713	44605771	-	red			lncRNA	1	1	1	1	1	8.25524	8.74481	9.71669	8.92949	9.71267	NULL
EMBV3_00927	TGCAGGATCTTGGCTTCTGCCAGGAAAGTACATGCAGTCAAAGGGTGTGGATTTGGGACC	chr7	72422215	72422274	-	black			lncRNA	1	1	1	1	1	7.92161	7.93003	7.97298	7.83106	7.94394	NULL
EMBV3_00928	AAAAAGAAAGAGCAACGAAGAGGAAGCCCGCCAGCCCAAGAGAGCCAGCCAAGGAAGACG	chr13	58680235	58680294	+	grey	100144618	CTCFL	TF	1	1	1	1	1	8.18414	8.40196	7.86058	7.95921	7.89372	CTCFL
EMBV3_00929	AAGAACTCATGTCTGAGTCCCATCCTGAGGAAACACTGACGAAACCAGGCTGAGCTCTAG	chr22	12536874	12536933	-	blue	112443480	LOC112443480	lncRNA	0	0	0	0	0	7.26951	7.5334	7.53689	7.49139	7.77044	NULL
EMBV3_00931	TGCACAGTGGCTTCTACGTGGCCATGAACCGCCTTGGCAGACTCTATGGGTCGCGGTTCT	chr7	43261245	43261401	+	blue	519657	FGF22	mRNA	1	1	1	1	1	7.82981	7.91546	8.12189	7.93153	7.98569	FGF22
EMBV3_00932	TCCAGCAGAGACCACGACAGCTTTGAGGCAAGCAAAGGTCCTGGGTCAGAATCGAGTGGA	chr18	55008880	55008939	-	black	617306	CCDC114	mRNA	1	1	1	1	1	7.57802	7.97979	8.01685	7.89842	7.93314	LOC617306
EMBV3_00933	CAGCTGGAATATCAGGAATTGTACCTTCGCCCTTAAGCACTTCTGAATTCTTCTGTTCTC	chr9	39366199	39366258	+	brown			lncRNA	0	0	0	0	0	7.77818	7.3419	7.35142	7.71113	7.73808	NULL
EMBV3_00934	TTCACGGGCTGATCCTAACAACATAGTAGATGACCTGCTCACGCCCTGCTCTCCAGGCGA	chr24	61660135	61660194	-	yellow	539357	VPS4B	mRNA	1	1	1	1	1	8.14165	8.71316	8.40303	8.52274	8.39492	VPS4B
EMBV3_00935	TCTTTGGCAAGACCAAGAATGGAGGTGGTGACGTGGAGATGAGGGAACTGTTGCAAGGGG	chr19	43043118	43043177	+	green	510697	IFI35	mRNA	1	1	1	1	1	8.06114	8.15586	9.05895	8.49581	8.42584	IFI35
EMBV3_00936	CGAGAAAGTGCGAAAGGAAGTGTTCTTCTCCTTCTGCTTGGGTGAAATGATCTGTGGGGC	chr15	42823699	42823748	-	magenta			lncRNA	1	1	1	1	1	7.78576	7.99024	8.09573	8.02789	8.06964	NULL
EMBV3_00937	GACTGTCCCCACGTCCGGGAGAAAGGCTCTGGGAAGCAAAACAAGGACGTCTGTGAGTTA	chr18	34838742	34838874	+	lightcyan	525427	ELMO3	mRNA	1	0	1	1	1	7.97039	7.82406	8.06403	7.89175	8.42181	ELMO3
EMBV3_00938	CAACTTGCCCCTTACTAGCCTATCGAAGCAAATGGAATATCTGGGCCGGTACATTGCCCG	chr14	586068	586446	+	grey	789629	TMEM249	mRNA	1	1	1	1	1	7.77805	7.86426	7.91927	7.77593	7.71561	LOC789629
EMBV3_00939	TCGAAGCTCACATGAAGAGCATGGGACCCTGAGTTGGAGTATATGCACTGAAGTGGGTGA	chr23	14093528	14093587	-	turquoise			lncRNA	1	1	1	1	1	9.18269	10.3273	8.04895	7.94062	7.98404	NULL
EMBV3_00941	ATCAGAGAGAGATCATTTTTCCCTCAGAATTACTCCTCACTGTAGTCTGTTACTCAGTCC	chr8	22190089	22190148	-	purple			lncRNA	1	1	1	1	1	10.8183	10.5909	10.1995	8.05626	8.49661	NULL
EMBV3_00944	TAGTGACCAAAATGGTGGCCTACTGACTGGTCTAACTGATGGTGGTCCTTAGCAACAGCC	chr19	27408723	27408782	+	black	617714	EFNB3	mRNA	0	1	1	1	0	8.25071	7.90383	8.0252	8.02503	7.73661	EFNB3
EMBV3_00945	AAGTCTCGGAGGTCCCCTGTTGGGGACAGGGAATGAGTGGGGTTTCTTGAAAGAGGGGCT	chr25	25339243	25339302	-	brown	511049	GSG1L	mRNA	1	1	1	1	1	8.13246	8.08212	8.21629	8.78912	10.1252	GSG1L
EMBV3_00947	GGTGACCAAGTGAGGCCAGTGCTCATCTACCATCTGAAAATCCTGGGCCCTTAAGAATCG	chr23	52173163	52173223	-	blue			lncRNA	1	1	1	0	1	7.85353	7.95488	7.87709	7.75267	7.69673	NULL
EMBV3_00949	CAGGCGCACATCGAGGTCCAGCAGCTGAAGGCATCAGTTAAGAACTATGAGGGAATGATT	chr11	99056746	99056805	+	grey60	539043	ODF2	mRNA	1	1	1	1	1	8.05095	8.20569	8.57838	7.71976	8.8032	ODF2
EMBV3_00953	AATACGGGCTGCAGGCGTACACCGAAGTGAAGACCGTCACAGTCAGAGTTCCTCAGAAGA	chr17	62300837	62301335	-	brown	508629	ALDH2	mRNA	1	1	1	1	1	10.8337	11.0434	11.6195	13.429	11.5957	ALDH2
EMBV3_00954	TTTGCCTTGTACTGAAGCCTACCAGATACCAAAATATTTCCTCTCTTCCCTCAACACACG	chr23	10105827	10105886	-	yellow			lncRNA	0	0	0	0	0	7.27034	7.3419	7.33018	7.54448	7.1514	NULL
EMBV3_00957	GAGCTCAGACCCCCCAACCCCTGTAATTCTACTTCTGATATCCCCTTTCTGGGACATTAG	chr5	29728795	29728854	+	green	540637	LIMA1	mRNA	1	1	1	1	1	10.399	9.87272	11.3025	8.37078	10.0108	LIMA1
EMBV3_00958	ATGGGAGGTTCATCTCACTCAGGATCCGGTCTCAGCACCTGCCCAAAGCCCTCCCCGTAG	chr1	139750451	139750510	+	green	614873	B3GALT5	mRNA	1	1	1	1	1	7.78152	8.34608	8.72494	8.18316	8.24096	NULL
EMBV3_00960	GCTTCACACTCTTGCGTAGTGTCAGATGTACTGATTTTTGCTTACATGCTGGAGGTGGTC	chr24	50470827	50470886	-	grey			lncRNA	1	1	1	1	1	7.78164	7.80124	7.94366	7.79803	7.8634	NULL
EMBV3_00961	TGTGTAACCAGAGGAGCAGACTGAAGAGACAAAAACTCCTGGCTTTCTGAAGCTGTGGAC	chr5	57207463	57207521	-	green			lncRNA	1	1	1	1	1	10.1607	10.988	12.5873	12.4524	12.0401	NULL
EMBV3_00962	AATGTACCAGCTGATCCCCACTTCTGATGGGCACTGCAGCCACGGGGAAACCAGCAGTTA	chr11	103011957	103012016	+	yellow	537773	GFI1B	TF	1	1	1	1	1	8.05056	8.17068	7.84814	7.85068	7.82602	GFI1B
EMBV3_00963	GGATTCCAACTCCAATGCAGACAGTGAGAAATGGGTGGCAGGAGATGGCCTGGAAGAACA	chr24	44299235	44299294	+	black	617265	SETBP1	TF	1	1	1	1	1	7.85338	7.97979	8.03041	7.84226	7.90413	TNIP2
EMBV3_00966	AGATAAGAAGTATAGAAAGGAAGCCAAAATCTAAAGAAAGCAGGAACCCACAGAGGTAGG	chr18	45658181	45658240	+	blue			lncRNA	1	0	1	0	1	7.84913	7.7476	7.74667	7.74929	7.80158	NULL
EMBV3_00968	GGACAGACAAGCAGCTTTCCTAGCCCAGTGTTCTGTCCTTGAAGTGGAAGATAGAGTTCT	chr19	48107972	48108031	+	turquoise	616168	TCAM1	mRNA	1	1	1	1	1	10.6509	8.95439	8.16727	8.12319	7.88834	TCAM1
EMBV3_00969	CATATTCTAGAGATGCGCAGAGGTCCATGGGTGCAGGAATTTGGCATGGAACAGAGGGTC	chr19	20320736	20320795	-	turquoise	539038	SEZ6	mRNA	1	1	1	1	1	12.0187	12.1571	8.26245	7.94027	7.98951	SEZ6
EMBV3_00970	ATGGCATCTCCTCCTTTGCATGAAGTCAGTGTGGGCGGAGAAGGCCGACGTGAAAGAATA	chr19	26878540	26878598	-	blue			lncRNA	1	0	1	0	1	7.83937	7.79463	7.81174	7.75883	7.62926	NULL
EMBV3_00971	GTCTCAGCCTCTCGCAAAGGCGCAAGATTCTGTTGGAGGAAGAGTGAGAACATCCTCTGT	chr3	25228252	25233988	+	blue	535545	SPAG17	mRNA	0	0	0	0	0	7.63088	7.69568	7.55001	7.50801	7.66994	SPAG17
EMBV3_00974	GTCATCAGCACCTCCCTCATTCAGCGGGTCATCCTGGCAGCACAAATTTCACACAGACAA	chr22	12509343	12509402	-	brown	509670	XIRP1	mRNA	1	1	0	1	1	7.90174	7.88107	7.58721	8.24161	7.73208	XIRP1
EMBV3_00977	TCCTTCAAAGACTATGGGATCCACAGGCCTCCAACACCCCTGTCCACTGCAGACACTTAG	chr19	34214216	34214275	+	grey	534491	GRAP	mRNA	1	1	1	1	1	7.65237	8.05008	7.78668	7.85788	8.16479	GRAP
EMBV3_00981	AACTTCCTGATCATCCTCTTTGAGCCTTGGGTGAAGTTCTGGAGGAGTGGTGCCCAGATG	chrX	51252931	51252990	+	turquoise	524975	XKRX	mRNA	1	1	1	1	1	9.68539	10.7513	8.37747	7.94509	7.92928	XKRX
EMBV3_00982	CAGGTGCTGCTGTTCCTGGTCTTTGCTGCCTTCCTGCTCTTTGTTTACTACTTCATGCAG	chrX	37429596	37429655	+	greenyellow	399681	EMD	mRNA	1	1	1	1	1	9.181	10.4408	9.36314	9.8127	9.76059	EMD
EMBV3_00984	CTGCAGCCAGGACATAAGCTCTCATGATTCCGGGAACTGGCCTCAAGATGTGGGAAGAAA	chrX	137123043	137123102	+	magenta			lncRNA	0	0	0	1	0	7.30415	7.63326	7.64478	7.94145	7.75868	NULL
EMBV3_00986	ATCTGACAGTTAGTGGCTGGTTGGGGTAGTGTGTGTTGGGAACCACAACAAAGCTCAGAG	chr9	54294987	54295046	+	blue			lncRNA	1	1	1	1	1	8.02053	7.9397	8.01815	7.95496	7.82577	NULL
EMBV3_00987	AGTTCGGTTCCCAGATAGATTAACACCACAGACACGGCAGATCCTTAAGCAGCACCTACC	chr8	59285262	59285321	+	green	540083	DNAJB5	mRNA	1	1	1	1	1	9.23416	9.78128	10.2726	8.24879	10.1396	DNAJB5
EMBV3_00989	GTGATGCTTCAGAAGTTTTGTAGCTTTGGCGTGAGGGACACAGACTGAACAGCTGACTCC	chr24	61277660	61277719	+	turquoise	615982	PHLPP1	mRNA	1	1	1	1	1	9.52837	8.92408	7.83441	8.89346	9.12556	LOC615982
EMBV3_00990	GCAAATTCCCTTGGATAACAACTGATAACAAATTCTATATATCAGCATCAGGTGATATGC	chr9	26368607	26368666	-	blue	787444	NKAIN2	mRNA	0	0	0	0	0	7.58134	7.45679	7.47338	7.39823	7.56404	NULL
EMBV3_00995	ACATTTGTAAGCAGTAGCCCTGGAGACACTGAGGATTCAAAAGAGGAACTAGGCGAGGGG	chr19	50025361	50025420	-	blue			lncRNA	1	1	1	1	1	7.8433	7.9849	8.08929	8.0427	8.09395	NULL
EMBV3_00997	GGGGAGGGTACAGAAGACGTTCTTTGGCAGCACATAACTCCAAGGACAATTGTAGCAGGA	chr5	19208198	19208257	-	midnightblue			lncRNA	1	1	1	1	1	10.7595	8.8635	9.86745	8.90384	8.77166	NULL
EMBV3_01001	GGAAATAAACCACCGTGAGAATCAGCAGAAACAATAAGCAATGGACTTGGCCCTCAGGGG	chr3	18881350	18881410	+	blue			lncRNA	1	1	1	1	1	7.96835	8.02456	8.05605	7.95861	8.11307	NULL
EMBV3_01002	AGACAGGAGACTAGAACTGCAAACCTGCAATGGCAACAATGTTAAAGTTGAGAGTTTCCC	chr10	32881451	32881510	+	grey			lncRNA	0	0	0	0	0	7.64769	7.42975	7.57158	7.48065	7.55143	NULL
EMBV3_01005	CCCCTGTCCAAACCCAGACTCCTGTGTACAGATGCTATTTAGAGGGAATCAGAAAAATGC	chr10	36505812	36505871	-	grey60	505992	INO80	mRNA	1	1	1	1	1	11.7477	11.7009	11.5778	11.1908	11.6063	INO80
EMBV3_01007	AGATTTTGAGATGGCATTTTCTCCAATGCAGGTGATTCTGGGGTCGGGAAGATCCTCTGG	chr18	47603666	47603725	+	brown			lncRNA	1	1	1	1	1	8.33266	8.41626	8.86773	8.09567	8.84355	LOC519309
EMBV3_01011	TCTACAAACCTCATGCTATAAGCGGCCTGCAGATTGGGTCCCTTTTGTCTCATGCTGTGG	chr5	111331102	111331161	+	turquoise			lncRNA	1	1	1	1	1	11.4922	12.0079	8.17371	8.19783	8.42691	NULL
EMBV3_01014	AATTCTTCCCTTTTCCAGTCTTAATTACTGTACTCAGTAGATTAGATGGCATGGACTCGA	chr6	57428565	57428624	+	brown	282704	TBC1D1	mRNA	1	1	1	1	1	11.8928	12.278	12.4742	11.6497	12.7164	TBC1D1
EMBV3_01018	CGGGGGTATCTGTGATTGCCAGACCTCGAGAGACACCACCATGTATGCTGTGTCTGCTGA	chr11	103867519	103869133	+	midnightblue	767847	PMPCA	mRNA	1	1	1	1	1	8.6151	7.83487	9.71804	9.78755	8.49451	NULL
EMBV3_01019	TGCTCAAGCCGTGGCTGTTCACGGAGATCAAGGAGCAGAGGCACTGGGACATCTCGTCAT	chr7	18545684	18545743	+	grey60	508812	DUS3L	mRNA	1	1	1	1	1	8.32536	8.64662	8.56901	7.79239	8.48881	DUS3L
EMBV3_01025	GGCCGAACAGCAAAGAATGCAAACGACAGCTGCTACAGACAAATAAACACTCAAGGTGAC	chr8	7234448	7234507	+	blue	784116	ADAM29	mRNA	0	0	0	0	0	7.60167	7.56862	7.49663	7.44646	7.52958	LOC784116
EMBV3_01027	CAAGCTCTTTTTAATGACTATGCAGCTGTGTTCTCAGGGCTTAAGTTTCTACCTGTTGCC	chr6	66271911	66271970	+	salmon	536495	ATP10D	mRNA	1	1	1	1	1	12.9894	11.2367	8.59609	11.9461	11.3902	ATP10D
EMBV3_01029	ACAGCACGTTTATTCTTATGCTGTTAACTCTGCTAAACTACAACTTAGCCATATGAAGCA	chr8	83089545	83089604	+	brown			lncRNA	0	0	0	0	0	7.4346	7.30445	7.24553	7.21174	7.71439	NULL
EMBV3_01030	GCACTCATGTAAATATGGAGTAAGTATTGTATACTATTTCATTGCTGGGGATTGTGGGTG	chr13	51541460	51541519	-	red	281017	ATRN	mRNA	1	1	1	1	1	9.66243	9.06003	11.5173	11.5581	11.0307	NULL
EMBV3_01032	ACTCAGCAATCCCCATAACAACACTTACTTCTGACACCAATTATAAGTTCCCAAGACTAC	chr2	10151640	10151699	-	blue			lncRNA	0	0	0	0	0	7.26897	7.07026	6.92877	6.91832	6.85262	NULL
EMBV3_01034	CATTCGCAGGTGGAGTCTCAACCACTGGACCACCAGGGAAACCCCTTTCATTCCGTATAA	chr14	7963611	7963670	-	turquoise			lncRNA	1	1	1	1	1	8.99972	9.33397	8.11859	9.35341	9.20452	NULL
EMBV3_01035	CACCTTTGATTTTTGGCACTTTCACCCCTGATTCCTTCTACGGCAAAACCCACCTGCAGC	chr2	119444042	119444101	-	turquoise	281976	PDE6D	mRNA	1	1	1	1	1	13.0479	12.6249	8.94143	9.73177	10.1958	PDE6D
EMBV3_01037	AGTGAGAGCAACGTGGCCAAACTGACCAACATCTACCGGGACCAGAGCTTCATCACATGG	chr11	101453577	101453636	-	tan	506709	FAM78A	mRNA	0	1	1	1	1	7.67348	7.97979	7.87219	7.83981	8.45373	C9ORF59
EMBV3_01038	AAGGATTGGGGCTACTCAGCCAGAGACTCCTCAGCCTCCAGGAACAAGTTATCACACAGT	chrX	98618098	98618157	-	grey			lncRNA	1	0	0	0	0	7.7965	7.74023	7.73747	8.01158	7.72233	NULL
EMBV3_01041	CCATAAAGGCACAGGTCTTTGTTTACTGCTGTATCCCCAGAGTCTAGAACATTGTTGAGC	chr21	67343641	67343700	+	grey			lncRNA	0	0	0	0	0	7.82706	7.67287	7.6141	7.73637	7.66159	NULL
EMBV3_01049	TGGTGGCCGTCCTCTACTGCTTCCTCAATGGGGAGGTGCAGCTGGAAGTTCAGAAGAAGT	chr2	71245030	71246193	-	black	523291	SCTR	mRNA	1	1	1	1	1	7.8448	7.91546	8.04379	8.073	7.82231	SCTR
EMBV3_01051	ACCTGAAAGAGAAGTACCACGCAGCTCTCAAGGTGGACCTGCTGCAGGGTGCAGGCAATA	chr26	21375683	21375742	+	turquoise	538720	WNT8B	mRNA	1	1	1	1	1	8.04286	7.9102	7.99261	7.77796	7.76318	WNT8B
EMBV3_01052	TGTGCTACCTTTAGGTGATGCTAAAAAATGCACCTATATTCCAAGTGCCTACTCCCTTTG	chr16	12865119	12865177	+	yellow	107133222	LOC107133222	lncRNA	0	0	0	0	0	7.50829	7.35047	7.34963	7.32271	7.39425	NULL
EMBV3_01053	GGTATGATCGTCATCACGTCCATCCTGGGCTCCCTGCCCTTCTTCCTGCTCATCGGCTTT	chr5	115692141	115692200	+	greenyellow	100336102	UPK3A	mRNA	1	1	1	1	1	9.19353	9.32482	8.78691	8.96818	9.09287	LOC100336102
EMBV3_01054	TTCAGCAGCTCTTCTCTCCGGATCTGTTCCTCTGTGTTCACTGAAGTGGCTTTGCACTTG	chr24	29064870	29064929	+	turquoise			lncRNA	1	0	0	1	1	9.24768	7.73346	7.82549	7.81725	7.84723	NULL
EMBV3_01055	TCCTTTTGTGGAGTCCAGGGTGGCAAAGCTTGAAGATGAGCCTGAGCCAGCCTGTGCATA	chr18	14016501	14016560	-	brown	515809	GALNS	mRNA	1	0	1	1	1	7.81335	7.89683	7.89565	9.31362	10.6343	GALNS
EMBV3_01056	TCCACCACCCTGACTACCTGGCTTAGTGCACCAGCACGAAAATTAAGATGCAGAAAGCAG	chr24	45997732	45997791	+	turquoise	615069	C24H18orf25	mRNA	1	1	0	0	0	8.13134	9.34934	7.49283	7.45074	7.4551	NULL
EMBV3_01057	TAAGTGCTTCAGCCAGCGATCCAACCTCATTGCGCACAACCGCACACACACCGGCGAGAA	chr25	2569365	2569424	+	grey60	514765	ZNF205	TF	0	0	0	0	0	7.70916	7.84551	7.78985	7.4912	7.68411	ZNF205
EMBV3_01061	TGAAGCTGGTGAGGGGCCACTGTCTGGTATCTATACTTTCACTACAACCAAAACCCCACC	chrX	74209706	74209765	+	magenta	519208	LOC519208	mRNA	0	0	0	0	0	7.23194	7.38697	7.3533	7.53727	7.42506	LOC519208
EMBV3_01063	CACCATTTCGGGGACCCCTCAGGGAGTGGTTTTGGGGTTCCCACTGACTTCTAAGAAGGA	chr5	23369270	23369329	+	blue	338437	SOCS2	mRNA	1	1	1	1	1	7.92914	7.8864	7.99122	7.9759	7.98398	SOCS2
EMBV3_01064	TCGCTCATTAAGTCCGAGCCGAGCGCGCGACCGTCGTTCAGCATCGAGAATATCATCGGA	chr3	82244021	82244080	-	blue	532383	FOXD3	TF	0	0	0	0	0	7.63836	7.54726	7.66634	7.53033	7.43738	FOXD3
EMBV3_01068	ACATCCCCTCGAAGCAGTGGCTTGACTCGCTGTGTTGTTTCCTCAACTGTAGACCAAGGG	chr7	53003621	53003680	+	brown	513834	KIAA0141	mRNA	1	1	1	1	1	8.48399	7.92003	8.53989	10.4849	11.041	KIAA0141
EMBV3_01076	ACAAGTTTGTCATCTTCCTGGATGTGAAGCACTTCTCTCCCGAGGACCTGACGGTGAAGG	chr1	143318473	143318532	+	yellow	281718	CRYAA	mRNA	1	1	1	1	1	7.80701	7.85869	7.90526	7.922	7.85626	CRYAA
EMBV3_01077	CCCGCCCAAGTCCCTCCGTATAATTTTCCAGGTTAGAACAGAGCTGCATCTTGATTGGCT	chr13	32373440	32373499	-	cyan			lncRNA	1	1	0	0	1	8.10973	7.74023	7.82379	7.65921	7.61119	NULL
EMBV3_01078	CCCAACTCAAATGTGAGATAGGAATTTGGTGCTAGCAATAAGCTACTCTGGTAATGCATG	chr20	10466410	10466469	-	turquoise			lncRNA	1	1	1	1	1	11.2112	9.2883	9.48922	9.35709	8.96332	NULL
EMBV3_01079	CTGGAATCCCCTGATCCTGCCTAGTCCGAGAGCCCCAATAGTTCTATCCCAAAAGGGAAT	chr2	70601530	70601589	+	green			lncRNA	0	0	1	0	0	7.76839	7.65361	7.63409	7.62153	7.50655	NULL
EMBV3_01080	CTGATAATAATCATAGTAAATCTTTAACATACTACCTAAAGGGAACCTGCAATAATCTTG	chr5	26020324	26020383	-	brown	100295249	HOXC8	TF	0	0	0	1	1	7.421	7.41555	7.51941	9.64366	10.3239	LOC100295249
EMBV3_01081	TCCAGAAGCACATCCTCTGACTTCACTGCTGGAGCTTTTTCCACACTGGTGCATGACTGA	chr15	31087468	31087527	+	turquoise			lncRNA	1	1	0	0	1	8.98425	8.99554	7.86625	8.22332	7.92217	NULL
EMBV3_01082	CCAGTCTGGGATCCTGCCATTTCTCCAAGGGGCTTTGGTTCCATTTATTGGAGAGTGGTA	chr10	44089765	44089824	+	yellow			lncRNA	1	0	1	1	1	7.86608	7.81776	7.80558	7.8257	7.89298	NULL
EMBV3_01084	TTTACGCCGGCATGGGAATCTCTTCATCACGCTCTTTGCACTGATGTTGACTGCAGGGCT	chr1	130470359	130470418	+	purple	517948	PIK3CB	mRNA	1	1	1	1	1	8.18688	9.07663	8.82321	7.94048	7.85183	PIK3CB
EMBV3_01085	TGCTCCCTGTTCCGTACGCTCGCAATCTCAGCTATTTGGAAGCCACCAGGAATGCTTTCT	chr8	95216100	95216159	+	green	538887	SLC44A1	mRNA	1	1	1	1	1	11.7123	11.6736	13.6259	13.0101	12.9155	NULL
EMBV3_01086	TGGGTCTGAATCCTAGAGACAGAAATATGACTGAACCCAAAAGGGCCAGGTCCCAGTGCT	chr3	31578300	31578359	+	turquoise	616754	FAM212B	mRNA	1	1	1	0	1	8.04962	7.97979	7.79749	7.70823	7.72487	C3H1orf183
EMBV3_01088	GGAGACCCTGATGCGGCTGTTGCCGGGCTCCTGAAAGAGAAACAAAACTGAAACTAATTG	chr25	35635246	35635520	+	black			lncRNA	1	1	1	1	1	7.88909	7.89103	7.87531	7.79603	7.5981	NULL
EMBV3_01089	ACCAGAGCGGCCAGGAAGGCCGGGTGGTTTCGCCCAGTTGGCCTTAGTGTCAGGGGCCAA	chr25	34323854	34323908	+	blue			lncRNA	1	1	1	1	1	7.64381	8.1043	8.19093	7.98737	8.12796	SRRM3
EMBV3_01092	CCTTTCAATCTTGGTTCCGAATTCCCCGAAAAAAGAATACGAGGGATGGCCGGATGGGCC	chr15	21787714	21787773	-	turquoise	519995	BTG4	mRNA	1	1	1	1	1	15.3042	15.2913	8.0929	9.36007	8.11319	BTG4
EMBV3_01093	ATCATAGGTAAGGCATTTCCCCTGGTAACAGAGTGCATGGGCTTTGGAAGTGGCAGCCAT	chr3	30648523	30648582	-	green			lncRNA	0	1	1	1	1	7.48187	7.94956	9.4146	8.40564	8.27329	NULL
EMBV3_01095	CTAGCTGTGCTCATGAAAGGCAATCCTCGGGTCCAGAATGGGAAACCAGTCATCCTCCTT	chr5	26715757	26715964	+	grey60	506561	AAAS	mRNA	1	1	1	1	0	8.16648	8.18	8.41152	7.83657	8.27913	AAAS
EMBV3_01098	TCCCACACCAGGACTCTATCCCACTCCCAATAATCCTTTTCAAGTGCCTTCAGGACCTTC	chr10	67532922	67532981	+	lightcyan	540411	MAPK1IP1L	mRNA	0	0	1	1	1	7.28652	7.46417	11.2703	8.25214	10.5581	MAPK1IP1L
EMBV3_01100	CTCTCTACCCGTTGTAAAACATTCATGTTTATTGCCAAAGGGCTTTTTCCAGGCTTTGGC	chr5	43517118	43517177	-	turquoise	781109	MYRFL	TF	1	1	0	0	0	8.12379	8.21735	7.69931	7.64841	7.74753	MGC139000
EMBV3_01101	CATATGGGAAGGCTCACGCGAGGGAGAAATGTCGTGAATCTAGTGAATGTGGACAGTCTC	chr18	64512263	64512322	+	grey			lncRNA	1	0	1	1	1	7.70736	7.79463	7.80558	7.78335	7.8976	NULL
EMBV3_01102	GGACACATTTGGAGCAAGTGGGGATAAAAAAGAACTTAGCCCAGAGTCTCAGTCAAGGCC	chr21	6056089	6056148	+	turquoise	539267	LINS1	mRNA	1	1	1	1	1	10.1293	10.6466	8.53989	8.42631	8.27945	LINS1
EMBV3_01103	GATAAGCAATGTACCCATTTGGCAAAATTAACAGAGACATGACAGACCAGGAGATGTTTG	chr21	56271236	56271295	+	blue	101909140	LOC101909140	lncRNA	0	0	0	0	0	7.45624	7.65361	7.70991	7.49051	7.59577	NULL
EMBV3_01105	GGCTTTAATACATAGGTCCTGCTTGGGTTCATTCCCAGATGATGTTGCTGCTCCAGAGAC	chr6	92653899	92653958	+	red			lncRNA	1	1	1	1	1	7.93159	7.77229	8.48059	7.96037	8.03975	NULL
EMBV3_01106	ATTATCGACGCCACCAAGTGCGGCAACTTCGCGCGTTTCATCAACCACAGCTGCAACGTG	chr17	53480031	53480090	-	turquoise	514102	SETD1B	mRNA	1	1	0	0	0	7.8331	8.96301	7.64839	7.63117	7.71719	SETD1B
EMBV3_01108	GGGTACTGATGATATCAATATGGAAGTCGAAGGTAAGGAGTTGTTCAGGAAAATACTAGC	chr16	34015606	34015665	+	salmon	529230	CEP170	mRNA	1	1	1	1	1	11.3964	10.39	8.90822	10.2175	9.71397	NULL
EMBV3_01109	CACCTCCAGCCTCGTGCTCGTTTTCTGTGCTCGTTTTCTGTGCAAATCGCTTGAGCTTGT	chr2	130296151	130296210	-	grey	534714	ZBTB40	TF	1	1	1	1	1	8.77049	10.0279	8.25233	8.82827	9.37455	NULL
EMBV3_01111	TTCTGCCCAGTGCTCCACTCCCACAGAGCATTTTCCTTCAGGTCCAGCAGTTTATCCACT	chr1	144426246	144426305	+	grey	506054	LRRC3	mRNA	1	1	0	0	0	7.80348	7.76588	7.60641	7.60159	7.53716	LRRC3
EMBV3_01112	AGCAAGAAGGACTCAAATCTCTACCAGCTGCCCCCATCATTGCTCCGGAGACTCTATGAT	chr5	56414259	56414314	+	lightyellow	281513	TAC3	mRNA	1	1	1	1	1	8.77072	8.52383	10.0191	10.0486	11.0434	TAC3
EMBV3_01113	TTTGAAACCTCAGTTTGCTCTTTGGAAAAGGAGCCTTTGGTTATGCAGTACGCAGAGCCG	chr6	97654151	97654210	-	brown	531964	SEC31A	mRNA	1	1	1	1	1	12.8487	13.1567	13.0849	13.6357	13.5493	SEC31A
EMBV3_01115	TCTCTACCAAGCGATGCTTCTGACACCAGCTCTGACCATCACCAACACAGGAGCTTTGTC	chr13	29928234	29928289	+	yellow			lncRNA	0	0	0	0	0	7.61565	7.50614	7.45952	7.77619	7.5886	NULL
EMBV3_01116	AAGGAGAGGTGTACTGTGCCAAGTCAGGCAGGAAGTTCTCCGGCCAAATCCGGGAGAAGT	chr14	16598422	16598481	-	blue	521399	FAM83A	mRNA	1	1	1	1	1	7.98124	7.83487	7.90148	7.86783	8.23385	LOC521399
EMBV3_01118	GATCTGCTCAGGATGACTTCTACAGAGTCAAGAGGTGAGTACTTGTAACCTTGCTTATTG	chr29	41156714	41156773	-	green	104976274	LOC104976274	lncRNA	1	0	1	1	1	7.81256	7.70272	9.30252	8.59943	8.32215	NULL
EMBV3_01121	TTCGTGTCCGTAAACCATTCAAATGTCGTTGTGGTAAGAGTTACAAGACAGCTCAGGGCC	chr4	68320810	68320869	+	turquoise	616701	JAZF1	mRNA	1	1	0	1	1	9.83861	9.89899	7.78308	8.4423	8.06964	JAZF1
EMBV3_01122	GGTCTCGCCAACTCCAGGACAAACTCGCAAGATACTAACACTAGGGCCCCAACTTCTCAA	chr29	49910054	49910113	+	green			lncRNA	0	0	0	0	0	7.56608	7.4802	7.66411	7.30255	7.45746	NULL
EMBV3_01123	GAAGAGAAACAGGATATCAACCAGCAGCGTGTCCGGCGCTATGCCCAGGCCTTCTGCCAC	chr4	106181625	106181684	-	turquoise	614878	TRPV6	mRNA	1	1	1	1	1	7.93174	8.18472	8.04895	7.89657	7.97974	TRPV6
EMBV3_01128	AGAAGGATATTCAGGGAAAAGTCTGTCTAACCCCAGGTTCTCTGCATCCTGCTTTCAGCA	chr11	46274284	46274343	+	purple	282342	POLR1B	mRNA	1	1	1	1	1	13.4923	13.9519	12.0471	10.1596	10.7712	POLR1B
EMBV3_01135	GGAGGCGCAACTGACACTCATAGGCTTCACAAAGAAGGGAAATTGCTTCCACTGGTTCAC	chr16	12156681	12156740	+	red	513762	GLRX2	mRNA	1	1	1	1	1	10.0352	8.12196	13.7891	12.1056	11.6006	GLRX2
EMBV3_01139	CTATGCATCGCAGGCTTGTGCAGATACCACTGAAAAGGGGCAGCCAGACAAAAAGATGCG	chr11	30712030	30712089	+	green	521742	FOXN2	TF	1	1	1	1	1	7.96403	9.01897	8.68084	7.86161	8.63689	FOXN2
EMBV3_01142	AGCTTCAGGATACGTGGACAGGGAGACGTTCTTTAAAATCTGTGGCTCTTACCAACTCCC	chr23	24880990	24881049	+	turquoise	510124	EFHC1	mRNA	1	1	1	1	1	11.7083	11.4017	8.23158	9.67621	9.31792	EFHC1
EMBV3_01143	GACGATTCTCCTCAGGCTTTGGCCCTGCAAGTGACCCTACGTGTCTGCTCTGTATGTAAT	chr25	1349390	1349449	+	salmon	537598	MAPK8IP3	mRNA	1	1	1	1	1	11.5144	11.6542	8.06863	9.63073	10.4603	MAPK8IP3
EMBV3_01144	GGCCAGAGGCCACCTGGACCTGAGACCTAGTATCCTGTAAGAGTATCATCATAAAGTGCA	chr23	3767606	3767665	+	brown	535297	DST	mRNA	1	1	1	1	1	9.72954	8.30834	11.0012	12.9787	13.1591	DST
EMBV3_01146	TTATCTTCCACTGAAGGCAGAAAGAACTCTGGGAGCAGCAGTCTGCACGGTTGTTCAGGA	chr2	126321044	126321103	+	purple	514771	GPATCH3	mRNA	1	1	1	1	1	8.89562	8.58638	8.51393	7.88703	8.32914	GPATCH3
EMBV3_01147	GAATTGACCTCAACTATCTGCAACAGTTGCGCAAACAACTGCCTGTGTTCCAGCACCGCA	chr3	8374245	8374304	-	brown	504199	NIT1	mRNA	1	0	1	1	1	8.41285	7.91546	8.83707	9.23178	10.4277	NIT1
EMBV3_01148	TATGTGGCCATCCTTTACTCCCCAAAGACCTACAGTTTGGAGGCAGGACACAAAGCCCTC	chr15	392185	392244	-	black	781264	LOC781264	mRNA	0	0	0	0	0	7.61996	7.4802	7.5466	7.59426	7.55634	LOC781264
EMBV3_01152	GAGGATGGCCACATCATCTACCTCTCTCTTCCCTAGTTGCTGTGCTATTGTACGGGTAAC	chr3	53689400	53689459	-	turquoise	517584	LRRC8B	mRNA	1	1	1	1	1	11.9293	11.3691	8.06403	10.6272	8.55941	NULL
EMBV3_01158	AAGGGTGGCGGAAAAGGAGACGGTGAATAAGATGTCCCTGCACAACCTCGCCACGGTGTT	chr17	71711844	71711902	-	grey	789892	BCR	mRNA	1	1	1	1	1	7.99704	7.93003	8.05253	8.02514	8.14085	BCR
EMBV3_01160	TGATTGGTGGAAATGGTATACAGAATGCTGCGGAAATTGGTGGAGGCCATGAGTGCTGCC	chr3	16308855	16308914	+	brown	538459	C3H1orf43	mRNA	1	1	1	1	1	12.3963	12.7679	13.5773	13.7521	14.2756	C3H1orf43
EMBV3_01161	CAACGGTGGTGGGCTGAGGTACATCTTGCGACTGTTGTCCAGCTCTCACTGCCTTCCTTT	chr7	4435689	4435748	-	tan	510465	CRTC1	mRNA	1	1	1	1	1	8.02911	8.29146	7.96278	8.12654	8.57761	CRTC1
EMBV3_01168	GATCTGACTTGACATTCTACCCTCTAGCCTTCCCATCAGAGGTGCTTCTGGTCAATCCTC	chr1	71412460	71412519	+	turquoise			lncRNA	1	1	0	1	0	8.27468	8.03943	7.81338	7.80867	7.7613	NULL
EMBV3_01169	CATGGTACATGGCTCCCCCATAACATAGCTCATCTCCCAGTCATTGTAGGAAAGCCCAGT	chr7	51742637	51742696	+	lightcyan	539354	SLC35A4	mRNA	1	1	1	1	1	7.90971	7.99024	8.93615	8.31049	9.21609	SLC35A4
EMBV3_01171	CATGTACTGAAGGCGATGCAGAAAGGACTGGGTGGGCTAGAGGCTTGAGAAGTCAACGCA	chr29	39986652	39986711	-	pink	540850	SYT7	mRNA	1	1	1	1	1	8.00407	7.9712	7.92905	7.8905	7.94601	SYT7
EMBV3_01174	CAGGCATTAAGAAAGTCAGGAAAGTTATGAAGAGGAGGAGAGACTGTTCTGGCACAGGTC	chr1	114454954	114455013	-	magenta			lncRNA	0	1	1	1	1	7.49318	7.89103	7.89836	7.83894	8.00069	NULL
EMBV3_01176	AGCCTGCTCAAGTCACACCCTTAGCACTGTCTCAATGTGGCTCATCTGGTCCCACGTCTT	chr10	37239434	37239493	-	grey	531014	SPTBN5	mRNA	0	0	0	0	0	7.41475	7.65361	7.69791	7.68356	7.50718	LOC531014
EMBV3_01177	AGCAATCACTAAAGCCACCAAGCCAGGTCCTTCCAGCCAAGGATGTGCCCACAGTATCAA	chr1	66087156	66087215	+	green	783691	ARGFX	mRNA	0	0	1	0	0	7.65266	7.72312	8.35817	7.74586	7.61523	ARGFX
EMBV3_01179	AAAGTAGAGGCTAAATCTCCAAATGAGAAGCCACTGGCCCCAGAGAAGCCGGATCCTGGA	chr7	38071319	38071378	-	magenta	517383	GPRIN1	mRNA	1	1	1	1	1	7.78929	7.86919	7.9865	7.95631	7.84007	GPRIN1
EMBV3_01181	GGAGGATAGTGGCGCCTGTTTAAAACCCTGGGTGTAGGCGAGAAATACCGCTTCTTGAAT	chr24	60963486	60963545	-	grey			lncRNA	1	0	1	1	1	7.94035	7.79463	7.74815	7.76893	7.67952	NULL
EMBV3_01182	CTCACAGGGCAATGGGAAGATGCCCAGAAACTGCAGCACCGCCTCATCGAGCCAAACACT	chr26	18785909	18785968	+	turquoise	506001	HOGA1	mRNA	0	0	0	0	0	7.90797	7.66015	7.55408	7.60191	7.52503	DHDPSL
EMBV3_01183	CAATCACACAGAACTGTTGGGAAGCCTCAAAGCGGTAAATCAAGCCATTCAAAGAGCAGG	chr18	24146614	24146673	+	turquoise	533611	BBS2	mRNA	1	1	1	1	1	11.3491	12.2739	9.04167	10.1453	9.7149	BBS2
EMBV3_01185	ACCACGAACGCTGGCTGACGCTGTGTGTTCTGGCTTTAAATGATCACCTTTGTAAGTCTG	chr4	118164822	118164881	+	salmon			lncRNA	1	1	1	1	1	8.08971	8.07211	7.98418	8.18657	8.20692	NULL
EMBV3_01187	CTGAACATTTTACTATTGTGCAGTATTATGAAGAGCTCAGCAATGAATTTGTGGTTGAGG	chr11	85168452	85168511	-	black			lncRNA	1	1	0	0	0	7.79637	7.77782	7.86058	7.75491	7.80167	NULL
EMBV3_01189	CGTCTACGTCGTCAATAAGGAGATCTGCGTCCGGACGGTCTGCGCTCACGAGGAGCTCCT	chr2	135615292	135615351	+	brown	281912	MFAP2	mRNA	0	0	0	1	0	7.34652	7.67901	7.75566	7.97006	7.69131	MFAP2
EMBV3_01190	TGCCGGTGGTTCGGCAGCACAAGAAACAGAGTGTGAAGGAAGCATGTTCAAATGGCTCAT	chr15	78155380	78155439	+	magenta			lncRNA	0	0	0	0	0	7.4195	7.56239	7.521	7.55064	7.79048	NULL
EMBV3_01193	CCCATCCCACCCTTCAACCCCGCTTCCCTTGTGGTTTTATTTTGAGGCAGTTGTCAGGAA	chr25	32778986	32779045	-	cyan			lncRNA	1	1	1	1	1	9.49678	8.36257	8.2511	8.16278	8.29342	NULL
EMBV3_01195	GTCAGGAGGATCATGAGATAAATACACAGGTACACATACCAGGGCCCCAAATATCTCTGG	chr1	146610191	146610250	+	black			lncRNA	1	1	1	1	1	7.88807	7.83487	7.90001	7.68474	7.71682	NULL
EMBV3_01196	AATGTGCTCAGCCAGAAAGGCCCAAATCCACGCAGCTGTGGTAAAGTTACAGTTCTGTGG	chr22	50750862	50750921	+	purple	338049	RHOA	mRNA	1	1	1	1	1	14.1238	14.9336	14.4524	13.3261	13.5525	RHOA
EMBV3_01197	TTGCCAGCCTCCTCACCCAAATCCTGCTTGACCTGACCATCAAGGACACCTTCGCCGAGG	chr15	80852162	80856574	+	turquoise	281035	SERPING1	mRNA	1	1	1	1	1	8.77528	8.49637	8.10572	8.31649	8.35473	SERPING1
EMBV3_01199	CACTCATAGTTTTGAGCTGATTGTGGGGCCAAACCACTGGCCTGAGTCCTTTTCACCCCA	chr7	57538466	57538525	+	turquoise			lncRNA	1	1	1	0	0	11.0651	11.0241	8.15713	7.79323	7.64342	NULL
EMBV3_01201	AAGTGTCCCGTGAGAAGTGAAAACAGTCCTCTAACCCGGGCTTCCCGTGGGTTTTTGCTT	chr19	34938601	34938660	+	greenyellow			lncRNA	1	0	1	1	1	7.74633	7.74023	7.85681	7.82698	7.91816	NULL
EMBV3_01204	GACCTCACTCGCCCCTACAGCCTCTTCTCCTACAGCACTAAATCTAAAGACAATGAGCTG	chr3	10459281	10459340	-	yellow	504879	MPTX	mRNA	1	1	1	1	1	8.16175	7.9712	7.73671	8.12903	8.00307	MPTX
EMBV3_01211	ACCTCCTCCAGTGCTTCGGCGAGCAGACGAGGCTGCGGGGGGATGGCGCCCGCCAATGTG	chr25	38037151	38038309	+	pink	520979	AIMP2	mRNA	1	1	1	1	1	9.11855	9.57803	9.45534	9.06046	9.59556	AIMP2
EMBV3_01213	AATGGAGCTAGAACGGCAGGAAAATGTATTGGTGATCTGCCATCAGGCTGTCATGCGGTG	chrX	92375258	92375317	-	blue	282304	PFKFB1	mRNA	1	1	1	1	1	7.79245	8.01566	8.07233	7.9826	8.22373	PFKFB1
EMBV3_01214	GAATGTGGCTTTGGGACGAAGTCCTCTGAATGACAATAGTTGCCCCAGTTACCCGTTTCC	chr23	25312741	25312800	-	magenta	317779	GCM1	TF	0	0	0	1	0	7.63428	7.70272	7.72573	7.6941	7.65048	GCM1
EMBV3_01215	AGCGTATGAAAGTTAGTCAGCTGAGACCATCTGTCATGTTTATCAGTCTCTTATTTGTCC	chr3	20004043	20004102	+	lightgreen	327711	CTSS	mRNA	0	0	1	1	1	7.57669	7.40695	8.20493	8.1892	10.5136	CTSS
EMBV3_01218	GGAACTCAGAAAGAAGTAAAGGGATAGAATAAGCAGTGGCTCTCAAACCAGGGCCTCCAC	chr7	51363643	51363702	+	blue			lncRNA	1	1	1	1	1	7.71034	7.8864	7.81944	7.62167	7.7353	NULL
EMBV3_01219	GATGTTTCTTGGGTCCTGCTATATCCTGCGCACCTAAAACAGGGTCTGGAATGTAGGAGA	chr8	38856967	38857026	+	blue			lncRNA	1	0	1	1	1	7.74638	7.83487	7.924	7.78217	7.86723	NULL
EMBV3_01220	GAAGGTGCTGGTGGTGGACCAGCTGAGCATGAGGTGCTCCTGGACGAGGACGACGACCTC	chr11	98347457	98359289	+	blue	282378	STXBP1	mRNA	1	1	1	1	1	7.90113	8.04454	7.98343	7.89134	7.86606	STXBP1
EMBV3_01221	ATGGAGACCTTGAGGGATCTGGATCCCAGGCGGGGACCGAGTCCTGGTAGTCGCTGGGAT	chr11	4296642	4296701	-	blue	536433	TSGA10	mRNA	1	1	1	1	1	8.05963	8.09064	8.21703	8.0636	8.23036	NULL
EMBV3_01229	CTATCCTTCCGATTTGCTACTTTCTGGGCTGGCCAGGAGGGTGTTTCCAGGAGAGTTTGT	chr11	104249429	104249488	-	grey60	613736	MED22	mRNA	1	1	1	1	1	7.9646	7.88107	7.93058	7.93006	8.1745	MED22
EMBV3_01232	AAATGTTGATTCAATGACACCTGGCTGTCCCCCTGTCCCTAAATGGTCTCACCTAATCCC	chrX	86937597	86937656	+	greenyellow			lncRNA	1	1	1	1	1	8.98515	9.3147	8.25303	9.0223	8.5779	NULL
EMBV3_01233	TCTGTCTCTCCGTCCATGTGTCTGGTTCCCGGAGCTGGAGCCATCTCTGCTGGAGGGGAA	chr16	51084660	51084719	+	yellow	617545	TMEM240	mRNA	1	1	1	1	1	8.28062	8.07703	8.09739	8.45688	8.17323	LOC617545
EMBV3_01239	GACGAGGCAAAGCTCTCAGTCTTCTCTGCTGTGGATGCTCCGGTGGCACCTTCAGATAAA	chr13	45106467	45106526	+	turquoise	513230	PITRM1	mRNA	1	1	1	1	1	12.2107	11.7093	8.98604	10.8309	10.5274	PITRM1
EMBV3_01240	TACTGCCAAAAGGTATGTGATCTTTGAGGTCACGGTGGAAAATACCCTTTCTTTGAGAGC	chr18	60093247	60093306	-	brown			lncRNA	0	0	1	1	1	7.16016	7.56239	7.794	7.93604	7.75098	MGC137725
EMBV3_01244	CAGAACTGCCCAGGGTCTGAATTCCCATAAAGGGAGGAGGAATTTACTTCTTTTAAATAA	chr10	47234909	47234968	+	grey			lncRNA	0	0	0	0	0	7.52155	7.89103	7.38105	7.40067	7.29741	NULL
EMBV3_01249	TAGCTGGGGTTCCTCACCTGGGGGCTGGGAAGGGAGATCTAATTCTGCAAGTGACAATAT	chr15	46648505	46648564	+	midnightblue	505096	APBB1	mRNA	1	1	1	1	1	8.35864	7.8071	8.87704	10.6596	8.51678	APBB1
EMBV3_01253	TCTCCACTCGCTTCTCTCCTGATAGTACAAGGAATCTCTGGCATTCTGGACCTGGACCAT	chr19	56183083	56183142	+	red	535298	GRB2	mRNA	1	1	1	1	1	10.7843	11.0966	12.4556	12.2752	12.43	NULL
EMBV3_01254	GACTCTTGATGGACTGAATTCTTGCAAAAGGCCCTAAAGATGCTTCGCAAGCCCCTGACC	chr1	134969094	134969153	-	royalblue			lncRNA	0	0	0	0	0	7.73939	7.4802	7.60196	7.46035	7.60635	NULL
EMBV3_01255	AGGCCTTTGAGGCTGGAGCAGAGTTAAAAAGTGCTAGGAAGCCGAATCAGACAGTATGCC	chr3	87239881	87239935	+	royalblue	112446009	LOC112446009	lncRNA	0	0	0	0	0	7.61307	7.53976	7.61553	7.79513	7.65188	NULL
EMBV3_01258	GGCCCAGTCCATGTTACTTTGGCCCTTGATTTTCTTTCAGATTGGAGGTTCTCAAGAGGC	chr13	51419502	51419561	+	tan	788381	CENPB	mRNA	1	1	1	1	1	7.83761	7.87461	8.2511	8.15119	10.6363	CENPB
EMBV3_01259	TACAGACTGGCCACAAAAAGGTGCCAACCAGCCCGTGGAGAGTGACGAGAGCGTGTCTGA	chrX	37214614	37214673	-	green	533953	IRAK1	mRNA	1	1	1	1	1	7.96732	7.9712	8.08811	8.02013	8.13853	IRAK1
EMBV3_01264	TGATTAGAAATGCAAAAGCCGTGGTGATTTCCAGATGGTGCTTCCGCCCCAGCTCCACCA	chr16	62097467	62097526	-	brown			lncRNA	1	1	1	1	1	8.37167	9.20525	7.94284	8.55387	9.53388	NULL
EMBV3_01266	TACATCTGTATGAATAAGAGGGGCAAGCTCATCGGAAAGCCCAGCGGGAAGAGCAAAGAC	chr8	69360943	69362050	+	blue	100300257	FGF17	mRNA	1	0	0	0	0	7.81844	7.66015	7.66634	7.63834	7.72788	LOC100300257
EMBV3_01268	CCATCCAGACAGACTTCGTGCCATCCCAGCCTGACCTGGACACCATCCTGGAGAAAGTGA	chr13	59818492	59818551	-	turquoise	512054	SNPH	mRNA	1	1	0	1	1	9.0021	8.2828	7.75241	7.92252	7.73431	SNPH
EMBV3_01269	TCTGCCGCCGCCTAAATTCCATCCCTCTCCCAGGAAGTCCTTCAATCCACGCTTTAGCTA	chr18	52638265	52638490	-	greenyellow			lncRNA	1	1	1	1	1	8.59406	9.26122	8.20938	8.33727	8.3768	LOC100297241
EMBV3_01276	GTGGGTGAGTTTATGTAGAGGGCGCACAAGGACAAGCGACACCATCAAAGCTACAGCAGA	chr17	64284352	64284411	-	blue			lncRNA	1	0	1	0	1	7.58751	7.73346	7.81174	7.73725	7.6004	NULL
EMBV3_01277	CCTGGAAACAAAAGCCTGTTACAATAAGCAAAACTTCAACCAGAGCGGCTACTTTTCGTG	chrX	79093034	79093093	+	red			lncRNA	0	0	0	1	1	7.61952	7.5334	7.81089	7.84786	8.06536	NULL
EMBV3_01280	GAGAAGTGGCTACCACCCTCAAAGCTGGGAAACACATGGGGAAGGATTCTGGTTACTAGA	chr1	71016230	71016288	-	magenta			lncRNA	1	1	1	1	1	7.7758	7.81776	7.76084	7.78056	8.05058	NULL
EMBV3_01281	GGGCAGTTCTGTCCTGCTGTTTTTACAGGCCTTTTTCAACAAATGCAGATTTTGTCATAA	chr15	58217508	58217567	-	turquoise	510125	LIN7C	mRNA	1	1	1	1	1	10.068	11.9518	9.0444	8.54955	8.12264	LIN7C
EMBV3_01284	CAAGGAAAGCCACCTGCCCGAGGGGTCCCTGAACAGCCTTGTGGATTACAACTCGGAGAT	chr6	20701483	20701543	+	grey	101905713	CXXC4	mRNA	1	1	1	1	1	7.97216	8.08212	7.94902	7.99709	8.0355	LOC100337468
EMBV3_01286	GGCCAAAACCCAGCAAGATATGCAGTCCAGGCTTCCAGGTCCCTCTAGGGTGCCAGCTGC	chr5	7431469	7465684	+	black	528870	NAV3	mRNA	1	1	1	1	1	8.02922	8.43205	8.40898	8.23228	8.11171	NAV3
EMBV3_01290	CTCACAAGAGAAGGGAATGACTATTTAATGGGTGTGGTGTTTCTTTAGGGGTGCTGAAAG	chr3	106171985	106172044	+	blue			lncRNA	1	1	1	1	1	8.07814	7.93003	8.06771	7.93684	8.0148	NULL
EMBV3_01291	CGTGTCCCCTTACACGAGCTACAGCGTTCAGACCATGGAGACTGTGCCTTACCAGTCCTT	chr19	11607763	11607822	-	yellow	508750	TBX4	TF	0	0	0	0	0	7.58931	7.38697	7.48002	7.56805	7.4988	TBX4
EMBV3_01293	TCCCAATCCAACTCTCTCCAACCACTCTCCGTCTTGGCAACCACTAGTCAATACTCTGCG	chr11	98468519	98468578	-	yellow			lncRNA	1	0	0	0	0	7.94324	7.46417	7.39023	7.67625	7.53583	NULL
EMBV3_01294	CTATTCTTCCCCATGATCCCACTGCAGATGTTTTTGTTACGCCAGCTGAGGAAAAGCCGG	chr20	39219259	39219318	-	purple	518501	BRIX1	mRNA	1	1	1	1	1	13.4318	12.0983	12.4601	12.7715	11.7113	BRIX1
EMBV3_01295	AGCACACCTTCAAGCAGGAAATGACTGGAGTGGGAGCCAGTCTGGAGAAGAGATGGAAAT	chrX	14613957	14614016	-	green	100848511	ENOX2	mRNA	0	0	1	0	0	7.76348	7.64002	7.6842	7.64613	7.86515	ENOX2
EMBV3_01296	TACCTGCTCAGCCCACTTCATGGTGGTTGCCCTCTTCTTTGGGCCATGTATCTTCCTCTA	chr10	25539398	25539457	-	yellow	513435	OR4E2	mRNA	0	0	0	1	0	7.67783	7.72312	7.73128	7.99257	7.77127	LOC513435
EMBV3_01299	GTGACCAGCCGCCTGCCTCAGGTAATGTGACTGGAAACAGTAACTCCACGTTTATTTCCA	chr24	60774689	60788839	+	lightyellow	530884	TNFRSF11A	mRNA	0	1	1	1	1	7.8578	8.16617	7.94221	8.18291	8.3029	TNFRSF11A
EMBV3_01300	TGCTCCAAGCACTTACATCAGCCTGCAGTTGGACACAATCAGCTAACACAAGCCTCTTTT	chr5	106928874	106928933	-	turquoise	282275	ITFG2	mRNA	1	1	1	1	1	12.4975	13.2493	11.5817	11.2924	11.6312	ITFG2
EMBV3_01303	TGATCCCTTTTTCCAGGTTCAAGTGATTGTCTCTGCAGGTGACAGGCAACTGGCTGGGAA	chr19	56870895	56872192	+	lightgreen	614141	LOC614141	mRNA	1	0	1	1	1	7.75204	7.78295	7.80097	7.78798	7.81743	LOC614141
EMBV3_01307	CATGGACAGAACTAAGGAGGACCAGAATGAAGCCAGCTCTGGATGGGGAAAGATGTTAAG	chr3	51774025	51774084	-	blue			lncRNA	1	1	1	0	1	7.82621	7.77782	7.82043	7.74222	7.61648	NULL
EMBV3_01309	GTACCAAGGACCACCAGAGAATGTGGTCAAAGTAGCAAACAACACAGGCAGAAACCTGCG	chr7	6896785	6896844	-	black			lncRNA	0	0	0	0	0	7.43168	7.75382	7.71464	7.75	7.88578	NULL
EMBV3_01311	AGCCAGCACCAATGAGTTCTTACTGCTCATCATCTTCCTGGCTCTGGGCGTCCTGATCTT	chr15	34745909	34745968	-	yellow	541459	KCNC1	mRNA	1	1	0	1	0	7.87033	7.9712	7.81508	8.04114	7.90785	KCNC1
EMBV3_01313	TCCCCGGCCTCCCTGGCTCCCCGGCTGATGTGGTTTCATTTGAAGAAATAAAGAAGTATA	chr9	9268277	9270085	+	greenyellow	100137749	COL19A1	mRNA	1	1	1	1	1	10.5625	10.5559	9.48085	9.28953	9.75198	COL19A1
EMBV3_01314	CAGAACTTCAGTGATGTTTGTCATGACACCTTCATGTGTACCAGTAGTTCTTCCCATTGT	chr9	31849019	31849078	+	brown	530027	MAN1A1	mRNA	1	0	1	1	1	8.67018	7.68434	9.50312	13.6095	11.3093	MAN1A1
EMBV3_01315	AGAACTCTTCTGTGCGTCCTGCTCGGCCTAGACCATTTTTACAGACCTAGGCACGGGACA	chr10	15613701	15613760	-	brown	538427	ANP32A	mRNA	1	1	1	1	1	8.84794	8.68713	9.87822	11.5863	10.6356	ANP32A
EMBV3_01324	CAAAGCAGAGAGCTCTAAGAAATCCAAATGCCTCGGGGTTGGGTCGCGGGCTCTGAGCGG	chr5	25143903	25143962	+	pink			lncRNA	1	1	1	1	1	8.11225	8.30834	8.48863	8.27516	8.39251	LOC614647
EMBV3_01325	CCCCAAGAAGAACATCAAAGCTAGGAGTGCTCCAAAGAGCACAAACCCAAAACAAGCGTG	chr4	49732189	49732248	-	brown	518004	SFRP4	mRNA	0	0	0	1	0	7.59424	7.49283	7.5234	9.80479	7.55565	SFRP4
EMBV3_01326	CCACGTGATGGAAACATCTGGTATCTTATCGGAATAGTAAGCTGGGGAATGGACTGTGGG	chr6	83688519	83688578	-	blue	518437	LOC518437	mRNA	1	1	1	1	1	7.61519	7.9248	8.20316	7.94692	8.22613	LOC518437
EMBV3_01327	TATCCGACCCATGTGACTTCAACAAGTTTATCCTGTGCAACCTGACGGTGGAGGCAGTGG	chr4	67206383	67206442	+	blue	518003	TRIL	mRNA	1	1	1	1	1	7.89452	7.91546	8.0407	7.94255	8.0698	LOC518003
EMBV3_01328	CCTCTGGCAGGATGAGGCGTGCAGGCCTGGCTTTCCATTGAAATAGGGCATGAAGTTAAA	chr4	11333094	11344904	-	green	616526	BET1	mRNA	1	0	1	1	0	8.13231	7.67901	8.27636	7.87804	7.89754	BET1
EMBV3_01329	GGTCCCATAAGAAAATAGAAGAAGGATATGAACAAGCAGTTTACAAAAGAGGAAATCAGG	chr8	31295346	31295405	+	blue			lncRNA	1	0	0	0	0	7.60585	7.64002	7.62367	7.60639	7.56915	NULL
EMBV3_01336	AATCCATCAGAGACCACCAAAGTGGCCTTCATTACCCTTCTAGCTCAGCATGACTGGAGG	chr15	46789641	46789701	+	turquoise	104974259	LOC104974259	lncRNA	1	1	0	0	0	7.96736	7.85239	7.72777	7.65705	7.72973	NULL
EMBV3_01340	ATACTGAAAGAAGTAGTTGCTGAAACCCTGAAGAAGCACGGGATCACGGAGGCTCACGGG	chr14	81857964	81858023	+	purple	617904	MTBP	mRNA	1	1	1	1	1	9.13138	9.0851	8.89588	8.19925	8.16201	MTBP
EMBV3_01344	TCCCAGTCCCTCTGTAGACACTCCTGGCTGCTGGACACCCTCTCTTTACTTGTGATGTGT	chr2	1864352	1864411	+	turquoise	505852	ARHGEF4	mRNA	1	1	1	1	1	8.29959	8.63023	7.96465	8.00815	7.90941	ARHGEF4
EMBV3_01345	TAGTCCCCCATCCAGGAGAGATGCAAAAAGCACTGAATGCTGCCTTGGCCTCTGGTGTTA	chr8	75210247	75210306	-	grey60	782674	NOL6	mRNA	1	1	1	1	1	8.1451	8.56757	8.24009	7.93385	8.29136	NOL6
EMBV3_01348	GGATAAACCTCTGCCAGTGAAAGGAAATGTGAGCTGATCCCTTCTCATCCTGGACTCAGG	chr19	15786180	15786239	+	magenta	786156	CCL1	mRNA	1	1	1	1	0	7.726	8.00592	7.93334	7.99079	7.80328	LOC786156
EMBV3_01353	CTGGCCCATCCTCTTCTAAAACATAAATTCACAGAAGACACAGGCTGAGGAACAGTCACA	chr19	50059602	50059661	+	blue			lncRNA	0	0	0	0	0	7.61762	7.37253	7.45119	7.38293	7.45963	NULL
EMBV3_01354	GATGACTGCAATGCGTTAGAATACCCAGTCCTAGTAACCACAGTCCTCCCGGATCATCAG	chr6	104151753	104151812	+	yellow	505170	CYTL1	mRNA	0	0	0	0	0	7.83973	7.77229	7.67635	7.88737	7.6023	CYTL1
EMBV3_01355	AGGATGGGCAGGAATGTGAGGGATTCTGTTTTCCAGCAGTGATGAATGTGAAGGAAGTGC	chr21	27436280	27436339	-	red			lncRNA	1	1	1	1	1	11.24	11.2975	13.1804	12.335	12.5384	NULL
EMBV3_01359	AAGACTACCTTCCTCCCCCCAGGTGCTATTGGTCATCACTGGTCTTCATAGTCAAGCCAC	chr22	48284796	48284854	+	cyan			lncRNA	1	1	1	1	1	8.78863	8.73001	8.52543	8.65278	8.54267	NULL
EMBV3_01360	TGGCCCACTTTGAGAACCTGCAGAAATACAAGAAGGCCAAGAAACCCAGCCCCACCACCA	chr11	98794578	98795000	-	grey	531522	CIZ1	TF	1	1	1	1	1	8.82321	8.61148	7.92982	8.36798	8.94627	CIZ1
EMBV3_01361	CTAGGTTCAGGATTTTGGTGTTGCCGAACCGCACAGACCGGGTTCAGAGAAATAACTTCC	chr15	23831928	23831988	+	grey	281941	NCAM1	mRNA	0	0	0	0	0	7.61583	7.56239	7.6171	7.55939	7.47097	NCAM1
EMBV3_01362	AACTGGTATAATGGACAGGCTGGGGCCAGATGAGTAAGCCCTGGGTAAGAAGAGGCTTGA	chr3	34200100	34200159	-	grey	784449	KIAA1324	mRNA	1	1	1	1	1	8.37397	8.11174	8.07986	7.88666	8.26476	LOC784449
EMBV3_01365	GGATTCCAGAATATTAAGTCACAGCCACACCTGCCCCTGACCCAGGACAAAGGTCCTCTA	chr25	33646294	33646353	-	greenyellow			lncRNA	1	1	1	1	1	9.63369	9.45553	8.985	8.94741	9.52473	NULL
EMBV3_01366	GCTGCATCCGAAACCTGTACATCAACAACGAGTTGCAGGACTTCACCAAGACACGGATGA	chr26	18274476	18274535	-	blue	510761	SLIT1	mRNA	0	0	0	0	0	7.70913	7.44192	7.41242	7.55739	7.59597	LOC510761
EMBV3_01372	GGAGCCTGGGCAGGCCAGAGGTCCCATGTAAATGTGTACATTGCAATATTTATGTTTGTG	chr4	113718166	113718225	+	tan	616302	AGAP3	mRNA	1	1	1	1	1	8.76257	8.09947	9.35817	8.3231	8.69489	AGAP3
EMBV3_01373	AATAATATTAATAATGATGAAAGGAGGGCTGGGCCACAGAGACTTGGCCTCTCCCGGGGC	chr6	117346247	117346306	-	red	532327	FGFRL1	mRNA	1	1	1	1	1	8.10385	8.16116	8.52105	8.12605	8.57639	FGFRL1
EMBV3_01374	ATGACGAAACAGGGAATGGCGATTGCTCTCCGGGGCTTTTTCTGGAGATCTAGGTCCTTG	chr28	28322754	28322813	+	black			lncRNA	1	1	1	1	1	7.50953	7.92003	8.04169	7.9485	8.02008	NULL
EMBV3_01375	TGTGTGTGAATACCAAAGATACAAACTGATCACCATGGGTGTACAGGGAATGAGTGGTCC	chr10	54462439	54462498	-	blue			lncRNA	0	0	1	1	1	7.70014	7.63326	7.80819	7.80317	7.90941	NULL
EMBV3_01377	GTGCTGAGGTTAGCCAGGCAGGAAATGGCAGTGTAGAAGCCTGAAGGCAAGGAAAAGGAT	chr17	65149345	65149404	+	pink			lncRNA	1	1	1	1	1	7.91992	7.75946	7.84063	7.72845	7.76291	NULL
EMBV3_01379	GAGAGGAAAGGGTGAAGGGAATATAAACAAGTAGAACATAGGGGTGATGGCTAGGTGGGG	chr10	25677998	25678057	-	purple	515314	TOX4	TF	1	1	1	1	1	9.53733	10.3777	9.82513	8.80196	9.1113	TOX4
EMBV3_01384	TGTTAAGCTAAGGACATTTGCGACTGCAGCCTCTGGCACCAGCTCTTTGATTACTGTCAG	chr10	58560805	58560864	-	turquoise	532085	TMOD2	mRNA	1	1	0	1	0	8.2959	8.58638	7.77979	7.88198	7.82083	TMOD2
EMBV3_01389	TTTCACCCATCAGGTGTATCTGGGAATCTTTCCTTCCAGACATCTCTAAAGTAATAACTG	chr11	43874708	43874767	-	grey			lncRNA	0	0	0	0	0	7.55322	7.36565	7.25924	7.16912	7.26131	NULL
EMBV3_01390	AGCCGTACTACATCACACAGTTGTTCCGGGCGGCAGACAAGAACCAGGACAACCAGATCT	chr3	17079279	17079338	+	blue	786371	LOC786371	mRNA	0	0	0	0	0	7.63289	7.58928	7.63232	7.51815	7.52073	LOC786371
EMBV3_01391	TTCTGACCTGGAGGAGTTGGCAGTGGGTAGACTTATTTTAGTACCTTACAGCCTCCTTCC	chr26	11077952	11078011	-	lightgreen			lncRNA	0	0	0	0	0	7.71078	7.56862	7.67562	7.66916	7.61703	NULL
EMBV3_01392	ATCTCAGGGCCAAGGCCCAGGGTGCTAATTTGCGGTTTAGCATCAGTTTTCTCCATTCCT	chr18	25922711	25922770	+	turquoise	510934	USB1	mRNA	1	1	1	1	1	10.5143	9.82239	7.92012	8.05287	8.46686	C18H16orf57
EMBV3_01393	CAAATTCAGTAGGTCCACAGCCAAAATCCAATGCCACCAGAAAATCCTGTTACCTCCAAC	chr7	80732346	80732405	+	turquoise			lncRNA	1	1	1	1	1	9.66152	8.50089	7.75241	8.14325	9.16472	NULL
EMBV3_01394	TCACCTGCGCGTGCTGCTGCGCTACAAAGTGGGCGACCAGGAGGAAAAGACCAAAGACTT	chr3	36311746	36311805	-	tan	540228	PRMT6	mRNA	1	1	1	0	1	8.1739	8.18908	7.69931	7.55739	8.84871	PRMT6
EMBV3_01395	GGATTACAGTGGCTGGTATCGTCGTATAGAGAACAATGGCTGGAGGCCTGTTTGTGAGAC	chr15	18048067	18048126	-	blue	613764	C15H11orf65	mRNA	1	1	1	1	1	8.0553	7.96068	8.14494	7.88666	8.02975	LOC613764
EMBV3_01397	TCTTCCAGCTACATAGGGTTCTGTGTCTACTCGGGAGTCCTTGGATTTGCTTTTGGGTGG	chr3	30522339	30522398	+	black	509911	LOC509911	mRNA	1	1	1	1	1	7.78109	7.99024	8.44367	8.13169	8.1456	LOC509911
EMBV3_01398	CCATTAGCAGACTGCAGGGTCAACTTCTATTTTCCATACCAACTCCCTTATTTGCATAGC	chr3	76176645	76176704	+	turquoise			lncRNA	1	1	0	0	0	8.48651	8.33338	7.38886	7.29341	7.2825	NULL
EMBV3_01400	GGGAGGCAGAGGAGTAAGGGAAGCTCTGAACGAAAACGCTTCAGCCAGGTTTCAGATTGA	chr2	84306219	84306278	-	turquoise			lncRNA	1	1	1	1	1	8.98309	8.58178	8.01685	7.85228	7.78533	NULL
EMBV3_01403	TGCCCTTGGGAAAGATAGGAAGGGGCTTCAGCAACAAAGACCCCGATTTCCACGATGACT	chr16	52389347	52389406	-	blue	100298347	KAZN	mRNA	0	0	0	0	0	7.28577	7.66649	7.5599	7.46778	7.64061	LOC100298347
EMBV3_01405	TGCTGCCAAGATAAGGACTTTCAGACTTCGGATGAGCAGGCCAAGGAGGCCGGGTCAGAA	chr29	41141211	41141270	-	brown	112444859	LOC112444859	mRNA	1	1	1	1	1	7.85231	7.9248	7.88021	8.04864	8.38314	LOC788653
EMBV3_01410	TGTCAACAGGAACACTGAGAGTTTTGCAAATACACGATACACAGTGTGGCCTCACGCGCC	chr22	58877380	58877439	-	green			lncRNA	1	0	1	0	1	7.67122	7.75382	7.78434	7.65075	7.76387	NULL
EMBV3_01411	TTACTCCTGGTCTGATGATTTTCCCCATCTGAAATCCACAATACTGCAGGAGCCCTCTCC	chrX	81297576	81297635	+	brown	786612	PJA1	mRNA	0	1	1	1	1	7.59749	7.9351	8.24009	9.14327	9.85331	PJA1
EMBV3_01412	CCCGAGAGGAAGCCAGAGGCCCTGTCCAAAGTCAGCATCATCCAGAGACTGGGCAAGCCT	chr18	49690357	49690416	-	magenta	531855	C18H19orf47	mRNA	0	1	0	1	0	7.62914	7.82406	7.65559	7.71426	7.7659	MGC155219
EMBV3_01416	TTGAGAAATACTGAGGGTGATGGCCTGTTCCCCACCAGGGTACCGAGGACTGCTGAGTCA	chr20	33998033	33998092	+	grey			lncRNA	1	1	1	1	1	8.19783	8.10822	8.17861	8.09746	8.18377	NULL
EMBV3_01419	GTGAGGTCATCCCTTTGCATTTGGGTTGTTACAGGTTTCATAACGTGGAGCCTCACTCAG	chr11	99558412	99558471	-	turquoise			lncRNA	1	1	1	1	1	7.9016	8.30834	7.93929	7.91198	8.11488	NULL
EMBV3_01420	ACCATCTCATGGCCCTTTGAGTAGTAAAACCAGCATTTGTTCCCTCACCAGACCCCATGC	chr16	65719989	65720048	-	brown	519058	EDEM3	mRNA	1	1	1	1	1	10.6095	10.5559	10.5581	12.8862	12.4809	EDEM3
EMBV3_01421	GCGCCTCTGCCCTGTGTCCTTGTCCTTTGTAACTCTGCGTACTTGCTCAAGCTATTTCCT	chr5	104018500	104018559	+	red	282348	SCNN1A	mRNA	1	1	1	1	1	9.05127	8.95833	10.2312	10.9611	10.2771	SCNN1A
EMBV3_01423	CTTTGATATCTGAGCCAGAGGATCCGGAATTTACCCTCAAGTGTCTTAACCTGGGCCTGG	chr16	46912663	46912722	-	red			lncRNA	1	1	1	1	1	8.04544	7.86426	8.21997	7.94526	8.45176	LOC539821
EMBV3_01427	AGAGATAGATGGTGGACATGATTAGATGGCTGATTCACAGTTTCGGCTGGTCTGGGTCCC	chr3	30000132	30000191	-	grey			lncRNA	1	1	1	1	1	7.99837	8.12694	8.12762	7.98396	8.03914	NULL
EMBV3_01429	TCTGATGACCAAAGCAGTGAGAAGGAGCGGAAAGAGGAACTGGATGAAATGATCGCCCAC	chr11	67212833	67212892	-	black	538874	BMP10	mRNA	0	0	0	0	0	7.5741	7.71081	7.71545	7.71851	7.68013	BMP10
EMBV3_01433	CGCCCAAATTCAGGGACAGCATCAAGCGTTTTTTCTTCTCGCCCACAGGAGCCTTGAAGA	chr18	34295623	34295682	+	grey	112442293	CMTM1	mRNA	1	0	0	0	0	7.77327	7.62025	7.55893	7.46421	7.64832	LOC525286
EMBV3_01434	ACCTGAAATCTTGAGACTTATGACCCTGTTTGTGCGGTTCCGGAGCAGTAGCATCCTCTC	chr5	112807846	112810230	+	turquoise	516011	MEI1	mRNA	1	0	0	0	0	7.83384	7.62025	7.65715	7.77549	7.71844	MEI1
EMBV3_01435	TTCCTAGCCAGCATCACTCTGGGGATCTGCTGCTCTGCGTCTGGCTTTGGACCTTTCAGA	chr18	34894507	34894566	+	grey	512686	SLC9A5	mRNA	1	0	1	1	1	7.86954	7.62025	7.88164	8.33026	7.86776	SLC9A5
EMBV3_01437	GGAGACTGAAAGTTCCTCCTAACTCATAAACTTTGTAAAGACCGGTGCTGTTCATTCGTG	chr14	16556674	16556733	+	brown	782847	ZHX1	TF	0	1	0	1	1	7.40639	7.85239	7.79133	8.11753	7.9469	ZHX1
EMBV3_01438	GTACTACATAGGAATCCTTAGGGGTCGTCCATGAAAAGTGTTTTCCTCTTAAGTCAAAGG	chrX	35604581	35604640	+	red			lncRNA	1	1	1	1	1	7.90181	8.03943	10.007	9.1005	9.6976	NULL
EMBV3_01439	CTTTGCTTATTCATTTAACGACCGCACAGCTCCGAAGTTTGGCCTCTATCGTTATGCGGC	chr12	28052510	28052569	-	grey	784635	KL	mRNA	1	0	0	0	0	7.76894	7.68973	7.77344	7.81663	7.88878	KL
EMBV3_01443	CTCCGCAGGGAGGTGACTGGTGATGTGTATGTTTGATTTTGATCTGGACTTTGTGCACGT	chr1	143087058	143087117	-	green	508051	WDR4	mRNA	1	1	1	1	1	8.94367	8.04196	11.5517	9.6128	9.7313	WDR4
EMBV3_01447	CCGACGCTCTTTCAAACCGACAAGGACGAGGGGCGGGAGTTCGATTGGTCGGTGCCCTAT	chr18	56235370	56235429	-	pink	104968452	IL4I1	mRNA	1	0	1	1	1	7.6839	6.89427	7.80873	8.91129	7.92824	LOC520692
EMBV3_01448	GGCTGGGTAGGAGGGAGAGCCAATGAGGAGAGGCCTTTGGGAACTGTAAATCATATTAAC	chr4	91797120	91797179	-	pink			lncRNA	1	1	1	1	1	7.84638	7.84551	7.93121	7.78643	7.88739	NULL
EMBV3_01449	CATGTCATCAGAATGAGAGGGACATCTTCATGGACAGCATTGTCACAGGTCTGCGGCTCC	chr20	20313475	20313534	+	grey	539556	PDE4D	mRNA	1	0	0	1	0	7.61986	7.76588	7.79682	7.72467	7.77549	PDE4D
EMBV3_01452	ACAGGGCAGAGGCCCTAAAGTGGGAAAGTGTGGGAAGCTTCCAGCAGGGCTGTGGTCACT	chr17	72909452	72909511	-	magenta			lncRNA	1	1	1	1	1	7.70896	7.85239	7.96525	7.9968	8.13033	NULL
EMBV3_01453	TTAGACCTGGCCTTTTTTCTTAAAAATCTGTGCAGAGGGTGCAGGTAATGTCCCCAGGCC	chr21	30554079	30554138	+	red	282446	IDH3A	mRNA	1	1	1	1	1	10.7179	10.4907	14.3436	13.5013	13.0985	IDH3A
EMBV3_01457	GGTCCTGGTTGCTGTTCCGATCTTGCAGTTTCTTTTCACTATGTTGATCCTACAACTATG	chr4	15320087	15320146	+	red	539417	C1GALT1	mRNA	1	1	1	1	1	8.79557	8.3211	10.0908	9.51344	9.41957	C1GALT1
EMBV3_01459	CTCTGACCCCACAGATCCCCCCAAGTCGAAAGGCAGCAATGTCTACCATTATGCAGGTAA	chr21	58688133	58688192	+	yellow	514011	LOC514011	mRNA	1	1	1	1	1	8.80576	8.52726	8.89995	9.87371	10.3181	LOC514011
EMBV3_01462	CCGGGTAAGGGCGGTCACTCATCACTTGGAAGATCTAAGGAGGCGACAGAGAATCATCAA	chr19	26417250	26417309	+	blue	618287	INCA1	mRNA	1	0	0	0	0	7.77115	7.61463	7.66557	7.63963	7.57904	INCA1
EMBV3_01463	TGTGACCTACGGGACCCCCTTGGACATGGATTGTGACTAAGGCCCATTAAGTCCAGGAAT	chr17	65305050	65305109	+	grey	287011	CRYBB2	mRNA	1	0	1	0	1	7.87417	7.76588	7.73409	7.67646	7.76051	NULL
EMBV3_01468	ACGGTTTGGGCTTCTGTCCCTGGCTTCCTCACTGTAGACACACCTACCTCACAGCATTTT	chr27	33208587	33208646	-	green	281606	ADRB3	mRNA	1	1	1	1	1	7.96974	7.87461	8.7346	8.03985	7.98557	ADRB3
EMBV3_01471	CAGGTGCCAATTCCCTTCTGGACATGGCCAGCAAAATCCGAGAGGACCCGCTTTTCATCA	chr19	39394600	39394659	-	turquoise	512527	CWC25	mRNA	1	1	1	1	1	11.634	10.9947	10.0012	8.66606	8.98398	CWC25
EMBV3_01475	ACGAGGGTTACTTCCGGGAGCTCCTGGACTCCATCGACAGCTTGCTGACGGAGCTGAGAT	chr7	50264023	50264082	-	tan	520650	SIL1	mRNA	1	1	1	1	1	7.91966	7.76588	7.83817	9.24289	10.682	SIL1
EMBV3_01476	CATCATCATGGGCGTGTTCACGCTCTGCTGGCTGCCTTTCTTCCTAGCCAACGTGGTGAA	chr26	34513858	34513917	+	yellow	281604	ADRB1	mRNA	1	1	1	1	1	8.0414	7.89103	7.88941	8.02767	7.95943	ADRB1
EMBV3_01477	CTTTTCAGATAATTTGTATATAGGCAGTTTAGTTTGCAGGCAAATTTTTGTGATCCTTAG	chr3	53222358	53222417	-	brown			lncRNA	0	0	1	1	1	7.52997	7.47193	9.0678	9.21609	8.33051	NULL
EMBV3_01478	CTGTGCTAGAGACCAGTGTTTTGCAAAGTGGGTGACATGGTGATCCCAGAGTCAGTAACT	chr16	29021922	29021981	+	grey			lncRNA	1	0	1	1	1	7.74556	7.89103	7.95679	7.83623	7.79276	NULL
EMBV3_01480	AATTCATTCAGTCGTTCATTTGCTCAGCCGTGTTCACTCGCCACGCTCTAAGGGCTGTGT	chr16	3692391	3692450	+	yellow			lncRNA	1	0	0	1	1	7.84673	7.74023	7.78367	7.84702	7.83455	NULL
EMBV3_01481	CTACATACAGGCATAGATATGGACATCTTGAGCTCCTCTCTTCCTAGGAGAATGAGACGC	chr1	143526849	143526908	-	grey			lncRNA	0	0	0	0	0	7.70391	7.60257	7.65434	7.6558	7.73006	NULL
EMBV3_01486	CATCCAGGAGTGGTGCAGGCAGAAGTGGATGGCCGAGCTGAGTAAGCTGGAGGAGAGGCT	chr3	105197974	105198599	+	blue	614897	SLFNL1	mRNA	1	1	1	1	1	7.96592	8.00592	8.10494	7.9827	8.03663	SLFNL1
EMBV3_01487	CTCTCTCCTTACTGGTACAGAGTAAATTAAGTTTTAAAAAATGTAAGCCCGTGTCAAACG	chr26	47039586	47039645	+	grey	104976005	NPS	mRNA	0	0	0	0	0	7.46873	7.3276	7.41329	7.47203	7.40628	LOC100297291
EMBV3_01488	GGCGGCTCTCGTGCGGGTTAGAGTTCTGGAGACACATATTGACTTTGCCACTCGTAAGAT	chr16	43549094	43562551	-	grey	614690	RBP7	mRNA	1	0	0	0	0	7.85546	7.68434	7.86058	7.76387	7.66562	RBP7
EMBV3_01489	AGCCAGGGGAAAGAAGGTTACGCACCTGGTTGAATGTGTGTTCCAGATAAATCATCCCAG	chr17	18266776	18266930	+	salmon	100848703	LOC100848703	lncRNA	1	1	1	1	1	8.13309	7.96068	7.67966	8.32749	8.40965	NULL
EMBV3_01492	AGGCGGTCGCGCCGTCTACGTCGAGGAGTATGTCACTGTGCCCGTGGGCTGCACCTGCGT	chr12	35819300	35819359	-	black	614982	IL17D	mRNA	1	1	1	1	1	7.64698	8.07211	8.2885	8.29714	8.26953	IL17D
EMBV3_01496	GGGCAGCAGTTGTGTCGTATTCATATTTGCCTCCCTACATGTTAGGACAATATCTGACAC	chr13	67364841	67364900	+	turquoise			lncRNA	1	1	1	1	1	10.5167	8.92408	8.82321	8.63977	8.37788	LOC100140857
EMBV3_01497	CGCCACATTCCTGGGCACAAAGTGCCTGATCTCTAAATGAAGATGTTAAAACACGGAAGG	chr6	58336324	58336383	+	salmon	528668	KLHL5	mRNA	1	1	1	1	1	9.4285	9.0698	8.12629	11.3955	10.0629	KLHL5
EMBV3_01499	AGATTAAGGATGTAGTTCCTAGAACAAAGAATCCTCTGCTCTTGAGGGAAGAAGCATCTG	chr10	38036012	38036071	+	grey			lncRNA	0	0	0	0	0	7.83474	7.72821	7.72698	7.60712	7.59449	NULL
EMBV3_01500	AGAGAAAGAATGGCTGGAGGAATACTGAGGAAGAAAGAGAGAAAGGTGAGCCCTCGTGGC	chr20	69572358	69572417	+	black			lncRNA	1	1	1	1	1	7.93823	7.96068	8.15168	7.90455	7.97864	NULL
EMBV3_01502	GCGTGTTACAGCAACCGTAGACAACTAACACTCAGGCTCACTAACTTCTGGTCGTCTCTA	chr20	58565278	58565337	-	brown	534389	OTULINL	mRNA	1	1	1	1	1	10.0607	9.89626	8.5795	11.1941	11.1389	MGC143209
EMBV3_01506	GCCACAGCTGCTTAGAGTTTCTGTTAGGGTAGCCAAGTTCAAGTCCAGCAAATGCATCTC	chr2	104568865	104568924	-	red			lncRNA	0	0	0	0	0	7.42088	7.55553	7.569	7.48187	7.54733	NULL
EMBV3_01507	GCACACCAAGGACCACATAATGATCCCATTTATAGTCATGTCCCCCAGTTGGCCAGTCAG	chr23	16667850	16667909	-	brown			lncRNA	1	1	1	1	1	7.93578	8.11641	8.71475	10.4055	12.021	CUL7
EMBV3_01509	CCTGACAGCATAGAAACAGCTGGACAGCCTAGAAACACATGCTAGAACATGAAGGAGAGG	chr8	100294062	100294121	-	turquoise			lncRNA	1	1	0	0	0	7.96563	7.79463	7.62635	7.53409	7.61629	NULL
EMBV3_01510	CCAAGACTGGGCGAGAGCTTGAATTTTTCACTACTTGAGGAGGGGGGTGGGGATTGTTCA	chr13	28142015	28142073	-	midnightblue	504404	BEND7	mRNA	1	1	1	1	1	10.3525	10.9819	10.5493	11.7213	10.9898	NULL
EMBV3_01511	TCCCCGTGACCCAACTAAAGAGCCCGTGTGCTTCAGCCAAAGATCCCACATGACAGAAAA	chr26	42855794	42855853	+	salmon	504301	ACADSB	mRNA	1	1	1	1	1	12.8941	13.5525	9.67509	12.8062	12.9518	ACADSB
EMBV3_01514	GACAGAATAGCACAAGAAACTGTGGATGAAACTGAAATTGCACAGAGACTCTCCAAAGTC	chr3	97517592	97517651	+	brown	535329	BEND5	mRNA	1	0	1	1	1	8.24992	7.4802	7.8435	9.87653	9.74706	BEND5
EMBV3_01515	CTTACTAAAGATGTGAATGTTTAATGTTCCTTCTCTGTTTCTACTCTGTAGTCCAATGGG	chr6	57978169	57978228	+	red	530358	KLF3	TF	1	1	1	1	1	8.80722	8.49637	12.2503	11.5664	11.7355	NULL
EMBV3_01516	GCCCGTTGCCCAAGATTAGGGTCCAAGAGCTGGTGAGGAAGCCTGATTAAGATGCTAAGA	chr25	6760005	6760064	-	turquoise			lncRNA	1	1	1	1	1	8.27247	8.70566	7.89363	7.88764	7.78218	NULL
EMBV3_01517	TCCCCTGAGGAACAAGGCCAGTAAGCGTAAAACTCCTGTGGTGAAGAAGACTCTGAATCC	chrX	51474836	51474895	+	grey	515978	SYTL4	mRNA	1	0	0	0	0	7.77057	7.59617	7.6085	7.63561	7.55107	SYTL4
EMBV3_01519	CACCCCCTATTGCTCCCAGACCCTTTGCAGCCACTTCATATCCAATTCCACAACCTCCAT	chr23	25982405	25982464	+	cyan			lncRNA	0	0	0	0	0	8.13518	7.4802	7.33952	7.48449	7.44894	LOC783151
EMBV3_01521	AGGATCTGGCCTTGCAGCCAGGAGACACCGTGGATGTCCTGTGTGAAGTGGACCAGGCGT	chr11	106413998	106414136	+	red	523157	NOXA1	mRNA	1	1	1	1	1	8.07339	8.05008	8.17147	8.09588	8.22693	NOXA1
EMBV3_01523	TCTGAGCCTGGTCCTCAAGGGGAAGGTGGAACAGAAGCTGCGTTGGTACTTCAAGCTCTA	chr23	15897793	15897852	+	brown	282243	GUCA1A	mRNA	1	0	1	1	1	7.62543	7.66649	7.96831	9.17899	9.23527	GUCA1A
EMBV3_01525	GGTACCAGGACCTAGACAAGATTGACCAAAAGGATTTGATGCACAAGGTGAAGACTGAGC	chr7	60767173	60767232	+	brown	514598	PCYOX1L	mRNA	1	1	1	1	1	7.87994	7.89103	7.80192	8.28977	8.3616	PCYOX1L
EMBV3_01527	GATATCTGGTACCTCGCTGGAATTGTGAGCTGGGGAGATGAATGTGGGCAACCCAATAAG	chr6	83956171	83956230	-	green	100335739	TMPRSS11E	mRNA	1	1	1	1	1	7.96197	7.92003	8.47673	7.85516	7.87839	LOC100335739
EMBV3_01529	GTTTCCATGCCTAAGAAATCAAGACAGGAACCCCCAGGTGAACGCCACCCCTTTGATGAG	chr29	7199862	7199921	-	cyan			lncRNA	1	1	1	1	1	7.8323	7.83487	7.81795	7.81838	7.70625	NULL
EMBV3_01531	ATCCCCACATTGCATTCTGCCTGCTTTTACCCTGAAGGACCTAATACTACTTTGTCTTCC	chr3	26252807	26252866	-	brown	538209	PTGFRN	mRNA	1	1	1	1	1	9.58134	8.48881	11.1766	13.4345	12.9416	PTGFRN
EMBV3_01538	TAGCATCACATTAATAGGGGGGAGTGGGGCTTCCCAGATAGCTCAGTGTAAAGAAGGCAG	chr9	62448594	62448653	+	darkturquoise			lncRNA	1	1	1	1	1	11.5295	11.4831	11.3009	10.8341	11.1578	NULL
EMBV3_01539	TTCCAGATCTCGGCACATGGTTTTGTTTGCCAGAAGAGGAGAAACTTTGCATTCGAGTGG	chr17	66190517	66190576	-	salmon	540183	TPST2	mRNA	1	1	1	1	1	7.95258	8.42048	8.04722	8.31049	8.22148	TPST2
EMBV3_01540	GCTGTAACTAAAACGAATCGTGCATTCCTTCCGGGACCATTGTCTTTGTTTTCTTTTTTT	chr16	50931933	50931992	+	green	281201	GNB1	mRNA	1	1	1	1	1	11.3789	10.5365	13.0395	12.1129	13.2168	GNB1
EMBV3_01541	CACTGTGGCTGGTAAGAAGTCCAGTATTCCCCAGGCACGTCTCTTTGAGGGTAACTTGTC	chr19	50748841	50748900	-	grey			lncRNA	0	0	0	0	0	7.69123	7.72821	7.77344	7.81802	7.76527	NULL
EMBV3_01543	TCCTGGAAAGGGTTGCGAAAATATCTTGGGAGGAGAAAAGAATGAGTACGTGGCCTCCCC	chr20	23285247	23285306	-	grey	522636	IL31RA	mRNA	1	1	1	1	1	7.97846	7.83487	7.93929	7.80586	7.89513	IL31RA
EMBV3_01545	ACTTCCCCAAAGTCACATAGTTGTAGTTGGTAGAAGAGAAATTGAAGCTCATTCAGTCTG	chr6	59278684	59278743	+	blue			lncRNA	0	0	0	0	0	7.52269	7.4492	7.6085	7.45497	7.55701	NULL
EMBV3_01546	TGAGCAAGGCGGGCCCGGATACGCCCCCAGATATCAGTGAATGCTCCAGTCAGCCTTGTC	chr11	255091	278682	-	cyan	541273	FBLN7	mRNA	1	0	0	1	1	7.92307	7.78295	7.85914	7.87781	7.84041	FBLN7
EMBV3_01548	GCTCATCTCCTGAAGAGCCCACATGGAAAACCGAGCATCCCAGCCTGAAGATTGACAACT	chr11	29303009	29303069	-	turquoise			lncRNA	1	0	0	0	0	7.80429	7.60257	7.40896	7.73311	7.57232	NULL
EMBV3_01551	ATACGTGCGACAGCGACTGTGAGAAGAATCACTCCTCCCTGATGAATATGGATGATGGGG	chr5	99988995	99989054	+	lightgreen	785168	LOC785168	mRNA	1	1	1	1	1	8.14649	7.96068	7.97486	8.12239	7.92156	LOC785168
EMBV3_01553	CTGCCATCTTGCTAATCAGTTTCACTTGCCCTGTGGATGGTGCATGGTTCTGTCCTTTCC	chr14	23867453	23867512	-	brown	532797	IMPAD1	mRNA	1	1	1	1	1	10.7698	10.3777	10.573	12.6835	11.1957	IMPAD1
EMBV3_01554	TCCCTTCCGGAGCTTTGAGATCTAAAACTTCTGTTGCTTTTGCCATTCCAAAACCTTGTC	chr8	51214501	51214560	+	green	281961	OSTF1	mRNA	1	1	1	1	1	11.8059	12.5696	14.6129	10.7954	10.8628	NULL
EMBV3_01557	AACAGTTGTGCTGACGAGAGGGGTCATTATCCCAGCAAGTGTGTGGTGGAGCAGATCTTG	chr10	37699393	37699450	+	blue	530330	GANC	mRNA	1	1	1	1	1	8.04244	7.99024	8.143	8.03596	8.11293	GANC
EMBV3_01558	GTGGGGCTGGGACATGCACTGAGTGTTGCACTTTTCTTTAGGTAGGGAGGCATGTTGAAT	chr3	8373779	8373838	+	turquoise	538428	DEDD	mRNA	1	1	1	1	1	11.7858	12.1339	10.0922	10.4469	10.6272	NULL
EMBV3_01560	TCTGAGCATTTCACGGGGATCAGTTGGGGGAAGAAATGTCTAAAGTGGCCCTGGGGACAA	chr21	68319823	68319882	-	darkred			lncRNA	1	1	1	1	1	8.03463	7.90383	8.02628	9.72999	8.00307	NULL
EMBV3_01562	GATGAGGGTTGGCTTAGAGTTCAGTTTTCACAAACAGCCGCCAGTTGAGGAAGGTTCGAG	chr24	61005509	61005568	+	grey			lncRNA	1	1	1	1	1	7.84965	7.89103	8.00995	7.95538	7.784	NULL
EMBV3_01564	GGAAACAGAGTTTGTCCCCATTTGTCTTGTTCCCTCTGAACCTCCAGGGTCCTCACAGTG	chr11	94477275	94477334	-	turquoise	107132959	LOC107132959	lncRNA	1	1	1	1	1	7.99432	9.47709	7.81795	7.77322	7.85993	NULL
EMBV3_01565	TGCCTGGTCATACTGCAGGTGGTCACTAGGGTACAGACACTGAGACAGAACTGGGACCTA	chr5	103869979	103870038	+	turquoise			lncRNA	1	1	1	0	1	8.07695	7.86426	7.73826	7.68947	7.77564	NULL
EMBV3_01566	CCCAGGAGGACTGTGAAGAAGGAGGCTTGTGTGGAGGCCATATCAAAAGTACACTCTGTA	chr28	12941186	12941245	-	grey			lncRNA	1	0	1	1	1	7.96571	7.70272	7.84221	7.81337	7.81641	NULL
EMBV3_01567	GGGCCGGGATAACAAATACTGTGAAACGATGATGGAGAAACGACACCTGACCAAACCCTG	chr10	26289172	26289231	-	pink	ENSBTAG00000032873		mRNA	1	0	0	0	0	7.93713	7.71081	7.7445	7.779	7.76487	LOC783225
EMBV3_01568	ATGAGCTGCAAGAAGATGCTCGGACTCGAGCACCAAGACTTCAGATGCTGCAACGACCCC	chr5	31545207	31549190	-	green	767915	C5H12orf54	mRNA	0	0	1	0	0	7.41159	7.3276	8.91185	7.48065	7.428	C12orf54
EMBV3_01571	TGGGCAGCATCACATATCATTGGTATACAGTACTCTAACTTACTCAGTGATTTGACCCAC	chr20	18342260	18342319	+	black			lncRNA	0	0	0	0	0	7.30086	7.46417	7.52572	7.32388	7.25309	NULL
EMBV3_01573	AGCTGAGCTAGTGTCTTAAAAATGGCTAACCGGTGAATTGGGAGCCATGTAACAGCTGCC	chr13	35321307	35321366	+	brown	535622	MAP3K8	mRNA	1	0	1	1	1	7.78963	7.78295	8.45933	11.245	7.90111	MAP3K8
EMBV3_01575	CTGTGGCCTGGGTCCTACATAGTACAAGCAGTATCACTGGAGAAAATCCATAAACTCCTC	chr18	39529802	39529861	-	turquoise	539063	CHST4	mRNA	1	1	0	0	0	9.43348	8.68713	7.46813	7.49273	8.95344	CHST4
EMBV3_01577	AGGGGACCACACCTTCATCCCTGGAGTCTGGCTTTAGCAACAAAGTTTGCATTTCCCTCT	chr20	9865645	9865704	-	brown	493726	CARTPT	mRNA	0	0	0	1	1	7.35824	7.56239	7.59066	12.3184	8.67591	CARTPT
EMBV3_01578	CTGCGGGTTTGATCCTGGCTGGGGAGCCAAAATCTCACATGCCGCGTGGCCAAAAATAAA	chr3	103388825	103388884	-	turquoise	532460	ZNF691	TF	1	1	1	1	1	12.9058	12.1271	10.9309	8.38747	10.3924	NULL
EMBV3_01579	CAGTGATACTGCAGCTGGCAACCTCTTCACCAAATGCAGGAAAAACTGTGGGAACTAAAT	chr2	88680538	88680597	-	blue			lncRNA	0	0	0	0	0	7.66205	7.40695	7.41727	7.25791	7.30065	NULL
EMBV3_01585	TGGATGACACCATCGGGATCCACCCCACGTGCGGAGAGGTGTTTACCACCTTGGAGATCA	chr22	60441919	60442131	+	magenta	319097	TXNRD3	mRNA	1	1	1	1	1	7.69261	8.1043	7.82379	7.86611	7.87827	TXNRD3
EMBV3_01587	CCAGATCCTAGCTGGCCGAGAAGAAATCGCCCATAGCATCCAGACCTTACTTGATGATGC	chr12	23279872	23281625	+	royalblue	519212	STOML3	mRNA	0	0	0	0	0	7.63965	7.58928	7.64698	7.64841	7.66926	STOML3
EMBV3_01591	GGGACGGGAGCTGGAAAAGGTGCCCCATGATTTTTTGCTTGTTCGTCCCCCTGTGCCTCT	chr5	29926385	29926444	-	greenyellow	539870	AQP2	mRNA	1	1	1	1	1	8.21132	8.11641	8.33254	8.24365	8.0629	AQP2
EMBV3_01595	TCTCATCTGTGCCTCCTCCATGCATTCCAGCCCCAAAGCATCATTCCATTGACCTCCCAT	chr11	98609816	98609875	-	yellow	615907	FAM102A	mRNA	1	1	0	1	1	8.36002	8.16617	7.58558	7.93475	7.64886	FAM102A
EMBV3_01596	TCGTTGCTCGGATCAGACAGAGTCCTAAGAATGTCCCCAGCTTCCTACCCAGTTCGTTCA	chr20	4104599	4104658	-	turquoise	518356	SH3PXD2B	mRNA	1	1	1	1	1	8.54295	8.66201	8.37877	7.92317	7.90649	SH3PXD2B
EMBV3_01598	TGCCCCTCTTTTCAGGAAGACCCTACCAGTCACCTTGCCCTCAGGCTGTTTCTTGAGTTT	chr21	60519142	60519201	+	turquoise			lncRNA	1	1	0	0	0	10.8635	11.0318	7.95285	7.74388	7.53548	NULL
EMBV3_01601	AAAGGACCTCGACACCACTCCAGCTGTTACTGGGATAGCTAATGTGCCACCTCCTTACCA	chr26	16208500	16208559	+	brown	616593	CYP2C87	mRNA	0	0	0	1	1	7.49249	7.51395	7.59349	8.60506	8.48931	CYP2C87
EMBV3_01602	TTGCAAGATAGTTGATTTGCTCCAGTCAGGACAGTGGTTAGTTTTTCTTCCTGGTGGGGC	chr1	69330213	69330272	-	lightgreen	100295610	MUC13	mRNA	1	1	1	1	1	7.9918	7.99519	8.15713	8.1268	8.4772	LOC100295610
EMBV3_01604	CAGCTAAAACTGAGTGCTTACTACAAATAAGGCATCCCGCCAAGTATGCCACAGGGAGGC	chr13	22648184	22648243	+	turquoise			lncRNA	1	1	1	1	1	8.33448	8.53921	7.88164	8.08154	7.90065	NULL
EMBV3_01607	CCAACACAGACCTTCCGTCCTTCTTAGGTCTTCCACTCAGGCACCAATAAAAGGAGCAGT	chr22	53627236	53627295	-	yellow			lncRNA	0	0	0	0	0	7.79647	7.56239	7.54002	7.61085	7.52397	NULL
EMBV3_01611	AGAAAATCCTACAAGAGGGGTGGGTGCATGTCTTAATGCTGGGAAACAGCAACTTTGGGG	chr17	13151629	13151688	+	midnightblue	528907	OTUD4	mRNA	1	1	1	1	1	10.113	11.0986	10.7884	11.0344	9.58093	OTUD4
EMBV3_01612	CCTGGAGGAGGACCAGAAGAAAGAGACGACGGCCAAGAAAGTGGGCACAGAAATCTGCAA	chr6	117654302	117655134	-	blue	281974	PDE6B	mRNA	1	0	0	0	0	7.4043	7.62025	7.65141	7.42241	7.75127	PDE6B
EMBV3_01613	TTCTCCTGGGAAGACAGCAGAAAACAAAGCAGAAGATGTCCCTGCCCTCAGGAAGGTTGC	chr11	22242176	22242235	+	turquoise			lncRNA	1	1	1	1	1	8.81556	8.66627	7.98733	8.46734	8.40751	NULL
EMBV3_01614	TCTGAACCAGAAGAGGGTTCTCACAACAACGTCACTCAGAATGGCACCTTGATCTTGGGC	chr13	2883409	2883468	-	grey			lncRNA	1	0	1	1	1	7.80493	7.75382	7.79749	7.83657	7.80177	NULL
EMBV3_01616	TGTACAGTGCCCCTGCCTGTTCCAGTTCTTATTTAACACCCCGTGCCCACCCTTCAGTTG	chr26	23025975	23026034	+	grey60	526392	NFKB2	TF	1	1	1	1	1	9.93395	9.85994	9.72977	9.31328	9.80106	NFKB2
EMBV3_01621	GAACACTTCGTCCATCAGTCGCTAAGGCCGTGCCCTTTTAGTTAGCTCTCCAGTCTCGTA	chr29	28225545	28225604	+	green	616955	NRGN	mRNA	0	0	0	0	0	7.40386	7.52111	7.69352	7.67469	7.5165	NRGN
EMBV3_01625	TTTGCAGCTTCTAGAGATAAGAGACCGTGTAAATAAACTCTCCCCACCCGGTCAGCGTCG	chr16	15630580	15630639	+	cyan	531710	BRINP3	mRNA	1	1	1	1	1	7.93282	7.9446	7.79133	7.95336	7.98268	FAM5C
EMBV3_01630	GTTGTCGCGGTTGCGCCAGAGCGGTGCCTTCCTCTCCACCAGCGAGGGGCTCATTTTTCA	chr18	62058211	62058270	+	greenyellow	516212	ISOC2	mRNA	1	1	1	1	1	7.58759	8.21735	8.3921	7.9723	8.1761	ISOC2
EMBV3_01633	CTAGAGCCAACAAGAGATCACAGAGCATTTGGGGGTGGGGAAAAGGGAAGTTTTGTGGAC	chr3	18626877	18626936	+	midnightblue	613296	TCHH	mRNA	1	1	1	1	1	11.3221	11.5669	11.5025	10.4157	10.8548	TCHH
EMBV3_01635	ATCAGACTGCATTTACCTGCACCAGCTTCCAGATGAGGCCCCGAGTTTTGATCCTCTCTG	chr23	9413184	9413243	+	turquoise			lncRNA	1	1	0	0	0	10.4402	11.0106	7.7212	7.62682	7.56756	NULL
EMBV3_01637	TGGCCTTGGGAGAAATGGCAGCGATGTCATGAGCTGCAAATTCTGTAACTTTCCGTGACC	chr24	60023476	60023535	-	grey			lncRNA	0	0	0	0	0	7.34867	7.42975	7.51255	7.44691	7.51451	NULL
EMBV3_01638	ACTTTGCATCTGTCTTAACCACTCACTCTGGACGCTGGCCAGGACCCCCAGGAATACTCT	chr19	55231566	55231625	+	grey			lncRNA	0	0	0	0	0	7.24301	7.39314	7.4367	7.654	7.51669	NULL
EMBV3_01639	TCCTGTTCTTCAACCTCTTCCTGGAGCGCCTGATCACCGGCATCGCCCACGTCACGAGGT	chr10	101827654	101827713	+	yellow	787307	KCNK13	mRNA	1	1	1	1	1	7.87774	7.92003	7.93638	8.18461	7.94111	LOC787307
EMBV3_01641	AAAGAGTACAGTTATTCACCCCAAAAGAACCAGTTTTCAGCCCTGGAGTGGGGGCTGGAG	chr22	14538631	14538690	+	pink	531649	TRAK1	mRNA	1	1	1	1	1	9.07647	8.92866	9.01869	9.646	8.85292	TRAK1
EMBV3_01642	GTGGCGATCTGTGCTGAGTGTTGGCTCCACTGGGCTCTTCATCTTCCTCTACTCAGTTTT	chr10	20966678	20966737	+	tan	539478	TM9SF1	mRNA	1	1	1	1	1	9.55963	9.44911	9.93734	10.9111	11.2233	TM9SF1
EMBV3_01644	TCAGAATGAAGGCGGAATTCACTAGGACGCCCCTGTGCAAATGGACCCTCGAATGTCAGA	chr11	96282896	96282955	+	tan			lncRNA	1	1	1	1	1	8.21663	8.42473	7.88334	8.26023	8.69113	NULL
EMBV3_01646	CAGACATTCTGGTCACATACTCCATCAGAAGGGCTTCCCAGGTGGTGCTAGTGGTAAAGA	chr7	14595707	14595766	+	greenyellow	281449	RDH8	mRNA	1	1	1	1	1	9.82685	10.6245	9.76391	9.94223	9.32099	RDH8
EMBV3_01647	CCTCACATACAGGTTGGGTAACATCAGTAAAGTGGTCGCCTACCCATGAACAGCAGCTCA	chr2	91208650	91208709	-	green	528209	WDR12	mRNA	1	1	1	1	1	9.92081	9.93515	11.4913	10.2602	9.97307	WDR12
EMBV3_01648	GAAGTCCTGCTCATGGTTTCTCTCCTAAGCCACAAATCTTGCCAACACCAAGTTCCTCGG	chr17	48337686	48337745	+	purple	510499	SLC15A4	mRNA	1	1	1	1	1	11.5627	11.8218	10.7823	9.66243	10.3096	SLC15A4
EMBV3_01649	GAGTCAAAAAGGTTCTTCTTTCTAAAGAAACTACCCTCTTAGGCTGGACATAAAGGCCCT	chr9	27268102	27268161	+	blue			lncRNA	0	0	0	0	0	7.43113	7.37253	7.38249	7.31775	7.19519	NULL
EMBV3_01650	GAACCACTCGAGAGACTTCAGCACAGAGGCCGATAAAAGGGCCACGAAAATGGTGACAAC	chr5	98626176	98626235	+	blue	664647	T2R65A	mRNA	0	0	0	0	0	7.57876	7.66649	7.65434	7.58695	7.60635	T2R65A
EMBV3_01651	AACCTGCCAACGTGGTTCCTCTTGGAGTCTGTCACATTCTGCCATCTTCCTTGCTAGTCT	chr18	64643531	64643591	+	red			lncRNA	0	0	1	1	1	7.68262	7.58134	9.15844	8.38096	8.74155	NULL
EMBV3_01654	AGCAGTCTTAACCACCGGGCCACCAGGGAAGTCCCAAGGGAAAACCTATTTTAACAGCTT	chr19	43057545	43057604	-	salmon			lncRNA	1	1	1	1	1	9.66806	9.97178	8.989	10.1818	9.88179	NULL
EMBV3_01655	TGGGGCAAGACAGTGATCGAATACAAAACCACCAAGACCTCCCGCTTGCCCATCATCGAT	chr19	36474107	36474166	+	yellow	282187	COL1A1	mRNA	1	0	1	1	1	8.22187	7.76588	7.77416	8.67489	9.43579	COL1A1
EMBV3_01657	GGACAACGTATATCACCTCGACTGCTTCGCCTGCCAGCTCTGCAACCAGAGATTTTGTGT	chr15	44321221	44321271	+	purple	527152	LMO1	mRNA	1	1	1	1	1	11.9193	11.2784	12.8901	7.89438	7.80146	LMO1
EMBV3_01658	TGGATCCTGGCACTGGCCGTGCTCAACTCGGCGGTCAACCCTATCATCTACTCCTTCCAA	chr7	20652252	20652311	-	yellow	539534	S1PR4	mRNA	0	0	0	0	0	7.66202	7.56239	7.52853	7.58635	7.53599	S1PR4
EMBV3_01659	TGAGGATTATGCTTCGAGGAAGAACATGTCTGTGGCCGAGGTTGAGAAATGGCTTGGACC	chr28	9547903	9547962	+	brown	280869	MTR	mRNA	1	1	1	1	1	8.06741	7.9397	8.1027	8.18874	8.76746	MTR
EMBV3_01662	GACTGCGATGCCCTGTGTTCGCCAACCTCAAAGGATATTCTGAAACCAGAACAACTTCGC	chr11	48977111	48977170	+	turquoise			lncRNA	1	0	0	0	0	8.21851	7.58134	7.45514	7.61656	7.72916	NULL
EMBV3_01667	GACGCCGACAAGCTTCTGCACATCCAGATAGAAGATTCCCTGGAAGCAAACATTACACCC	chr25	34229671	34229730	-	brown	513107	STYXL1	mRNA	0	0	0	1	1	7.85804	7.47193	7.56635	10.9286	10.469	STYXL1
EMBV3_01669	CATCATGAGCGTAGTGGACCCCAACCACAGCGGCCTCGTGACCTTCCAAGCCTTCATCGA	chr18	48475105	48475164	+	green	522269	ACTN4	mRNA	1	1	1	1	1	8.2509	9.99345	10.256	7.72654	8.06142	ACTN4
EMBV3_01671	TTTGAGACTGTGTACGACGGCTACTCCAAGCACGCATCCACTACTTCCTGCTGCCAGTAT	chr14	1671499	1671558	+	yellow	516158	LYNX1	mRNA	0	0	0	0	0	7.62465	7.57438	7.62635	7.60091	7.65368	LYNX1
EMBV3_01673	CTCTGGGCCTCAGTTTCCTAGTCTGTAAAAATGGGTAACATACTGCACTTCCCCCAGCTG	chr25	9619931	9619990	-	yellow			lncRNA	1	1	1	1	1	8.05984	7.80124	7.9826	8.27341	7.92289	NULL
EMBV3_01675	TGATGCTTTTGGCTTCTGTGGGTCAGGGATTCAGATAGGGCATAGAGTGGTTTGGGTCTG	chr13	19825254	19825313	-	blue			lncRNA	1	1	1	1	1	8.04111	8.05949	8.31947	8.03269	8.26529	NULL
EMBV3_01678	GCATCTCAGGTGTGGTCTACCTGCTTGATGGCATTCTTTTGTCCAAGCCTCTGGTGGGAT	chr7	5544584	5544643	-	tan	513167	COLGALT1	mRNA	1	1	1	1	1	8.19277	8.12196	8.62992	10.2424	12.1769	GLT25D1
EMBV3_01679	TTGTCGTAAGGTATCAGTTAGGTCTTGGATGAGTTGGAGGGTGGAGACACTGGCCTGCGT	chr10	17401269	17401328	-	blue			lncRNA	1	1	1	1	1	7.9956	8.19333	8.69815	8.03741	8.20085	NULL
EMBV3_01681	TTTCCCCTCAAAGGGAGGATAGGTCTGGCTCATGTTTTCAGAGGCATCGAGAATAGACCG	chr25	38408505	38408564	+	magenta			lncRNA	0	0	0	0	0	7.60232	7.64002	7.66984	7.71391	7.87426	NULL
EMBV3_01683	CTTAGGTCCCTGCCCCTTTGTTTACAGCTCCTGCTGCTTCTCTTGACTACAGCCTGGTTT	chr23	28332965	28333024	+	greenyellow	539829	PPP1R18	mRNA	1	1	1	1	1	9.34164	9.23301	8.84767	10.4751	9.91557	KIAA1949
EMBV3_01687	TCCCAGAACAGGCGCTTCCATCATATTCAGCTGCACCCTTATGCCTAGAATAGGACCTGG	chr18	54623238	54623297	-	black			lncRNA	0	1	0	0	0	7.54721	7.70272	7.7851	7.61605	7.70957	NULL
EMBV3_01691	ACATCCACATTCTCTTGGCTGACCTCTACCTTGTCATGCCGCCTATGCTCAATCCCCTCA	chr15	50599677	50599736	+	yellow	521676	LOC521676	mRNA	0	0	0	0	0	7.33686	7.36565	7.29341	7.5417	7.32965	LOC521676
EMBV3_01693	CGAGGGGAGGAGGCTGCTGACTCTAAAGAGGATGTGATGGACAGTTATTGAAGGCACTCA	chr5	25941434	25941493	-	pink	100847613	LOC100847613	lncRNA	1	1	1	1	0	7.82182	7.81241	7.84891	7.84747	7.65491	NULL
EMBV3_01695	CGGGGGTGTTTTCATACAAATGTCAATTTTGAGAGAAAAGTCAAAGGTGCTTCAGCCTTG	chr18	11645202	11645261	+	turquoise	538506	GSE1	mRNA	1	1	1	1	1	13.418	12.2726	11.4768	10.7335	9.09091	LOC538506
EMBV3_01696	GTTGGCCTCCGAGGAGAGAGTGAAAACTGAGCCGCTCTGCTGCTGTCGCTGTTTTGGATG	chr23	7593115	7593333	-	black	508956	CUTA	mRNA	1	1	1	1	1	7.90014	8.12196	8.25539	8.43219	8.41955	CUTA
EMBV3_01698	CAGTGGTTTCCTTAGCGGCTCAGCACAGTGACTGGATAGAATCGACTTTCAGCAGCAAGT	chr2	94363392	94363451	-	turquoise	527199	INO80D	mRNA	1	1	1	1	0	8.03596	9.12955	8.03688	7.71639	7.77761	NULL
EMBV3_01700	CTGGGTATTCATCTGTTGATGCTGAGTGAAGTATCCTGGGCTGTCTGTGAGTGTGTGGCA	chr14	19562806	19562865	+	purple	504367	MCM4	mRNA	1	1	1	1	1	13.1033	13.3931	12.0612	10.7186	11.1302	MCM4
EMBV3_01702	CTCTGTGCCCAGGGATCACTTTGACTGCATCTGACCAAATCTGAATCTGGCGTCTATACC	chr3	14774190	14774249	+	grey			lncRNA	0	0	0	0	0	7.41671	7.64002	7.44606	7.46304	7.49732	LOC783721
EMBV3_01705	TGGGCGCCTCTACAACTACGGCGTTTACACCAAAGTCAGCCGTTACCTTGACTGGATCTA	chr2	5102214	5102273	-	grey60	281428	PROC	mRNA	0	0	0	0	0	7.68322	7.38697	7.43133	7.44245	7.72312	PROC
EMBV3_01706	GTGAATTGATCTTGGGCAAAGTCCCACTGTGTAGGCATGTGAATTTTCATCTGTCCAGCC	chr5	44352429	44352488	+	brown	493637	LYSB	mRNA	0	0	1	1	1	7.74408	7.75382	8.05066	11.6795	8.24004	LYSB
EMBV3_01707	ATCTGCTGATGGCCACACTCTCGAGTTTTATGCAGAGGCGTCGTGGTGAACCATCTTTAG	chr11	4444895	4444955	-	turquoise	539143	TXNDC9	mRNA	1	1	1	1	1	12.6597	13.1008	11.5462	9.95847	10.6964	TXNDC9
EMBV3_01708	ATTGTCTGCAGCATTGCTATCACTCCCTGATGTTCTATGTTTGGGGCTCATGCTCTGGGC	chr18	58156690	58156749	+	grey	100139634	BOSTAUV1R416	mRNA	1	1	1	1	1	7.75339	7.9248	8.04722	7.99964	7.91802	BOSTAUV1R416
EMBV3_01710	CTGGTCCTGGGTTGGAGGCTTATTCATTGGACTGCTGGTGACATCTGCCATTTTCCACCT	chr7	7169956	7170015	-	greenyellow	532441	LOC532441	mRNA	1	1	0	1	0	7.79742	7.8071	7.9544	7.8186	7.65081	LOC532441
EMBV3_01714	TGATCACAGTGGGTGCAGCCTCCAAGGCACCCAGATGCTGTATGTGGTACGGGTTTCTCA	chr25	8847739	8847797	-	turquoise			lncRNA	1	1	1	1	1	9.10238	9.10522	7.9898	7.84044	7.82462	NULL
EMBV3_01715	GAAGTCCTTGGAACTCAACCAGCAAGCTCAACTTTACAAGTGCCTTGGTATGCACCTCTG	chr3	21893946	21894005	+	grey	539491	GJA5	mRNA	0	0	0	1	0	7.72542	7.59617	7.68506	7.67966	7.71407	GJA5
EMBV3_01717	CAGGACAGAAGTATAGAATATGGACAGCGGCAAATGCCCAAGGAAAGTGGAGGCCTGAAG	chr10	33961087	33961146	+	black	519882	SPRED1	mRNA	1	1	1	1	1	8.03963	8.40721	8.06299	7.92076	7.92928	SPRED1
EMBV3_01718	CATTTCATAACCACTAGTGTGCAGGTTGTCACAGTGCCTGCTGACAGGCTGCTGTGGTTT	chr5	109159678	109159737	-	grey60	532244	MICAL3	mRNA	1	1	1	1	1	7.8432	7.97979	7.82043	7.73227	8.2705	NULL
EMBV3_01722	ATGTGAGGAAGCAGGAGAAGGCAAGCAAATTTGCACGAAGGCCTGGACATGTGGGAGCAC	chr13	63123409	63123468	+	blue			lncRNA	1	1	1	1	1	7.84698	7.93003	7.93638	7.77645	7.99053	NULL
EMBV3_01724	GCTCTTGCCTTCTGTGCAGCTCTCAGTGGCAGGGCTTTGGGGCTATTCTATATGAAAGAA	chr15	54427669	54427728	+	green	317704	SLCO2B1	mRNA	1	1	1	1	1	7.97502	8.08674	11.3282	7.74888	8.65319	SLCO2B1
EMBV3_01725	GCTCCCTATTTTCTCACCATCAGATCACCTTAGAGGGTAGGGCTATATGGTTCCAGGCAC	chr5	55685665	55685724	-	salmon	100125307	EEF1AKMT3	mRNA	1	1	1	1	1	10.8169	11.1468	9.15698	12.2542	10.105	FAM119B
EMBV3_01732	CAATAAAGGCTCCTTCCAACAAAATTAAGCATGGAGTTGTGTTTTGGCTGTTAAGTTGGG	chr2	37842848	37842907	+	blue			lncRNA	1	1	1	1	1	7.70042	7.82988	7.99982	7.94466	7.9548	NULL
EMBV3_01733	AAACAAGAACCCACAGAGGCCCCAGGCTGCTAAAATACATCCCAGAGGTCGACAATCCAG	chr3	117547227	117547286	-	grey	101905228	LOC101905228	lncRNA	1	1	0	1	1	7.8436	8.04454	7.823	7.82951	7.90065	NULL
EMBV3_01734	TGGGCCATGCCCTAGACCCTTCTAGTTGTCCTGCCTACAGCTTCCATTGCTTTTCTCCAA	chrX	94559838	94559897	+	lightgreen	614262	VSIG4	mRNA	0	0	0	1	1	7.97018	7.60257	7.56453	8.18669	8.11965	VSIG4
EMBV3_01735	CCTTTTTTCTCAGAACTCCATCTTTGTACTCTTCAGATGAATATATAGACACTGTGGCAT	chr10	65676703	65676762	-	turquoise	338047	DDHD1	mRNA	1	1	1	1	1	12.8805	13.2467	11.1366	10.2851	10.1485	DDHD1
EMBV3_01736	TGCGGCTTGTCGCAGGCAATGGAGTACAGGTTCTCGCTCTCGTGCTTCTCGTGGAACATG	chr1	145831080	145831139	-	magenta			lncRNA	1	1	1	1	1	7.81847	7.85239	8.08863	8.14476	8.20188	LOC100297465
EMBV3_01738	TTCCCTGACCCGGGAGGTCAGCATGGTTCCTCCAAACGAAAGTGTGAATGTGTCACGTGA	chr6	115452836	115452895	-	magenta			lncRNA	0	0	0	0	0	7.60806	7.75382	7.70384	7.73215	7.79866	NULL
EMBV3_01741	AGAGCCACCATTTTTGTAGTGGCCCGGAATGCCCTTGCTTCACTCCCAGTTCCAATCCTT	chr15	47138414	47138473	-	yellow	787494	OR56A4	mRNA	0	0	0	0	0	7.77826	7.58134	7.57322	7.8351	7.55851	LOC787494
EMBV3_01742	GTGGCCCCACATTGCCCTGAACATACCTGCCGGTCACCATAGGTCTTGATAAGAAAACAA	chr21	8080778	8080837	+	brown	281848	IGF1R	mRNA	1	1	1	1	1	7.9197	10.599	7.87063	8.59835	9.38698	IGF1R
EMBV3_01743	GACTAGGGATCATGGACATAAAAAGAGAAAGGCCTGGACAAGAAGAAAGATGGGAAATGG	chr1	118817799	118817858	+	red	533038	TM4SF1	mRNA	1	1	1	1	1	7.99602	9.34934	10.3789	8.26045	8.69917	TM4SF1
EMBV3_01744	GGAACCTAGGAAAGCACAGTGTGACTGGAGGCAGAGAAAGTGTTCATGGTGGCTCGAGGG	chr22	51423835	51431326	+	blue	517515	CCDC51	mRNA	1	1	1	1	1	8.00004	8.21735	8.35583	8.15119	8.19329	CCDC51
EMBV3_01746	GCTTCTGGAACTACCTTATTCTGCACCACGTTTTACTACCAAGCTCTGAGTGGAGACCCC	chr19	27082161	27082220	-	lightcyan	507083	TMEM256	mRNA	1	0	1	1	1	7.8132	7.37253	9.4221	10.69	12.0779	NULL
EMBV3_01747	GAGAAGCGACGTCTGAGGCTTCCGAGCAAGGTAACCGATGGCAAGCTGGGATTATCAAAA	chr20	67716321	67716380	-	blue			lncRNA	1	0	0	0	0	7.78742	7.7476	7.73506	7.66469	7.73673	NULL
EMBV3_01750	AATTGAGCCGTACTACAGTATCTACAACAGCAGCCCATCCCAGGAGGAGAGCATCCCACA	chr11	36563022	36563081	-	royalblue	539470	GPR75	mRNA	0	0	0	0	0	7.59247	7.66015	7.44114	7.60388	7.62121	GPR75
EMBV3_01752	ATACGCATGCACATACAGACGCGCACTACCACAGCCTTGTATTTCGTTTGGGGAAAGAGA	chr22	6157501	6157560	-	turquoise	507708	OSBPL10	mRNA	1	1	1	1	1	10.3449	10.9759	8.18942	9.01597	9.15766	OSBPL10
EMBV3_01756	TGACGGACAAGATGAAGCCGGAGGAGAAGGTGGCCGCTCTGGACTATCTACACTTGAAAA	chr18	56116294	56116484	-	green	617757	TSKS	mRNA	0	0	1	0	0	7.4138	7.67901	7.87868	7.80681	7.66424	TSKS
EMBV3_01758	ACAAGGAGCTCTTCTACGGCCACGGGAATCACCTCATAGATCAAGGGTTAGACGTCGGAA	chr2	39040311	39040370	-	blue	504711	GALNT5	mRNA	1	0	1	0	1	7.94869	7.79463	7.83075	7.70039	7.77669	GALNT5
EMBV3_01763	TCTGAGACGGACACCAGGTATTTTGATGAGGAGTTCACGGCCCAGATGATCACCATTACG	chr21	69231013	69231072	-	grey60	280991	AKT1	mRNA	1	1	1	1	1	7.86986	9.07663	8.17462	8.00703	8.33349	AKT1
EMBV3_01765	GTAGTGGGAAGGACAGAGAAGTCCAAAGAGAATGTCAGGGATACTGAAGAAACAGCAGAG	chr4	108347378	108347437	+	blue			lncRNA	1	0	1	1	1	7.95386	7.7476	7.71912	7.68296	7.9175	NULL
EMBV3_01767	CTAGGAGCACTAGGTTTATGAGCAATACAGGGATCACTTCTAGGAGGATGGAGGGTGTGG	chr1	64205082	64205141	+	brown	515490	ARHGAP31	mRNA	1	1	1	1	1	8.07187	7.8071	8.51264	9.81082	9.96797	NULL
EMBV3_01770	GGCCTTGCTTAGAATCAAGCAAGTGAGAAAGGAAGAAGTATGTTTGCTTACTTAATGACT	chr19	18670891	18670950	+	lightgreen	528920	EVI2A	mRNA	0	0	0	0	0	7.58401	7.31412	7.43133	7.30733	7.6833	EVI2A
EMBV3_01771	GTGTTTACTGAACCATTGGTCTCCCAAGGCCCTTCTGGTGGAAGAATGATAGGATGGTTC	chrX	14331571	14331630	+	salmon	513415	SLC25A14	mRNA	1	1	1	1	1	9.98109	9.27709	9.10857	10.2345	9.65635	SLC25A14
EMBV3_01772	GGGTGCGGAAAGGGGTTGAAACTGAAAGCTCTGAGGTATTTCGCTCTGCTACTCAGACCA	chr7	17508106	17508165	-	darkred	518134	LOC518134	mRNA	1	1	1	1	1	7.49015	7.90383	7.92098	8.11238	7.75898	EMR4P
EMBV3_01774	GGACTCCTCACTGCAGACATGCTGAAACAGCTGGAAAGAGAGTGGATGACACAAAAAACC	chr28	25580545	25580604	+	purple	505988	SUPV3L1	mRNA	1	1	1	1	1	12.5006	13.5666	12.0827	9.71088	10.2429	NULL
EMBV3_01779	AAGGCACTGACACCCGGCTTTGTGCCCAATAAAGGGAGACTGAACTGCGATCCCACATTT	chr6	103739030	103741010	-	grey	529134	STK32B	mRNA	0	0	0	0	0	7.60416	7.63326	7.64273	7.59593	7.59405	STK32B
EMBV3_01780	GAGCAGGTATAGTTTGCTTATTTATAGCATGTTTCTTTTTGAAAAATTAGTGGTGGACAC	chr21	67994686	67994745	+	green	504752	EIF5	mRNA	1	1	1	1	1	11.6409	10.9267	13.6028	11.9518	11.5202	EIF5
EMBV3_01781	GTAACTTTTTTAGCTGAGCAGTGATCCTTTTGAAACTCCTGGAGATGTTTTTGCGACCAA	chr3	14861630	14861689	+	turquoise	533646	RIT1	mRNA	1	1	1	1	1	10.896	12.5415	9.21323	9.08174	8.58902	RIT1
EMBV3_01782	GGACTTTGTACTCAGGGCTCTCCTGGAAATAGGATTACACAATAAAGAATCCCCACAGAG	chr13	7597148	7597207	+	turquoise			lncRNA	1	1	0	0	0	9.26367	9.73893	7.56088	7.59435	7.61595	NULL
EMBV3_01784	GGAGCAGGAGCTGACCCCTCTCTGGAGGCTGATTTAAGTTTGTAGCTGTCCTCTACTCTT	chr13	64543962	64544021	+	black	536622	MMP24	mRNA	0	0	0	1	0	7.67174	7.62641	7.82632	7.7464	7.79403	MMP24
EMBV3_01788	TTGCAAGTCTGCCCCACTACCTGGTTTTATATGGCCTGTAAGCTAAGACTGGGTTTTACA	chr23	11074685	11074744	+	green			lncRNA	1	0	1	1	0	7.41555	7.69568	8.23718	7.88334	7.65209	NULL
EMBV3_01790	TTATCGAAACAGCTCCGGACAGCCAGGCCTTTGGCACCGTTCACGTCTATCCTGACAAAA	chr19	29674733	29674792	+	grey	534038	ADPRM	mRNA	1	1	1	1	1	8.26587	8.03943	8.07135	7.77155	7.9919	C19H17ORF48
EMBV3_01791	AAGAGACAAGGAGTTGCCAGAAGCCTAGCTTTTCCCTAAGAACCTGCAGAAAGGGCTGTG	chr19	22052622	22052681	+	turquoise	531367	NXN	mRNA	1	1	1	1	1	9.1649	9.01897	8.23639	8.57599	8.34983	NXN
EMBV3_01796	AACTCCTGCGTGGCTGGCACTAAATCTTCACCTGGGAGCTATGGGGGTGCCTTTGGAACT	chr19	51118124	51118183	-	green	399560	MRPL12	mRNA	1	1	1	1	1	10.0836	8.65424	12.4049	10.7091	12.0328	MRPL12
EMBV3_01798	ACATGGAGGCCTTAAGCACATCCCCCTCACCAATGCCCCATCTGCACACACAGGAGGAAG	chr7	43208493	43208552	+	lightcyan	508716	BSG	mRNA	1	1	1	1	1	10.6715	11.8688	13.7135	13.0227	15.0045	BSG
EMBV3_01801	CTGAATCTGCTCCTGTGTATAATCATTTGGGAAAGTAGAAGTGATTACCTCATGAGCAAG	chr2	25002212	25002271	-	brown	614170	DCAF17	mRNA	1	0	1	1	1	8.11657	7.86919	8.06559	8.29544	7.99474	NULL
EMBV3_01806	AGTTTGAGCAGCTGGCACCCGTGCTGGATGGCTTCAGCCTCATGACCTACGACTACTCCA	chr29	50505211	50505270	+	tan	504781	CHID1	mRNA	1	1	1	1	1	8.56459	7.37985	8.32831	9.98812	10.1865	CHID1
EMBV3_01809	CCATGGCAACAAAACGGAAGAGAACAGAGGCCTTGGAACAAGGAGGATTACCCAAGAAGC	chr20	10432794	10433287	-	purple	515462	CDK7	mRNA	1	1	1	1	1	13.5866	13.3001	11.8668	9.88561	10.2658	CDK7
EMBV3_01811	GCTCCCGAACTTCTTGTGGGGGATACCCAGTATGGTTCTTCAGTCGACATATGGGCTACT	chr11	21507718	21507777	-	pink	517478	CDKL4	mRNA	1	1	1	1	1	7.75039	7.78826	8.0242	7.82971	7.97538	CDKL4
EMBV3_01812	CCTTCCTGCCAAGATCTGCCATGCCTTTCAAATCAGTAGTTTGGTCCAGCACAGGTTGCC	chr1	116654512	116654571	+	purple			lncRNA	1	1	1	0	0	8.25995	7.9712	8.08306	7.69672	7.80427	NULL
EMBV3_01814	ACTCAGTCAGATAATCATCGGCTTCTTTGGCTGTCTGTGTGGAGGAGTCTCTAAGCGAAG	chr2	115519538	115519597	-	darkgrey	767902	TM4SF20	mRNA	1	1	1	1	1	8.02495	7.77229	8.70602	7.97772	8.02206	TM4SF20
EMBV3_01815	TCATCAGGGGCCATGTGCATCTCGGGACTGAAGATTGCCCAGCTGGCAGGCTGCAATCAC	chr18	34683885	34685589	+	blue	529706	CES4A	mRNA	1	0	1	1	1	7.7994	7.72312	7.81174	7.76593	7.75967	CES8
EMBV3_01816	CCGGGGTACTGATTACGAGTGCTTTGAAACTGAAGAGGTGGGATTCGGTGCGTGTTCACT	chr29	24762235	24762515	+	turquoise	517514	DBX1	TF	1	1	1	1	1	8.04807	8.2015	8.13525	7.86812	7.84218	DBX1
EMBV3_01817	ACATCTCAAATTATTATACACATACAAAATAGGTACAGAGTCTCTCGCTTCCTCCCACCC	chr19	36475540	36475599	-	yellow			lncRNA	0	0	0	0	0	7.50301	7.33455	7.36256	7.86249	7.76122	NULL
EMBV3_01819	AGGGAAACCTGGCCTGCCACTTACTTCTCATCAGGGACCGCATGCCGATTTGTACTTCTT	chr5	110402963	110403022	-	brown	618379	DNAL4	mRNA	1	1	1	1	1	11.1056	10.7146	9.75063	9.83392	10.9876	NULL
EMBV3_01823	TCTCAGGAGAGTATGCAGCTGTGTAGCCGTTTCGATGGAGCCGTCACTCTTACCCACTCT	chr19	23065426	23065485	+	grey60	534099	DPH1	mRNA	1	1	1	1	1	8.34423	8.05535	8.15713	9.53855	9.85467	OVCA2
EMBV3_01826	CGACACTGAATGGCTTCTTCATACCCAAGGAACGCTGTGTCTTCATAAACCAGTGGCAGG	chr21	33924559	33924618	-	blue	503552	CYP1A2	mRNA	0	0	1	0	1	7.47762	7.21614	7.70384	7.73454	7.9296	CYP1A2
EMBV3_01827	CTTAGGAATATAGGCTCCCTTTCATCCAGGCCGATCCGGCTACTTGCCCTGATAGTACTT	chr2	6247311	6247370	+	yellow			lncRNA	0	0	0	0	0	7.63716	7.58134	7.71464	7.70049	7.65312	NULL
EMBV3_01828	AGCTGCTGGTGCCCTTGCTACCTACAAGAGTTAGAAATCCAAGCCCCTCCTGGTTCTATA	chr1	121865738	121867999	+	yellow	521251	PLSCR5	mRNA	1	1	1	1	1	8.0769	8.46624	8.11005	8.42189	7.94206	PLSCR5
EMBV3_01829	ATAGACATGGATGCTGTCCACCCCTCCCACCACCTTTCCTTCAAGTACCCGTTCAGTTCT	chr14	23331027	23331086	-	cyan	539210	PLAG1	TF	1	1	1	1	1	9.24595	9.83694	8.75763	9.29449	9.011	PLAG1
EMBV3_01830	GCCATGACTCAGTGGTTTGTCTTGGAGTTCCTTAATTACCAGCAGCAGATTATCCCCTAG	chr1	84270040	84270094	-	yellow			lncRNA	1	1	1	1	1	8.80795	8.80284	8.3674	11.311	8.40098	NULL
EMBV3_01833	GTGCTGTGAGCCAGCGACGTACTCTCTGCAACGCTCACTCTCTTTGCTACAACTTCACCG	chr9	87053104	87053829	-	grey	513308	ULBP21	mRNA	0	0	0	0	0	7.56522	7.43578	7.64839	7.60968	7.56102	NULL
EMBV3_01834	ATAAGGGACTTGAGCAACTTCAGATTTGGGTGTGTAGAGGTGGGGGTGGAACCAGTTACC	chr14	69666629	69666689	+	midnightblue	101907668	LOC101907668	lncRNA	1	1	1	1	1	8.43065	8.09947	9.36409	10.7437	8.73949	NULL
EMBV3_01836	GGTCGGTCTCCTGTGATTGTAAGGTGTGCTCCTCGCTAGTACTCCCAGCTGTAGATTTAC	chr20	12442633	12442692	-	turquoise	529061	MAST4	mRNA	1	1	1	1	1	12.3562	12.2619	10.971	10.105	9.94415	LOC529061
EMBV3_01837	TGGGATGACAAGAAGCCACATTTCGTGGAAGGCTGGGGATGCCCTCCTACTCGTCCTTAA	chr21	22655481	22655540	-	brown			lncRNA	1	1	1	1	1	8.38381	8.61579	9.07318	8.53648	8.92804	NULL
EMBV3_01838	GGTGGATTATTTGCCACTAGCCACCTGGGAAGCCCAGTGAAGATCTTTATCCGTAGACTA	chr1	149030632	149030691	-	grey	534247	HLCS	mRNA	1	1	1	1	1	9.34563	8.71316	9.26471	8.86337	8.86519	HLCS
EMBV3_01839	TCTGAGAGAGATGGCAAGGTGCTAGACTAAATCACTGACGCTGGAGATGGAGAGGAAAGG	chr5	56351678	56351737	+	turquoise	101902542	LOC101902542	lncRNA	1	1	1	1	1	8.5729	8.43205	7.92843	7.89185	7.83762	NULL
EMBV3_01841	CACAGTACTAAATAGTTTCTTGGGAGAGAGATGGCAGGTGCCTGAGGTCTATGTGTGCTC	chr1	66370985	66371044	+	blue	506921	SLC15A2	mRNA	1	1	1	1	1	7.85534	7.96068	8.11687	7.88392	7.94132	SLC15A2
EMBV3_01844	TGTGTGGAGCCCCAGATCACCCCTTCCTACTATACCACCTCGGATGCTGTCATTTCTACT	chrX	37013657	37013716	+	lightcyan	504438	SSR4	mRNA	1	1	1	1	1	8.83577	8.05949	10.007	12.5021	10.9455	SSR4
EMBV3_01846	AAAGCAGAGCTCCCTGATACTTGGAGCCAGGGTGAAAACAACAGCCCACGTTTCCCATTT	chr11	93085821	93085880	-	yellow	541261	LHX6	TF	1	0	0	0	0	7.77556	7.60881	7.5809	7.84063	7.66898	LHX6
EMBV3_01847	GTCTTCTCTCCATAACTATAGCTGATGCAGAAAGTCCAACCAATTTATTCATTTCGACTC	chr12	74570094	74570153	+	salmon	527679	MBNL2	mRNA	1	1	1	1	1	12.5399	13.1238	9.43119	12.2183	13.5619	MBNL2
EMBV3_01850	TGCGTAACGGACCTAAGGATGACTTCCTGCACTGTGCCATCGACTGCCTCAACCTAGCCA	chr10	12019750	12019809	+	grey	527160	KBTBD13	mRNA	0	0	0	0	0	7.57268	7.62641	7.6085	7.39473	7.44993	LOC527160
EMBV3_01851	GTGCTCCCACATGTCCAGGCCTTCGTGCAAATTTGCTTGCCTTCTCCTGCTTCCTCACAT	chr13	63123409	63123468	-	yellow			lncRNA	1	1	0	1	0	7.86717	7.87461	7.695	8.23676	7.67193	NULL
EMBV3_01854	GACCTGATCTTAATGAATTGGAGATACGGCCCAAACAGAGGCAGCTGGAGGCGGAACTTC	chrX	106127413	106127472	+	blue			lncRNA	1	1	1	1	1	7.57609	7.81241	7.90001	7.73544	7.84325	LOC509044
EMBV3_01857	CAGGTACCAATTTTTTGACAGCCTTGTAGTGAATCCTCTCCTGCTGTTTCTACGTCTGGC	chr12	36171421	36171480	-	brown	508731	ZMYM2	mRNA	1	1	1	1	1	7.83707	7.97979	8.62859	8.88297	8.14826	ZMYM2
EMBV3_01860	AAATGAAGCTGATGAGGGTCTGGATCGTTAAGAAAAGGTACAGTACGAGGAGAGGCCGGC	chr20	41504287	41504346	+	blue			lncRNA	1	1	1	1	1	8.13621	8.19743	8.33846	8.14325	8.24921	NULL
EMBV3_01861	CCGACGGCCGGACAAGGCCGCTCAGGCCCCTCCCTAAAGAGGCTGCTGGGGAGGGGCCCA	chr22	56187923	56190185	-	pink	527400	H1FOO	mRNA	1	1	1	1	1	8.79087	10.2599	8.14577	8.49887	7.98047	H1FOO
EMBV3_01864	CTTCAAGTGATCAGGAAGCAGGATGTGCAGCTCTCTCAACCCAGAAAGACTCTGGTCATG	chr17	3332277	3332336	+	grey	539323	DCHS2	mRNA	0	0	0	0	0	7.67008	7.67901	7.70077	7.52224	7.58969	DCHS2
EMBV3_01865	AGCTGCCACACATGCTCTTATATGAATGACCAAGGGAAATGTCTTCGTGGAGAGGGAGTC	chr29	29062051	29062110	-	turquoise	529863	ACRV1	mRNA	1	1	0	1	0	7.8833	7.92003	7.8369	7.83759	7.80602	ACRV1
EMBV3_01868	TGATTCAGCTGCAGGCAGGGTGTCTGGCTGAGCGGGTCACACCCATTGGTCTCTTTTCCA	chr10	19165479	19165538	-	greenyellow			lncRNA	0	0	0	0	0	7.69903	7.76588	7.87531	7.6738	7.69164	NULL
EMBV3_01869	GCTCATTATGCTCTGGGGACCATGTCAGGAACTCTGAAGAAAGAAGAACCAAACACTCAG	chrX	3638424	3638483	-	turquoise	536148	LOC536148	mRNA	1	1	0	0	0	8.30618	9.63073	7.53901	7.41237	7.39655	SFRS17A
EMBV3_01871	AGGTCTTAGCTGTGACACATCGGATCTTCGCTGCAGAGTGCTGGATCTTTCATTGCACTG	chr4	88195427	88195486	+	grey			lncRNA	1	0	1	1	1	7.73205	7.77782	7.83817	7.77133	7.86751	NULL
EMBV3_01872	GCTCAGCCTGCTCAGAGCAAACCGCAGAAGACAGCCGCTCCGACCGCTGGTCCCAGATGC	chr7	38989327	38990658	-	lightcyan	533851	PDLIM7	mRNA	1	1	1	1	1	8.09436	8.05535	8.09137	8.15287	8.24204	PDLIM7
EMBV3_01875	CTGCAGGTGAGAAGGCTACTACAGGAGGAGTAAGAACTATTTTGGGGTTAGGGCCAGAAC	chr22	59833046	59833105	+	blue			lncRNA	1	1	1	1	1	7.64834	7.9712	8.12496	7.86455	7.89877	NULL
EMBV3_01876	TGACGGTCTGGATAATGAAGAGAAACCCCCAGCTCCCCCGCTGAGGATGAACAGTAACAA	chrX	59294068	59294127	+	cyan	534526	PAK3	mRNA	1	1	1	1	1	8.37856	8.33338	8.37877	8.21485	8.41536	LOC100337181
EMBV3_01878	TAGGGAACAGCAAGCACCACCTCCCACCAGTCCCCACTTACCAGTTCTCATCTGTGTATT	chr19	21603480	21603539	-	greenyellow	527604	TRARG1	mRNA	1	1	1	1	1	8.23958	8.48042	7.96978	8.0159	8.05506	TUSC5
EMBV3_01880	GTATTACCCTGACTGGTGGGTCTATCCTCCCACTCTGAACATCATGGTATGTTGGGGCTA	chr29	1169061	1169120	+	black			lncRNA	1	1	1	1	1	7.76135	7.79463	8.0554	7.95587	7.86325	NULL
EMBV3_01881	AGGGACAGAGCAACAGAAGAGAGAGGGGTTGCCCTTAGAGAGGTCTTGGTGTTGGAAACA	chr22	16447581	16447640	+	turquoise			lncRNA	1	1	1	1	1	8.6272	8.66201	8.36298	7.90502	8.11684	NULL
EMBV3_01885	CGCTCAACGCTTTGCAGAGATACACCAGCAATTCTAGCTCATCCAGGGCACCAGACTCTT	chr10	86320527	86320586	+	grey	540480	ZC2HC1C	mRNA	0	0	0	0	0	7.42926	7.4492	7.42158	7.41932	7.59591	LOC540480
EMBV3_01887	CCAGTTCCATACTAGCCTGTAAGACTGTGCTGGGGTTGTGCTTTATTACTGTTTGCCAGG	chr29	17421827	17421886	+	turquoise	100126230	LOC100126230	mRNA	1	1	1	1	1	11.6785	11.5149	8.55169	8.10355	7.97486	LOC100126230
EMBV3_01888	CCTTTGCCTTCCACTTTCAAGGTCTCACTGCAGCCTTGGCTCCTCCTGACTAAATTCCAC	chr11	83232402	83232461	+	yellow			lncRNA	1	1	0	1	1	7.98978	7.93003	7.59066	8.01117	7.79982	NULL
EMBV3_01889	TTTGGCCTACCCTTTTGTTCTTAGATGACCGTCTGTCTGACCCTCCCCCGTTTAGTCAAC	chr4	46201349	46201408	+	greenyellow			lncRNA	1	1	1	1	1	8.8191	8.8913	8.73689	8.87362	8.47639	NULL
EMBV3_01890	CCAGTGAGTGACCCAGGCACCTCATGAACAGCTCAGACACTGAAGTTTTTGCTTGTGTAC	chr8	11611761	11611820	-	tan	512995	ACO1	mRNA	1	1	1	1	1	12.196	12.0187	12.6818	12.8395	13.5402	ACO1
EMBV3_01892	GCACACTCACTGTCCCCAGGAGCTCGACGGCCCGACATTAACGGGATTTTCCTATTTTAT	chr10	13748807	13748866	+	turquoise	107132820	LOC107132820	lncRNA	1	1	0	1	0	8.28589	8.33338	7.65276	7.68311	7.70366	NULL
EMBV3_01893	GGAGTTGCGGTCGGATCTATGACTGCTGATTCCCTTGAAGTAGCTAGGAAAGTGAGTGAC	chr8	77083798	77083857	-	brown	536335	KIF27	mRNA	1	1	1	1	1	8.04503	8.08674	8.74258	9.11034	8.25454	KIF27
EMBV3_01897	GAGTCTTGGTGGTAATGAAACAGAGCAGGACTCTATGCTCTTGGTCTATCATGTCCTCTG	chr23	30830388	30830447	-	grey			lncRNA	0	0	0	0	0	7.72618	7.72312	7.87956	7.74807	7.59022	NULL
EMBV3_01900	CTGGACTGTAATCTTTGTGCCATTGTGTCAAACTCGGGTCAGATGGTTGGCCAGAAGGTG	chr3	68353960	68354019	-	blue	782689	ST6GALNAC3	mRNA	1	1	1	1	1	8.06799	7.96644	8.11687	8.13448	8.22461	LOC782689
EMBV3_01901	TTTGAGGCATTGTGTCAGAGAGACCGCATGTCCCGCAAGTGTTTCAGTAGGTTTCGGTAG	chrX	18208358	18208417	+	salmon	281229	HPRT1	mRNA	1	1	1	1	1	14.44	14.7232	14.2699	14.2927	13.7274	HPRT1
EMBV3_01902	CGACGGACGCCTGAACGTAGCTTTTCGATTCCCTTGACGGATCCCGAGAAGTATAATCCT	chr9	9517380	9517439	-	lightgreen	112448013	LOC112448013	lncRNA	0	0	0	0	0	7.35585	7.52111	7.51376	7.93694	7.66099	NULL
EMBV3_01903	GCTGCTTTTGAAGACTGTGTTTTGGAGAAAGCGACCTTGCTGTGAAACAGTGTGGAGATG	chr13	3561473	3561532	+	red	540853	SNAP25	mRNA	1	1	1	1	1	9.03128	8.73412	9.84626	9.59556	8.34064	SNAP25
EMBV3_01904	ACAGAGGGCAGATTGATATTGCTGGGAATGGGAGTTATGGGGGTATAAGAGAAACTGATG	chr2	73830193	73830252	-	pink			lncRNA	1	1	1	1	1	7.91958	7.9351	8.0242	8.50501	7.76413	NULL
EMBV3_01907	TTTGCAATAGAACAGTTGCTGGGGAAGGGAGCCAAGGTTGCTGGGGAAGGTAGAAGGAGA	chr2	43427621	43427680	+	pink			lncRNA	1	1	1	1	1	8.12641	7.94956	8.07887	7.99939	8.03526	NULL
EMBV3_01909	GAAATCTATTTCATATTGACTTTGGGCACATTCTTGGGAATTATAAAAGTTTCCTGGGCA	chr4	48005399	48005458	+	grey	530001	PIK3CG	mRNA	1	0	0	0	0	7.62123	7.78826	7.62537	7.54013	7.65713	PIK3CG
EMBV3_01912	AAGGTCTCAGCAAACTGGGATGGTCGGTCAACTCATGGCCTGGCTTTAGGGTTTGTAGCT	chr7	49141776	49141835	-	magenta			lncRNA	1	1	1	1	1	7.50175	7.81776	8.05253	8.02301	8.07846	NULL
EMBV3_01919	AACAAACTGACAGACACAGGGAACACATGAGTGGTTACCAGTGGGGAGGTGGGAGAGGCA	chr6	37098570	37098629	-	pink			lncRNA	1	1	1	1	1	7.88572	7.9397	7.98483	8.80626	8.0755	NULL
EMBV3_01921	CACTTTCTGGGCTTTTAGAATGGGAATGCAAAACTGATGCAGTAGAAGCCCTCACAGCAC	chr11	20913945	20914004	-	red	534315	HNRNPLL	mRNA	1	1	1	1	1	8.062	7.97979	10.7355	9.85421	9.57926	HNRPLL
EMBV3_01925	AGATGTTCTTCAAGCCTTCTCTGATCAAGTCCATGCAGCTGGGCCTCCACACCCAGACGG	chr8	98467335	98467394	+	grey	540296	ACTL7A	mRNA	1	1	1	1	1	7.8977	8.15586	7.9574	7.88078	7.88082	ACTL7A
EMBV3_01926	ACTGTCACTGTGCTCTTTGTAGTATGCCTGGTGTTTCTTCTGGGACGTTGCCTGTGGTCA	chr13	17552089	17552148	+	yellow	615030	IL15RA	mRNA	1	1	1	1	1	7.92692	7.96068	8.07986	8.21426	8.02113	IL15RA
EMBV3_01927	TGTGTTTCTGTTACGGGCAGTATGTCACCTACCACGACCCGCCCCTGCTGTTTGAGATTT	chrX	135465360	135465419	-	greenyellow	509206	STS	mRNA	1	1	1	1	1	9.18501	9.08869	8.63215	8.62621	8.804	STS
EMBV3_01929	TTTGTACCATAAACACTTGGAACAAGCAAAGCCCATAAGTACCACTTAGCAGCTGTAGCC	chrX	59038034	59038093	-	brown	ENSBTAG00000004432	CHRDL1	mRNA	1	1	0	1	1	8.13067	7.82988	7.65141	14.0948	12.1008	NULL
EMBV3_01932	CAGGAGAGTAAACCTAGCCCCTGTCACTTCATTATGGCTAGAAGCTGAAGTCTCATCCTG	chr23	15437923	15437982	+	grey			lncRNA	0	0	0	0	0	7.65644	7.69568	7.6842	7.6245	7.67488	NULL
EMBV3_01937	AGGATGGGCATAGAAGTGGTGATGAGGCAAGTGTTGTTTGGAGCCGGGAACTACCACCTA	chr6	98083085	98083144	-	brown	281230	HPSE	mRNA	1	1	1	1	1	7.55739	7.9248	8.08929	10.1055	8.42883	HPSE
EMBV3_01938	CAAAGCCCTGTGGGTTTCTCCCTGAGTTGAGAGCCATCCCTGAGTTATTTACTTGCCACT	chr12	24804508	24804567	+	yellow			lncRNA	0	0	0	0	0	7.79832	7.61463	7.48705	7.84926	7.62616	NULL
EMBV3_01939	GATACCCAGTTGGAGTCAGTTGAACTTCTGCAGCCTCAGTTTTTTCTTCCACGCCTGCAG	chr7	37987485	37987544	+	red			lncRNA	1	0	1	1	1	7.7232	7.67287	8.72621	8.19783	8.82321	NULL
EMBV3_01942	CTCTTAGGAGAAGTGAGTCCCGCCCTGAAACTGTCTGAGAACCGACCCGCCATCACATCT	chr19	17228312	17228371	+	yellow	617930	ASIC2	mRNA	0	0	0	0	0	7.83634	7.70272	7.5792	7.78245	7.69748	ACCN1
EMBV3_01943	GAATGGTTCTTCCTTGCCCAACAACCTCCGAGTTTCCATCTGATACAGTAGAGTCACAAC	chr12	21646721	21646780	+	red	511223	VPS36	mRNA	1	1	1	1	1	8.62599	8.18472	12.5841	11.7133	11.9663	VPS36
EMBV3_01944	TTTGCTGGTAATGATCCCCCACATACAACCACTATGAGGAATCGATGCTGCATTTTTCCC	chrX	4827268	4827327	+	turquoise	784871	ZBTB33	TF	1	1	1	1	1	12.5368	12.3029	10.3889	9.48163	10.2965	ZBTB33
EMBV3_01947	TCTCCTGCAGAGGTGTGGTGCAATCGCTGAACAAATCCCGATTCTCTTGGTGTTCTGTAT	chr11	26114177	26114228	-	red	509995	LRPPRC	mRNA	1	1	1	1	1	8.55495	8.1043	13.1261	12.0482	12.1972	LRPPRC
EMBV3_01948	CACTTTGACCTGCCTAAGCCCTGAATCTGAAAGGCTGAATTCCGAGAAGTGGGTGGACAA	chr16	73521740	73521799	-	turquoise	101907807	LOC101907807	lncRNA	1	1	0	0	0	8.09761	7.93003	7.77209	7.71701	7.62978	NULL
EMBV3_01951	TTAACGACACTGGGACCGAATGACTCTCTGAGGAGCGAACTGCCTTGGGTCTGCTACGAT	chr7	6682903	6682962	+	blue			lncRNA	1	1	1	1	1	7.79463	7.84551	7.90789	7.77908	7.71523	NULL
EMBV3_01953	ATGTTGCAAATTTTGTCACCTGGAGAGTAGTTAGAGATGACCCACATGACCATTTAAAAT	chr3	34722874	34722933	+	turquoise			lncRNA	0	0	0	0	0	7.51164	7.37985	7.39403	7.39517	7.28455	NULL
EMBV3_01954	GATGTCATTGGGCTGTTCACAGTGGGTACTTTTAAGAGGAGGGCATGGCAGGTGGATCGA	chr17	65989467	65989526	-	blue			lncRNA	1	1	1	1	1	8.0698	8.17068	8.27273	7.97711	8.26364	NULL
EMBV3_01955	TTTCTCTTCACGAGCCCACCGAGCAACACATCCATGGTGAAGGGCCGATGCGAACATCTT	chr9	75862771	75862830	+	turquoise			lncRNA	1	0	0	0	0	8.11684	7.53976	7.55408	7.41904	7.64652	NULL
EMBV3_01956	CTGAATTAGGCCATTTTCCCCCAACCCCTCAATACCCTACAGATCCTGCCTCCACCCAAT	chrX	91965894	91965953	-	cyan	100124501	FGD1	mRNA	1	1	1	1	1	8.47106	9.46285	7.75397	8.0396	8.64662	FGD1
EMBV3_01959	TGCCGTATTCTTTATCTCGGGCCTGCTTCTGCTGATCGCCCTGACAGTCTACACAGTGAA	chr18	57436838	57437109	-	yellow	618259	CLDND2	mRNA	1	1	0	1	1	7.65398	7.94956	7.81338	7.80295	7.68095	CLDND2
EMBV3_01962	TGTGCCCTACAGTTTGCATTTTCATGGTGGCTGGCACTTGGCTGGGTGCACTTATCAATG	chr7	41292261	41292320	-	blue	787758	LOC787758	mRNA	1	1	1	1	1	8.02526	8.10822	8.26109	8.02	7.99298	LOC787758
EMBV3_01963	AGAACCTAGTGGCCGTCACACCGCCCCCTTCCGGCCCTGTTGTTCCTCTTCACATAATAA	chr7	11726070	11726129	-	turquoise	539970	DCAF15	mRNA	1	1	1	1	1	11.6448	12.706	10.9125	9.5438	11.0511	DCAF15
EMBV3_01968	TTGAAGTGTCTGGTATGGAAAAGTGCAAGCTGCATGAGTACAAGGACGACAGAAGCTCAC	chr14	35225812	35225871	-	turquoise			lncRNA	1	1	0	0	0	8.61609	8.2015	7.63542	7.53764	7.52566	NULL
EMBV3_01969	TCTCCTGGTGGGTATCTCTGCCTTGCTTCTGTCTCAAATAAACAAACTGTAACAGGAGGG	chr13	59701507	59701566	+	brown			lncRNA	1	1	1	1	1	8.35811	8.14712	8.65467	8.65467	8.74603	NULL
EMBV3_01971	GCCATTGTCCAGGTAACGTCTGTGTTTGGCCTGCCCTTCTGTGATGCCTTTGTCATCTCT	chr3	10411882	10411941	+	yellow	504688	OR10J3	mRNA	1	1	1	1	1	8.17374	8.08212	8.31596	8.36852	8.09476	LOC504688
EMBV3_01972	CTGCTACTTCCCACATCTCCAGTGGTCCCTCAGCATGCAGGCATATCGGCTTTCAAATGT	chr19	27073947	27074006	-	turquoise	510355	PLSCR3	mRNA	1	1	1	1	1	8.77459	9.41652	7.90597	8.52364	9.16154	PLSCR3
EMBV3_01974	ATAAATAAGAGCTGCACCTGCACCGCCCCCACCCACGTACTTACTTGTTTATATCACTGT	chr10	82203364	82203423	-	greenyellow			lncRNA	1	1	1	1	1	9.24356	9.05003	9.44658	8.7552	9.40673	NULL
EMBV3_01975	AAAAGAAATCGTAAGGGAAGCGGCATCAGGATCCAGGCCACTCCTCAGTTACAGCAGAGA	chr13	75357687	75357747	+	blue			lncRNA	1	1	1	1	1	7.92752	7.84551	7.76427	7.7328	7.86001	NULL
EMBV3_01977	GAGGAAAAGCAGTGCCCGTTTCTGCCTCAGCCCTTCTCAGTTTAACACTATGCCTGGGCT	chr26	18847038	18847097	-	brown	614488	AVPI1	mRNA	1	1	1	1	1	9.26819	8.70566	8.52935	10.2726	10.7418	AVPI1
EMBV3_01978	CCTCCAGAAGCGAGCATTTCAGGGAAAAGGCCCTGCTCTACTACTGTGAAGCCCTAACAA	chr23	32990892	32992694	+	grey	539635	RIPOR2	mRNA	0	0	0	0	0	7.58453	7.60257	7.54002	7.37923	7.32833	FAM65B
EMBV3_01980	CTGGGAGAATCTACGGTGGGGAGCAAGTACAGATACATTGGGCACTTCGACTATCTTGTG	chr7	56897027	56897086	-	pink			lncRNA	1	1	1	1	1	7.94295	7.9248	8.06697	7.79199	7.92239	LOC100337450
EMBV3_01981	TGTCACTGGAGCTCTGGGCTGGCGTGGGGGACGGGCCACAATTAGCAATATCCTTTTAAA	chr4	118580467	118580526	+	royalblue	508513	UBE3C	mRNA	1	1	1	1	1	9.20896	9.92128	10.8563	10.4531	9.96292	UBE3C
EMBV3_01986	CTGCCCTGAAGTGCTTTTCCAGCCAGACCTCATAGAGCGGAACAATCTGGGCATTCACAT	chr29	48217495	48243229	-	grey	528168	LOC528168	mRNA	0	0	0	0	0	7.48893	7.36565	7.56088	7.4673	7.43958	LOC528168
EMBV3_01992	TCAGCTGGGAGCTTACATGCCTCATTGTTACCAAAGCCGATCCTTAAAGCCGTCATCCTG	chr12	86590334	86590393	+	blue			lncRNA	0	0	0	0	0	7.57767	7.46417	7.58488	7.44517	7.31893	NULL
EMBV3_01994	TCCTCACCTGAGTTCAACAGCCAGTTTGGGCTCGTGGACATCCCTGTGGAGTTCAAGCTG	chr7	3687622	3687764	+	tan	534369	ATP13A1	mRNA	1	1	1	1	1	8.08747	8.39157	8.53182	8.16707	9.06828	ATP13A1
EMBV3_01996	GGTCTCCAGTCTCCTGGCCTGCCTTGCAGATTTTGGCTTTATCAGCCCTACAAAAGGTCT	chr26	3765258	3765314	+	turquoise			lncRNA	1	1	1	1	1	9.2984	8.33338	7.93416	8.16411	8.1016	NULL
EMBV3_01997	AGAGCAGCTGAGCAAACAATCAGAAGCCAGTAGCAAGCTGGACATTAAGGGGAAAGGAGC	chr3	78317037	78317096	+	purple	613734	SLC35D1	mRNA	1	1	1	1	1	10.8204	10.4399	9.58738	8.08209	8.08188	SLC35D1
EMBV3_01998	TGAGGCTGTCGCCGCAGATCAACGCCTCCAACTTCTACTTTAACAAAACCAAGGGCTTCT	chr6	106504501	106504560	-	pink	538691	HS3ST1	mRNA	0	0	0	0	0	7.48206	7.19448	7.21877	7.5817	7.63063	HS3ST1
EMBV3_02001	GCCTGCTAAACAGACTTCCCTGGTAAAAATCTGCCTGCAATAAGGGAGACCTGGGTTCAG	chr1	11898001	11898061	+	yellow			lncRNA	1	1	1	1	1	8.19196	9.10222	8.16518	8.5582	8.80601	NULL
EMBV3_02004	GTGTTCAGTGAGTCTGGGGAATGAGATCCGGAATACACGAGAGAGCGTGATTTCTACACT	chr7	14798617	14798676	+	black	ENSBTAG00000049560		mRNA	0	0	0	0	0	7.48132	7.65361	7.80472	7.64697	7.50185	LOC782799
EMBV3_02005	AGCTGAGACTCTATGACCATGACGAGCTGACCAAAGTGTCCAAGATTGTCCAACACCCCG	chr25	1011214	1011273	-	blue	789799	LOC789799	mRNA	0	0	0	0	0	7.64854	7.59617	7.6171	7.55034	7.52714	LOC789799
EMBV3_02007	GGGGACACCTACCTTGGAGTGGTTGTAAATAAGACACTTGAACGCAGAGCCTAGCACTTC	chr2	106403430	106403489	+	lightgreen	282470	SLC11A1	mRNA	0	0	1	0	1	7.75111	7.65361	8.03279	7.8626	9.22699	SLC11A1
EMBV3_02008	ACATCCTTGAAGAGGCTGATTTACGCCAGTCAGGCGCGCTCCCACCATGCCTGGGCTGGT	chr17	72839440	72839499	-	yellow			lncRNA	1	1	1	1	1	7.91584	7.95488	8.054	8.12641	8.16794	GNB1L
EMBV3_02012	AAAGCCCTTTGACACACAGAGGCTCTCACGCACTTGTCCCCACACCCGGCACATACATAT	chrX	14058616	14058675	-	greenyellow			lncRNA	1	1	1	1	1	8.12783	8.1043	7.72777	8.17336	7.92928	NULL
EMBV3_02018	TTTAATAACTGCAAAAGACAAATTGACTCTACAGACTTTAGCCAGACTGCAAACAATAAA	chr1	21167022	21167081	-	turquoise	524531	USP25	mRNA	1	1	1	1	1	12.8922	13.4832	9.86512	10.1114	9.65375	USP25
EMBV3_02021	GGTGAGGTCTTAGAGGAAATCGTCACCAAGGAGCGACACAGAGAGATCAATAAGCAAGCC	chr17	52554542	52554679	-	tan	526095	ARL6IP4	mRNA	1	0	1	1	1	7.76448	7.76588	7.8502	7.76524	9.53489	ARL6IP4
EMBV3_02025	AGCCACAGGTCAGTGGGGGCGAGAATGGAGCCCTCTTCTCAGAGTCCTCCAAAGATGGAA	chr29	44059653	44059712	+	pink	510521	TSGA10IP	mRNA	1	1	1	1	1	7.44707	7.86919	7.95921	7.92769	7.87555	TSGA10IP
EMBV3_02027	GTACTCCCTGACCTCACTTCTACATCACCTGATCTCTCATGCCAATATGTTTACTCTGCT	chr8	38473010	38473069	-	brown	507054	IL33	mRNA	0	0	0	1	1	7.74102	7.36565	7.78367	13.0781	9.57968	IL33
EMBV3_02028	GGTTTCTCCCATCTCGATGTAATGCTGGTGGAATGCTATGACCCAAAAGGTGACCAGTGG	chr24	24495923	24495982	+	black	517316	KLHL14	mRNA	1	1	1	1	1	7.92595	7.94956	8.01685	8.03811	7.98667	KLHL14
EMBV3_02030	GTTGTCATTGTGCCTCATGTAATGACTCTCCAGCTGCCTTTCTGCGCCTCCAACATCATC	chr5	59075890	59075949	-	yellow	788242	LOC788242	mRNA	0	0	0	0	0	7.71604	7.68434	7.64061	7.88737	7.41001	LOC788242
EMBV3_02031	AGGGCTGAAAGGCCCCAGAACCTCCAGGATGTATTCTTTGGAATTGTTCCTCTCCAGTCA	chr2	125393610	125393669	-	green	514365	XKR8	mRNA	1	1	1	1	1	8.45308	8.84456	9.21403	7.58854	8.23385	XKR8
EMBV3_02032	TGGGACAGCGTGCCCATGTGTGTTAGATGTTAGAGCAAAAGAGAGCCTTATAGTTTGGCA	chr6	97461853	97461911	-	brown	617419	SCD5	mRNA	1	1	1	1	1	9.34636	9.44911	8.47227	13.5493	14.3377	SCD5
EMBV3_02033	ATGTCCCAGGGTGATGTCCTCCGTAGACGACAGACCACCGAAGTGGCTATTGAAGTATCT	chr16	23427055	23427114	-	grey	508385	SLC30A10	mRNA	0	0	0	0	0	7.75261	7.60881	7.71402	7.59879	7.64307	SLC30A10
EMBV3_02036	AATGGGCCTCTGTCATACGTGGAACAGGGATTTTCCATTCACACTCCAAGGACCGCTGGA	chr18	2843306	2843365	-	grey	511832	TMEM231	mRNA	1	1	1	1	1	7.89166	9.41347	7.95285	8.74315	8.22744	TMEM231
EMBV3_02038	TCTCTGCTGTAACTGAGGAGTGGCCTGGATCCTGATGCCGCTTCCCTTACGATTTCTTTT	chr13	75357687	75357747	-	grey			lncRNA	1	1	0	0	0	7.90888	7.9712	7.77209	7.64342	7.64827	NULL
EMBV3_02041	GCCAGCACGAAAATCCAGAAGGAATGGGGTTTGGAGCTGTAGATCCACTTTGACTGCTGT	chr13	30255856	30255915	-	turquoise			lncRNA	1	1	1	1	0	7.86487	7.89683	8.02919	7.86028	7.75085	NULL
EMBV3_02043	TTTGCCCTCATGTGCTGCCTCCTCTTCCTCCCAACCATCCAGGACAACATTGGAGTTGAT	chr3	19775586	19775645	+	lightyellow	505719	MINDY1	mRNA	1	1	1	1	1	11.2316	11.1681	11.7436	11.3256	11.2433	LOC505719
EMBV3_02044	GCAAGTGAGGATGAGAAAGGCTTGTGTTAACTTGGTGAAGAGGAAGGGCCAGCTTTGTGG	chr16	29872086	29872145	+	blue	282010	PSEN2	mRNA	1	1	1	1	1	8.26065	8.42869	8.58843	8.26503	8.34782	PSEN2
EMBV3_02047	GCAGTGCTTTGTATCTCCTCAGCGTTTTAGAGGCGAGAGTAAACCGTCAGTTCTAGGGAA	chr4	66181335	66181394	-	brown	615685	MTURN	mRNA	1	0	1	1	1	7.71704	7.79463	7.96087	11.7549	8.99173	LOC615685
EMBV3_02049	TTTTAAGTCCCTCGTCACATTGTGATCCTGTTGTGAAACCATGGGACATCAGGCTCCAAG	chr8	9328976	9329035	+	turquoise			lncRNA	1	0	0	0	0	8.05847	7.71081	7.65434	7.63739	7.57348	NULL
EMBV3_02051	TACTTGTTGGTTCTAGGATCTTCAGAGGCCAGAGACTCAGGAGAATGGTGAGCAAGGAGG	chr2	46904144	46904203	+	black			lncRNA	1	1	1	1	1	7.90208	7.9248	8.01968	7.89018	7.91305	NULL
EMBV3_02053	ACATTGTCAGCTTCCTTGACAAACTGATCCGCAATCCCAGTGCCCTTCACACCCTGGTAG	chr1	41978616	41978675	+	yellow	100336601	EPHA6	mRNA	0	1	0	0	1	7.66685	7.77782	7.72052	7.9238	7.63281	LOC100336601
EMBV3_02060	GGTGCTCCCTGCACCTGCCCTGACCCTCTTGATGACATACAGTCTCAATATAACAGCCAT	chr27	40249459	40249517	+	lightyellow			lncRNA	1	1	1	1	1	8.3722	8.65424	8.72326	9.34201	9.98159	NULL
EMBV3_02062	TAAATGTCTGCCCCAGATGCAAACTGTTTAATCAGCTGAGCGGAGCCTGTAGACCCCACA	chr20	22588728	22588787	-	grey			lncRNA	0	0	0	0	0	7.59911	7.49874	7.40085	7.42415	7.48023	NULL
EMBV3_02067	CGACCCTCCAGTTCTGCCTCGGTGCCAAGTCATTTCCAAAGGAATAAGAAGTGAATCTCC	chr16	39085708	39085767	-	yellow			lncRNA	0	0	0	0	0	7.59552	7.56239	7.50926	7.63138	7.58934	NULL
EMBV3_02069	AAGCCTTTGTGCAAGGTGGGCTTGGCGTCCCTTTTGAAGCAGAGTGGCGTTTTCTTCTGA	chr29	36460322	36460381	+	turquoise			lncRNA	1	1	1	1	1	8.75945	8.57712	8.01815	7.98164	8.19449	NULL
EMBV3_02072	AGGGAGACTGGGCAAGACTTTTACGCCCTACACTGCAATTTGGTCTTGTTGCTGCATCCA	chr20	23737562	23737621	+	grey	617172	PLPP1	mRNA	1	1	1	1	1	8.67183	8.89808	8.7701	8.55019	8.15567	PPAP2A
EMBV3_02074	AGAAATCATGCAAAGACCTCCACCTTTCAAGCCACCTCCACCTCCCATCAAGTACACCTG	chr1	56402451	56402504	+	yellow	509578	CD96	mRNA	1	1	1	1	1	8.67401	8.87234	8.45856	9.57763	9.45205	CD96
EMBV3_02076	TATCAGAGCAGTTCGTGAGCCCTTCGTATCCCGCACAGAGACGACATTCTCTTGGCTTTC	chr11	13246003	13246062	+	grey			lncRNA	0	0	0	0	0	7.54786	7.49874	7.57629	7.39851	7.4204	LOC789453
EMBV3_02079	TGGGAGCAATATCCTCGGTTCCGAAGTGGCCTTATTCGCAGGGATAGCTTCAGGATGCAT	chr12	82243001	82243060	-	blue	100139818	EFNB2	mRNA	1	1	1	1	1	7.81643	8.08212	8.13453	7.6802	7.75725	EFNB2
EMBV3_02080	GACTGAGATCGTCCCTGTTGGTGAGGCGCTGCTAGAAAACCCAAAGATGGAGTTGCACAT	chr13	53011917	53011976	-	turquoise	540979	STK35	mRNA	1	1	1	1	1	11.7806	12.4915	8.8913	7.956	8.16156	STK35
EMBV3_02081	GACAAGGAGCCTGATATAGAGATGCAAGTTGAGAATTTGGAGCTACCGGTTAATCCCTCC	chrX	63263087	63263146	+	magenta	538909	HTR2C	mRNA	0	0	0	0	0	7.48385	7.62025	7.63916	7.58635	7.66297	5htr2c
EMBV3_02082	CAGAACCCACCTTCAAGCAAGTAACGAGGACAAGGCCAGGGGAAAGTGGCTGAGAGCAGA	chr11	98608700	98608758	+	blue			lncRNA	1	1	1	1	1	7.84327	7.86426	7.99659	7.87839	7.94867	NULL
EMBV3_02084	GTTGGTTTTGCGGTAGAGTATTTGACAATCAGGATGCTTGGGCTGGTCATGGACAGAGGC	chr26	17507623	17507682	+	turquoise	524691	ZNF518A	TF	1	1	1	1	1	8.7021	9.2635	8.31284	8.13765	8.12838	ZNF518A
EMBV3_02087	TGAGGGAGCATCTCCTCTGTCAGAGCGGCGGTTGGGGTCGCCACCGGCCTTCCTGGAACT	chrX	86935311	86935370	+	red	ENSBTAG00000012954	ERAS	mRNA	1	1	1	1	1	7.78457	8.12694	8.62494	8.05789	8.20363	NULL
EMBV3_02089	CTTGACCAAGTATGACAACCTATTTGAAACATCCTTCCCCTACTCCATGGGCTGGCACGG	chr8	76015077	76015136	+	green	506997	GALT	mRNA	1	1	1	1	1	9.44083	8.81253	10.307	10.0143	10.2022	GALT
EMBV3_02090	TTTTCCCTGACCCTTCCCCCACCCGCCTGTGTGATTCCAGCCAGAGCTGACGTTTCTAAT	chr13	78153172	78153231	-	green	507694	TMEM189	mRNA	1	1	1	1	1	10.971	11.2333	11.4087	9.19824	10.6622	TMEM189
EMBV3_02091	TGACTTGGGAAACTAGGAGCACTCTCTTTGGTTCTTAACTTTAGTGAAGCATGCGATGGG	chr1	71114515	71114574	+	turquoise			lncRNA	1	1	1	1	1	11.7942	12.1439	10.6903	9.23938	10.4102	NULL
EMBV3_02092	AGGTGGCTTTCTGTCTCTGGTCACGTGTGTCTTCAGGCGGACCTTCCTGTATCATCTGTT	chr18	36305387	36305446	+	brown	534015	TANGO6	mRNA	1	1	1	1	1	9.84297	9.81246	9.63116	9.31575	10.6642	TMCO7
EMBV3_02093	AAAGGAGAGGGCATTTTCCTACTACATGCTCTTCTGCTAAGCTTGATATCCCCAACTTGC	chr4	53443847	53443906	-	brown	520530	MDFIC	mRNA	0	0	0	1	1	7.62553	7.43578	7.71985	11.3068	9.25522	MDFIC
EMBV3_02096	AGTTCTTTGGTTTGACAAGCATTATTAGTGACAAAGACAGAAAAGACTTACCAGCCATGC	chr12	16035615	16035674	-	salmon	540735	ZC3H13	mRNA	1	1	1	1	1	8.83368	8.73001	9.02663	8.51194	8.3787	ZC3H13
EMBV3_02097	GGTCTGTGCCAGCAGCTTAGTGTTGTAGCTGCTTATGTTATAAAAATGTCTTCCTGTCTC	chr1	106150696	106150755	-	turquoise	509871	NMD3	mRNA	1	1	1	1	1	13.3395	13.7521	11.0191	10.9309	9.50992	NMD3
EMBV3_02099	GCCAGTAGTAACTGGATACTTTTAATGTTGTTTTGTATTTTACAGAAAGTAGTATTACTA	chr6	90366027	90366086	+	grey	539787	THAP6	TF	0	0	0	0	0	7.49496	7.41555	7.40649	7.273	7.24243	THAP6
EMBV3_02100	GAAACCAGCTCTTCTATCTGAAACAAAAAGGCAAAGGCACATAAAGCTTTGAGTAAGGTG	chrX	11952978	11953037	-	green			lncRNA	0	0	0	0	0	7.60874	7.55553	7.60042	7.58315	7.641	NULL
EMBV3_02106	GCCCCACCTCCCTTCCCATCCCTCTGGATTTGTAACTATTTTGCACTTTTAACACCTGCC	chr2	126220198	126220257	+	purple	506745	FAM46B	mRNA	1	1	1	1	1	15.0328	15.2065	13.5682	10.1309	11.1453	FAM46B
EMBV3_02107	GGAATTAAGGGAAAGCAACGTCAGCTAAGAAAAACCCTTCGATGTCCCGCTCTAAGCCCC	chr16	2249091	2249150	-	turquoise			lncRNA	0	0	0	0	0	7.75695	7.80124	7.49455	7.62962	7.58693	NULL
EMBV3_02108	TTCTCTAGCTCTTGTGTTCTCCAGGTGGTGTTCGTGCGTCCCGATGCTTCAAAGACGCTT	chrX	138871899	138871958	+	yellow	539266	ZBED1	TF	1	1	0	1	0	7.78759	7.77229	7.90326	7.93622	7.80978	ZBED1
EMBV3_02109	CCCAGTTTGACTGCAGGGGGCGTCTGCGGCGTCGGAGGGGCACTCTTCTGAACAAATAAA	chr7	4118669	4118728	+	turquoise	618720	TMEM161A	mRNA	1	1	1	1	1	11.0004	11.7915	9.66371	9.72334	10.5765	TMEM161A
EMBV3_02111	TGGCCAGAGTTCCCTTCCACCTTGCGACTGTTAAATTTGTATGCCAACCTGACTGGGCTA	chr2	24002755	24002814	-	yellow			lncRNA	1	0	0	1	1	7.34376	7.73346	7.73215	7.85453	7.83589	NULL
EMBV3_02112	GATGGCACTTCAGGAGCTTAATAGATGTCCGTTCCGAGTAGTTGATGAAATCAATCAGGG	chr8	46525771	46525829	+	salmon	508938	SMC5	mRNA	1	1	1	1	1	9.34671	9.26998	9.05392	10.0696	8.38217	SMC5
EMBV3_02113	ATATGCCTCCTTTTTAATAAGAACCCGTCCCTCCAGGACATGTAACCCTGCGCCACAGTG	chr15	52374272	52374331	-	purple	539601	FCHSD2	mRNA	1	1	1	1	1	11.4859	10.5427	11.8852	9.79636	8.75129	FCHSD2
EMBV3_02116	AGTATATCCCAACTGGTCTTGTACGCCAAATCCCAAGCCCAATACCTCACTCCTGCCGCA	chr21	34226520	34226579	-	yellow			lncRNA	0	0	0	0	0	7.48983	7.54726	7.37023	7.51459	7.55243	NULL
EMBV3_02117	TACTGTGGTGCACGTGAAATCAGAACGATACGGCCACGGGAAAAGAATCTCGGCCCAGGA	chr6	113374551	113374610	-	magenta			lncRNA	1	1	1	1	1	7.54715	8.01566	7.97762	7.87853	8.2624	NULL
EMBV3_02119	TGGCGAAGAAATGTATGTGGAAGAGTCTAAAGCCAGCAAGAGGCTGACCAAGCGTGTGCA	chr6	116758761	116758820	+	blue	513324	LETM1	mRNA	1	1	1	1	1	7.91858	7.9849	7.96525	7.75994	7.85135	LETM1
EMBV3_02123	CAAAGATTGCCTTTGCCACGGACCCGAGAGAGAACAAGAAGACACCGAAGAATTCGCCTG	chr26	51960053	51960112	+	blue	614529	LRRC27	mRNA	0	0	0	0	0	7.43666	7.61463	7.65276	7.53846	7.39969	LRRC27
EMBV3_02125	CAGTGAGCTCTCTGAGGAGCAGGCCTTTCATGTCAGCTACCTGGATATTGAGGAGTTGAG	chr5	26519254	26519473	-	grey60	514674	TARBP2	mRNA	1	1	1	1	1	8.19303	9.02663	8.28335	7.95381	8.77459	TARBP2
EMBV3_02127	CAGCTTGGCTCTGGCGCTCTAGGTGTCTTGGTAGGAGGGCTAAAAGGAAACAACGACTTT	chr8	91143148	91143207	-	darkgrey	515263	ALDOB	mRNA	0	0	1	1	0	7.70733	7.82406	7.94221	8.65194	8.8863	ALDOB
EMBV3_02135	CCCACTGAGCCACTGAACTGGAACACAAACCTCAATTATATGGAGCCAGGTGACCAGAAG	chr11	6237597	6237656	-	grey			lncRNA	0	0	0	0	0	7.67897	7.61463	7.72698	7.92111	7.73618	NULL
EMBV3_02136	CCCCAACACGTTCCCTTTCAAGACTGCGGTCATCACCATAGAAAACGGAAAACCCATCCA	chr8	1951051	1951110	-	turquoise	508929	AADAT	mRNA	0	0	0	0	0	7.93037	7.7476	7.28953	7.36673	7.5932	NULL
EMBV3_02137	TCCCCAGGGAGCTTGGAGGCCAAACAGCCCATGTTGGGATCTCAGGGTGAAGGCAATAAT	chr19	20827002	20827061	+	blue	513556	TP53I13	mRNA	1	0	0	1	0	7.92151	7.67901	7.81006	7.82344	7.82253	TP53I13
EMBV3_02138	CAGGTAGTAACCTTTTCCGGTTTTCTGGGTGTAGTCCTTGACTTCCTGCTGATGGTCCTC	chr9	93430965	93431024	+	yellow			lncRNA	1	0	0	1	0	7.64028	7.62641	7.7875	7.87634	7.8658	NULL
EMBV3_02140	CTATAGAATACAAAGCACCCTAGGCATCTCTGAACCGGTGGATTTTCTGTTTTTCTTCCC	chr22	3663082	3663141	-	greenyellow			lncRNA	0	0	0	0	0	7.43495	7.41555	7.50637	7.5464	7.58317	NULL
EMBV3_02142	CCAACAAAAACTCAGACGCAAGAGAGACACTGGAGCTGACCAAACAGGATGTGTCATGGG	chr23	19901738	19901797	+	salmon	536813	SLC25A27	mRNA	1	1	1	1	1	8.72126	8.72621	8.09739	8.57527	8.88091	NULL
EMBV3_02143	GTCCGCCAACTCCAGCATCTTAGTCTTCTGTGGGTCTCTCACTTTTCCTTTCTGTCCCAT	chr25	2991935	2991995	-	yellow			lncRNA	0	0	0	0	0	7.75513	7.59617	7.62202	7.96517	7.38779	NULL
EMBV3_02147	TCTCCCATGGGTAGGATGGAAGGCAGCCTTTCTCCCAAGCTGGAGGATGATGAAGAATAA	chr5	111992619	111992678	+	grey	540119	MCHR1	mRNA	0	0	0	0	0	7.58219	7.54726	7.53316	7.65467	7.59259	MCHR1
EMBV3_02151	TGGTGCCAAGTGGTAACATGGGAGTATTTGATCCAACAGAAATACACAACCGAGGGCAGC	chr16	27539885	27539944	+	salmon	508912	CNIH4	mRNA	1	1	1	1	1	15.0601	13.6159	12.3933	13.0915	12.9095	CNIH4
EMBV3_02153	CCAGCTGATTACTCACAGTCTCAGTTTCTCAACGGTTGGGGGAGCCTTTAGAGAGGATGA	chr18	57462816	57462875	-	pink	504258	SIGLEC10	mRNA	1	0	1	1	1	7.78062	7.72821	7.89295	7.834	7.96702	SIGLEC10
EMBV3_02154	TTGCTTCTGCAATTCCTTTCTGCCTAAAAGCGTGTTCCTTTGCTCTACGACGAGACCCGG	chr17	66106426	66106485	+	turquoise	541223	ASPHD2	mRNA	1	1	1	0	1	10.3813	9.17165	9.03246	7.7286	7.93327	ASPHD2
EMBV3_02161	GAAGTGCTCCCCTGGATATACAGCAAGATGGAGAGGGAGATGCGCTTCCGGAAATCGTAA	chr15	28570218	28570974	-	magenta	529120	TMPRSS13	mRNA	1	0	1	1	1	7.85969	7.80124	7.70667	7.84542	7.84723	TMPRSS13
EMBV3_02162	GGGTCTGGCCCGTGTCTTTCTCGGACTGGGAGAAACTGGATGCTGAGGAGGTGTCCCGGG	chr19	56553683	56553742	+	blue	282604	FDXR	mRNA	1	1	1	1	1	8.2967	8.31343	8.55999	8.39549	9.09645	FDXR
EMBV3_02164	TGCTGGAGGCTTTGACAGGAGTGGACTGGGTCATCTGATTCTGGCTCGATTTCCTTACCT	chr18	24977213	24977272	+	brown	613577	HERPUD1	mRNA	1	1	1	1	1	7.7799	7.9351	9.62263	12.3618	12.7026	HERPUD1
EMBV3_02169	TAGATATGTCTCATTTCCTTTGGATCCCACTCTTATTCTATAATTCTGGCCAGTAACAAG	chr7	71336660	71336719	+	grey			lncRNA	0	0	0	0	0	7.47714	7.38697	7.3416	7.34776	7.40326	NULL
EMBV3_02170	CCGTGCTCCACAAGAGAAGACTCCACACCGCATCTGGAGAAAGCACTCACACTACAACTA	chr24	36895021	36895080	+	grey			lncRNA	0	1	0	0	0	7.56156	8.67729	7.38886	7.43099	7.46047	NULL
EMBV3_02171	GTCCTTTGGGTCACACAGTAGTTTTTGTAGCAGGTATGCCGCCTCTTTGATTCGTGTATC	chr4	31700940	31700999	-	grey			lncRNA	1	0	0	0	0	7.52283	7.68434	7.89836	7.78938	7.70993	NULL
EMBV3_02172	TCGCTGCAGGGAGGACCGCTAACTAGGTCAAGTTATCTACTCTTCAAATCAGAGGATACG	chr16	17950659	17953126	-	turquoise			lncRNA	1	1	0	0	0	8.8905	8.20569	7.68771	7.54789	7.52714	NULL
EMBV3_02175	CACCCCACATGCCTGGGAATCCGAGGGGCGACTCCAGTGGCCTGAGGAGATGTATTTATA	chr17	72519799	72519858	+	cyan	528108	SCARF2	mRNA	1	0	1	0	1	7.8457	7.68434	7.8166	7.70424	7.90665	SCARF2
EMBV3_02176	GTCTTCAGTTCTTCTGGTATTACCACATCCACTTTCACCCATTTTCTATGAGTTGATGTG	chr13	20700446	20700505	-	magenta			lncRNA	0	0	0	0	0	7.27946	7.47193	7.57322	7.50298	7.52981	NULL
EMBV3_02179	ATATTTAATATACAAGTTGACACAGTTGGCCTTCCTTGGGCTGTGGTCAGCTGCTGTACC	chr26	45246429	45246488	-	turquoise	104970852	LOC104970852	lncRNA	1	1	1	1	1	9.83106	9.08869	7.96978	8.08324	8.0255	NULL
EMBV3_02181	TCCCAGTAACTTCAAATTCCATTGGTCGAAGTGACTTGGTTTTCCTGTTTGTAACCATAA	chr3	107942211	107942270	-	green	537675	UTP11	mRNA	1	1	1	1	1	12.1045	12.8282	13.9645	12.6478	12.5841	UTP11L
EMBV3_02183	CATCACATGGCATGTTATGTCATTGTTTTCAGGTACTGGGTTCTTACTTGTGTATCGTAA	chrX	112306976	112307035	+	turquoise	537655	DMD	mRNA	1	1	1	1	1	10.6016	11.1574	9.24306	9.07085	8.33634	NULL
EMBV3_02184	ATATTATACGAACAGCCAAAGTGTGGACCCCAGAGGACCCCAGAAAACTCAACAGCAAGC	chr13	24205831	24205890	+	grey	781540	PTF1A	TF	0	0	0	0	0	7.81508	7.66015	7.51764	7.66134	7.49943	PTF1A
EMBV3_02188	ACTATTTGGCCTTGCGAAGTCGTTCTGGCCGCTCCATCATCAATGGGAACTGGGCAATTG	chr10	18593253	18593304	+	grey	540939	THSD4	mRNA	1	1	1	1	1	7.53256	7.89103	8.11005	8.29811	8.15732	THSD4
EMBV3_02192	TCCTGGATGCAGAAGACATCACACTGCTTACTGCCACAATAAAAAAGCACCCTCAGTCTA	chr20	10147324	10147383	-	lightgreen	539780	NAIP	mRNA	0	0	0	0	0	7.58264	7.15884	7.19839	7.3198	7.42913	NAIP
EMBV3_02193	TACCGCCATGTGGCTGCTGGTGATTGTCATTGTGGTACCTCTGGTTGTTTCTCAGTATGG	chr4	59642846	59642905	-	grey	538837	GPR141	mRNA	1	1	1	1	1	7.77943	8.13435	8.26023	8.08552	8.10866	GPR141
EMBV3_02194	CCGGCCTGGTGTGGGAGTTAGTGCAGACTCCTGACTGATTTATAGCCTCCTTTGAGAACA	chr17	72129615	72129674	-	grey60	767894	UBE2L3	mRNA	1	1	1	1	1	10.0413	9.55163	10.6036	8.61811	10.59	UBE2L3
EMBV3_02195	TTAATGAAGAAGTAACATGGTCGTTTATGCAGCTTCCTCTGCCCGAGTTCCCGCTCTCCC	chr28	5365005	5365064	-	yellow			lncRNA	1	1	0	1	1	7.99757	7.9397	7.77825	8.15368	7.90744	NULL
EMBV3_02196	CAATCAGAGCTGAGAGTTCCTCACAGGGTCAGTCCAGGCTGGCATTTGACTTTCCAAATG	chr18	38557500	38557559	-	grey			lncRNA	0	0	0	0	0	7.54401	7.54726	7.66492	7.6368	7.71515	NULL
EMBV3_02197	TCCAACCCAGAGGCAAAGGCAGTTTAGTGAGAAGAGACTATTCCAGAAGAGCTGAGAGCC	chrX	125392900	125392959	-	black			lncRNA	0	0	0	0	0	7.3918	7.67901	7.65276	7.6649	7.66842	NULL
EMBV3_02202	CTGTTAATAATAGGTACTGTACGGGGCTCCGGGTAAGTGTCACTGGGGTAGGACCTCTAT	chr28	33519135	33519194	-	turquoise	535699	DLG5	mRNA	1	1	1	1	1	12.466	14.2322	10.6121	11.8993	11.8688	DLG5
EMBV3_02204	AGAGAGCCTTTGGATTGCTAGAAAAGGAAATGTTGGAAAGCACAGGATGGTGGGGGTGGG	chr15	35116157	35116216	+	royalblue	532060	KCNJ11	mRNA	1	1	1	1	1	8.30709	8.2828	8.65121	9.98967	8.57026	KCNJ11
EMBV3_02206	GGATCATCAGAAACTTGGAGGGGGACTGGGACCTGGAGCTGTCGGTGCTGTTTGTTTCCT	chr20	20805149	20805208	+	darkred			lncRNA	1	1	1	1	1	7.97414	8.02927	8.23158	8.94857	8.11972	NULL
EMBV3_02207	TAGTATTGTATGTGTCTGTATGGTCAGGCCGCTCAGGATGGCTCTTGCTCCCTGAACACC	chr26	12577701	12577760	+	yellow			lncRNA	1	1	1	1	1	7.95988	7.89683	7.79059	7.80946	7.93692	NULL
EMBV3_02208	GCTGAAGCCAGGGTCCCCACAGAGATTTGGAAAGGAATCAAGAAACGGCAGAGAGACTGA	chr25	1070546	1070605	-	lightcyan	508714	TSR3	mRNA	1	1	1	1	1	8.95003	9.38545	9.22564	8.20779	11.3017	C25H16ORF42
EMBV3_02210	AAGGAAGAGGAGGGCTATAGTTGGGGAAGACAGGGGCAAGGTCCTCAGAAGGCCGAGAAT	chrX	37570329	37570388	-	pink	281179	G6PD	mRNA	1	1	1	1	1	8.0416	8.13435	8.17068	7.88265	7.97271	G6PD
EMBV3_02211	GAGCTCATTATTTTCAACCAGGAATTATGTCACAAGTAATTGACCCTCAATCTGTAGACA	chr19	22945974	22946033	+	grey60	504844	RPA1	mRNA	1	1	1	1	1	9.46248	9.97733	9.98414	10.3056	10.1262	RPA1
EMBV3_02212	AAGAAATTTTATTCTCGGATTTGAGGGTGATGGGGGTGGGTCAGGAAAGGATGGCGCCAG	chr6	67119199	67119258	+	midnightblue	534203	SLAIN2	mRNA	1	1	1	1	1	10.684	10.8355	10.3033	10.752	9.8391	NULL
EMBV3_02213	TGCCTTGAATTGTCTAGGGTTGTTGTGTACTTAGAAACTAACAGCTCTAAGTACCTTTCC	chr4	61205179	61205238	-	green	408000	SEPT7	mRNA	1	1	1	1	1	8.60738	8.92866	9.99725	9.09141	8.62762	07-sept
EMBV3_02215	CATCTTCTGTGAGATGTACGTCCTGCTGAGGCTCGCCTGTTCCAATACCCAGATGATTCA	chr19	23879199	23879258	-	yellow	540255	OR1D5	mRNA	0	0	0	0	0	7.7535	7.56239	7.59864	7.62258	7.63091	LOC540255
EMBV3_02216	ACGTGGCAGTTCAGTCCGTCAGTCTCCGCACAGAAGGGTTACCAGTTGTAAGCTACGCTT	chr14	24623906	24623965	+	grey	530316	UBXN2B	mRNA	1	1	1	1	1	8.92199	9.72175	9.29648	8.74895	9.29062	NULL
EMBV3_02217	TGCTTATGTGGACGCAGCAGGGCTTATTCCTTCAGAAACTCTGGACCCACAGGACCTAGA	chr25	1739852	1739911	+	tan	535236	MLST8	mRNA	1	1	1	1	1	7.85919	7.97519	7.8502	7.68231	9.06594	MLST8
EMBV3_02220	TTCTGAGTTTCTTCTTCCATTGGGGGGAAAAAAGTATTGAGTTATGACTCTTGAGCAGAG	chr24	35592686	35592745	-	midnightblue	507632	YES1	mRNA	1	1	1	1	1	8.79871	8.46218	9.56005	10.4543	8.38717	YES1
EMBV3_02221	TCACAAAGTAGTGTCTCCCCAACACCAAAATGAAGGAACCCTTGACAAAAGGGACCCCCC	chr1	50181848	50182296	+	yellow	112447293	LOC112447293	lncRNA	1	0	0	0	0	8.34137	7.56862	7.49009	7.52619	7.52073	NULL
EMBV3_02222	TGTTAGTAAGAGGCAGCACAGGGACTGAACCAGATGCTTTTCAGCTGTGAGGATGCTCCC	chr19	38637580	38637639	+	red	515014	MRPL10	mRNA	1	1	1	1	1	11.4052	10.5031	12.7129	12.0696	12.3197	MRPL10
EMBV3_02224	CTGGCAGCATTTCTCCATTTCCAGGGGTGGTTCGCCTGTGATGATGGGGTGCAACATTCT	chr7	43877370	43877429	-	pink			lncRNA	1	1	1	1	1	7.79263	7.84551	7.91248	7.85545	7.88401	NULL
EMBV3_02225	CTCAGTGGCAGGAAATCCTCAACAGGGTCACCAACCAGCCCGCTCAATGCAGAAAAACTA	chr1	67986729	67986788	-	green	338037	MYLK	mRNA	1	1	1	1	1	8.18406	8.49231	9.17409	7.82054	7.64823	MYLK
EMBV3_02226	CAACTAAAACTAAGTGGAAGTCTGTGCAATTGATGCCGCATTTCAGAATTGATTCCTGGC	chr10	69599342	69599401	-	grey			lncRNA	1	0	0	0	0	7.7013	7.75946	7.70667	7.68936	7.7642	NULL
EMBV3_02227	TTTGAAATGACGACAGCGCCCCTAAGCCAAGACGAGAGCTGTTAAGGACTCGGTTTCGTT	chr27	41663233	41663292	-	grey			lncRNA	0	0	0	0	0	7.57913	7.49874	7.70531	7.55727	7.74183	NULL
EMBV3_02231	GTTCTCACCACGTGCCGCTGACCTGCTTGTCCTTTTCTCAGACATTTTCCTTCTTGCTTC	chr19	38680302	38680361	-	yellow			lncRNA	0	0	0	0	0	7.56844	7.39958	7.49956	7.8204	7.24014	NULL
EMBV3_02233	CATCACAATATAAAACGGGCAGATCCCTCACTTGCCTCTGCTCGGTGCTCTTGAATTGAG	chr23	43796542	43796601	-	yellow	537594	PHACTR1	mRNA	1	1	1	1	1	7.93854	8.06339	7.76084	7.98464	7.86553	LOC100336859
EMBV3_02234	CGGCACACCATGTTCATGAATGTAGAACTTTCTAGAAATGCTGAAGGCAAAGCTGACTGG	chr5	43895864	43895923	+	blue			lncRNA	1	0	0	0	1	7.86628	7.78826	7.75716	7.62912	7.83762	NULL
EMBV3_02235	GTCAGCATAAAGGATTTCCCTCTTGAGACATTCCACTGCCCTTCTCCCAAAAAGATGTCA	chr3	82782120	82787848	-	yellow	531455	ATG4C	mRNA	1	1	1	1	1	8.64874	8.26354	9.17935	9.8642	8.9985	ATG4C
EMBV3_02236	CTCTCGCACCACCCACGTTTTCCCCCATTCTGTATCTGCATTTCTACTTCTGCTGGTTGA	chr14	23246652	23246711	+	cyan			lncRNA	1	1	1	1	1	8.31901	7.75946	8.20038	7.78319	8.05433	NULL
EMBV3_02237	GGACACAGCTCGGGATTTAAAGAGAGGGGGTTGAACCCCACTCCCCTCCTCCCAGCTCAG	chr19	14465237	14465296	+	brown	616723	CCL14	mRNA	1	1	1	1	1	9.06843	8.86002	8.53712	10.0799	9.26122	CCL14
EMBV3_02239	TCTGGATATTCCTGAGCCACCGCCCAATTCTGGGTATGAATCTCAGCTCCGTTTGCGCCT	chr20	3998216	3998275	-	turquoise	541134	UBTD2	mRNA	1	1	1	1	1	11.2611	9.64426	9.12988	8.44464	8.73436	UBTD2
EMBV3_02244	TCAGTGTCCTGAAGCTTATGTTGCTGGAGAGGTCAGGTTGGTTTCTTAGAGCAGTCAGGG	chr16	2862237	2862296	-	blue	510784	TMEM81	mRNA	1	1	1	1	1	7.85471	8.05949	8.1313	8.07796	8.21348	TMEM81
EMBV3_02247	GCTCACATCTTTCCAATTGTGTCATCCAAACTGCTGGGAAGGAGGGGTGGGCATCCTCTT	chr25	26391315	26391374	+	pink	515135	CDIPT	mRNA	0	1	1	1	1	7.6305	8.01566	7.92181	9.19622	9.38161	CDIPT
EMBV3_02249	CATCGTGGTGGTCATTTCCTTCATCCTCGACCTCGTCCTCCTGTTCCGGGAGCATCAATT	chr17	54508047	54508106	-	turquoise	616570	HVCN1	mRNA	1	1	1	1	1	8.76828	8.42048	7.97298	8.13652	7.90726	HVCN1
EMBV3_02250	GCCTTGCTGCGCGCCAACCAAACTAAATGCCATCTCTGTGTTGTACTTTGATGACAGCTC	chr23	4612946	4613005	+	grey	507682	BMP5	mRNA	0	0	0	0	0	7.55666	7.47193	7.46341	7.62027	7.51497	BMP5
EMBV3_02251	GAAGGCACATCCTTGGCAGAAATATGATCAATTGCATGCTTATGGAAAACAAACCACTGA	chrX	74360119	74360179	+	tan			lncRNA	0	0	0	1	1	7.40707	7.41555	7.6141	7.95577	8.65487	NULL
EMBV3_02253	CAGGCCTTCATTGCTGGCTCTTGGATGTCCTTCGTGATCCTCAGGCCTTGTTTCAGAGTA	chr25	27122615	27122675	+	brown	540229	HSD3B7	mRNA	1	1	1	1	1	7.68789	7.82406	10.1651	10.1168	11.1436	HSD3B7
EMBV3_02255	CTCACAGAACAGGGTGGGGCGGGGGTGATGGCACTGATAAAGCCAATGACAGAATCTATT	chr22	51213613	51213672	+	darkturquoise	516941	NCKIPSD	mRNA	1	1	1	1	1	11.9159	12.2356	11.4805	10.8838	12.2593	NCKIPSD
EMBV3_02257	CACAAACCAGACACCAGGGACCTAGCAAATTCAGGAGCATTGGAAAACACAGCTTTTCCG	chr8	21730606	21730665	-	turquoise	527219	DMRTA1	TF	1	0	0	0	0	8.07866	7.82988	7.57322	7.64519	7.7342	DMRTA1
EMBV3_02258	TCGGCCAGCCATCATTCCCCATATGAGAGACCTGCTTGATTCCTAACATAAAATCCCACC	chr7	59468432	59468491	-	turquoise			lncRNA	1	1	0	0	0	10.2474	8.66201	7.28005	7.28326	7.12983	NULL
EMBV3_02260	TCAGAAGCTGTGGCAACTTGAATGTGTCTGTTGGACCCTACTAAATCAGCGACAGAGTAC	chr21	55488604	55488663	+	salmon	515302	WDR76	mRNA	1	1	1	1	1	13.9858	13.8541	8.99807	12.4479	11.1827	WDR76
EMBV3_02261	ATGTCGGACTTGCTAGGGGCATTGCTGTCCAGATGTATTGGAGGGTTTCCATGTCTTGCC	chr15	29769294	29769353	+	red	539974	NLRX1	mRNA	1	1	1	1	1	7.95535	8.06339	9.86231	8.62463	9.75926	NLRX1
EMBV3_02262	CCATGTGGAGTGAAAAGGAAGGGACAAAGGGAAACTCGTGCAGAAACAGAAACAAGCAGG	chr4	114454923	114454982	+	turquoise			lncRNA	1	1	1	0	1	8.54607	7.89103	7.76371	7.68427	7.90047	NULL
EMBV3_02264	GTTTTCCCTCCCCAGTCACAGAGCAAAGGCGAAAGTGCTGAGGTCTCTGTATATCAGGAG	chr13	54463848	54463907	-	yellow			lncRNA	1	1	1	1	1	8.74191	8.68358	8.51694	8.7857	8.00264	NULL
EMBV3_02266	GCCACCTGGCCGGGGTGAACAAAACTCCCTAAATCTGAATCATCTGCATGGAAATCAGCA	chr5	105732919	105732978	-	purple	615392	TIGAR	mRNA	1	1	1	1	0	9.26604	9.86673	9.35341	7.69344	7.73932	TIGAR
EMBV3_02268	GTATGGTTCCTACATGATCTGGAAAGAGCTGGGGGGCTTCTCGAAGGAGGCGGTGGTTCC	chr5	113939135	113939194	+	royalblue	281033	TSPO	mRNA	1	1	1	1	1	7.94497	7.9712	8.21401	10.0526	8.33026	TSPO
EMBV3_02269	GATAGACTGAGGAGCAAGGGACGAGTGAATGTGGCTGCTGATCTGAATGAATCACTTGCC	chr21	12595915	12595974	-	turquoise	532150	MCTP2	mRNA	1	1	1	1	1	10.0814	9.97178	8.21703	7.87833	8.14282	NULL
EMBV3_02270	TAAGAAGGTAGTTCAGTAAGTGAAAGCCCATCCCCTACCAGTCCCCTCCTGCCCTGGAAA	chr22	49078118	49078177	+	greenyellow			lncRNA	1	1	1	1	1	9.58886	10.4369	9.09204	9.42152	9.5394	NULL
EMBV3_02277	GTTTCCCTGGGGCCTTGGGGGAGGCTGAGATTTCACAAAAGACCTCCACTTTCCATTCTT	chr22	17007640	17007699	-	purple	514596	MTMR14	mRNA	1	1	1	1	1	13.1993	12.9828	13.1238	10.643	11.6557	MTMR14
EMBV3_02279	CAGGAACTGAGAACAGTCATCCAGTGGGTCAGAGATCAATTAACTCCTGTTCGGTTCAAC	chr23	29983384	29983501	-	black			lncRNA	0	0	0	0	0	7.3627	7.65361	7.76371	7.7432	7.59107	LOC100295414
EMBV3_02282	GCTCAACGGGGCCGCCGAGCCCAGCGAAGGGGGCCCTAGGGCCCCGCCGGTGCCCGGGGG	chr18	53838664	53838723	-	blue	506040	STRN4	mRNA	1	1	1	1	1	8.46912	8.66627	8.85708	8.48643	8.55867	NULL
EMBV3_02283	GGGGTGGAAGGAGCGGCCTTCTGTCTTTCTGTGAAATGTATTAACGAGTTCGTCTTAGTG	chr23	13060882	13060942	-	green	782166	KCNK5	mRNA	1	1	1	1	1	7.66382	8.10822	10.2765	8.97529	8.87785	NULL
EMBV3_02287	CATGTTTGGTGGCTGGTGTCAAAAGTCCGTAAAGCATTTGCTGCCAAGTTAGTGGAATGC	chr21	61172014	61172073	-	turquoise	519961	ATG2B	mRNA	1	1	1	1	1	8.7575	10.0316	8.52373	8.08067	8.18008	ATG2B
EMBV3_02288	GAGAGATTTAGCCCAGAGCCTCACCCACAGGGAAGGAGCAGAGGTCTGTTAGACTGAGGT	chr2	135316856	135316915	-	grey	508160	PADI3	mRNA	1	1	1	1	1	7.92907	8.42048	7.95861	7.83558	8.07646	PADI3
EMBV3_02289	AATAGTCACCTAAGCCGTCTCCCCTTCGAATACCCTTGAAGCTGTTGTATCCTGACCCTC	chrX	131088709	131088768	-	green			lncRNA	1	1	1	1	1	7.92937	7.56862	9.07804	8.36342	7.81621	NULL
EMBV3_02290	CCTGAGTTGACCTCATTGTCAGTTCCCGGATACAGAGTCTGGCACTTCCTTCCAGTTCTT	chr10	35906349	35906408	-	lightgreen	508888	PLCB2	mRNA	0	0	0	0	0	7.52759	7.43578	7.36834	7.41565	7.6244	PLCB2
EMBV3_02292	ATGAGAGGTGCCACGCAAGTCTCAGTGATACTCCTCTTGGTGACCGTGTCCGACTGTGCC	chr3	32974910	32974969	-	grey	617599	PROK1	mRNA	1	1	1	0	1	7.82266	7.85869	7.90326	7.83344	7.77454	PROK1
EMBV3_02296	TCAGGACTGCTGGAATTCTTACTGTTGAGGTTGTTAGTAAGCTGTAAGCCTGGAGCTGCC	chr25	26271854	26271913	+	turquoise			lncRNA	1	1	1	1	1	9.33722	8.83589	7.90857	7.92296	7.91566	NULL
EMBV3_02297	AGCCGCCAGGTGATAAAGGAGAACAAAAGGATGCCTCAAGAAACGAACTATCTGAGCCCC	chr13	38594876	38594928	+	brown	ENSBTAG00000051249	SMIM26	mRNA	1	0	1	1	1	9.58053	7.60881	10.9732	11.0651	10.7677	LOC100295268
EMBV3_02298	AAGTCCATCCATTCTGTTACACTGGTGAGGCTTCCCCCAGACCTCTTGATGTGCTGAGCA	chr13	56603118	56603177	-	yellow	538877	FAM217B	mRNA	1	1	1	1	1	7.80484	8.24194	7.85914	8.0476	7.88392	LOC538877
EMBV3_02299	TTCCTGGACCCTCACACAACCCAGACCTTTGTTGACACTGAAGAGAATGGAACGGTTGAC	chrX	56785760	56785819	+	grey	408003	ATG4A	mRNA	0	0	0	0	0	7.67466	7.59617	7.76868	7.66545	7.92298	ATG4A
EMBV3_02303	AACAGAGACCTCACAGAGAAACCTTTCGTGCCCAGCACAAGTTGGCACAGGATATGGGGA	chr8	70787639	70787699	-	turquoise	782252	NKX3-1	TF	1	1	1	1	1	8.34112	8.07211	7.88632	8.07782	7.98483	NULL
EMBV3_02304	TCTGGTTGCACAACAGTTAGGCATGCTAAGGACTATATTTGTGAAGTTTGGATGCCTGTG	chr5	9309516	9309575	-	purple	538606	PPP1R12A	mRNA	1	1	1	1	1	12.6266	11.9354	12.5446	11.9126	11.1997	NULL
EMBV3_02305	GGTTTGAATCACACCTGTAATTACTACCTCCAGCCAGAGGAAGACGTAACCATTGGAGTC	chr13	42829059	42829118	-	green	768242	ABHD12	mRNA	1	1	1	1	1	8.78377	8.53129	11.2628	10.0929	8.12983	NULL
EMBV3_02311	CCTGCGTTATCCTCCTCTCTCATTTGTATACACTGTAATGTTGGCACAGCACATTACCGC	chr5	95364527	95364586	-	grey	781834	ATF7IP	mRNA	1	1	1	0	1	7.93572	8.2133	8.30651	7.98019	8.34802	NULL
EMBV3_02312	TGGAGAAACAGATGAAGAGAAGTTATTTGTGGAAGCAGGGAAGGCTTTGTTGGCGGAAGG	chr19	8655945	8656004	-	red	515228	MRPS23	mRNA	1	1	1	1	1	8.81785	8.72226	9.78565	10.3507	10.6317	MRPS23
EMBV3_02313	TAGCCTGTATGTTAAAGGATAGTTATTGTGTGACTCAGAGAACAGAGATCCTGGGAGGAC	chr18	39493748	39493807	-	green			lncRNA	1	0	1	1	1	7.8731	7.71081	7.85681	7.86602	8.03955	NULL
EMBV3_02315	ACTCTCAAAACATCATTTTTAAGGCTCTATACAGAATGTGTCAGTTGACAGGCAGATTTG	chr7	44566035	44566094	-	brown			lncRNA	0	0	1	1	1	7.68491	7.64677	10.5443	9.26604	11.1884	NULL
EMBV3_02318	TTCAGCAGAGACCTTCAGAAGACGTATTGCAGGATTCTGTAATAATGAACATGTGGAAAG	chr5	81858298	81858357	+	brown	286767	PTHLH	mRNA	0	0	0	0	1	7.68328	7.60881	7.66325	7.54178	8.4792	PTHLH
EMBV3_02320	CACACTCAAGAGTTCCACATGACGTTTGATGAGCTGTTTCCAGCATGAAAAGACAAGCAG	chr12	53038573	53038632	-	blue	281750	EDNRB	mRNA	0	0	0	0	0	7.5234	7.49874	7.46151	7.37221	7.50218	EDNRB
EMBV3_02322	TCTTGCTGGTCCTTCCAAATTTCGTGGATCCATGCCTGGGATGCGCAATTACCTGGCAAT	chr18	52119189	52119248	+	grey	789006	ZNF226	TF	1	0	0	1	1	7.86853	7.70272	7.64198	7.74015	7.71908	NULL
EMBV3_02323	CTAGACTGGCGTGAGTGCTTTGGTTGACTTTATACCTGTGTGTGGATACAAGCGGTCTGG	chr17	58888183	58888242	+	turquoise	517336	MED13L	mRNA	1	1	1	1	1	9.54055	9.44911	8.61159	9.02812	8.49661	MED13L
EMBV3_02324	CAGAACAGAGGAACTTGGTGGGCTGCAGTCCATAGGGCCACAAAGAATGAGATCCAACTT	chr8	93595164	93595223	+	purple			lncRNA	1	1	1	1	1	8.46718	9.20845	8.94006	8.60348	8.27804	NULL
EMBV3_02325	GATGCTGTCCACATCTGCTCCCACATGAGAAAACCCTCAGCCAGTCAGCAACCCAGTCAC	chr19	62212612	62212671	+	green			lncRNA	0	0	1	1	1	7.59981	7.62641	8.60059	7.87073	7.67221	NULL
EMBV3_02326	AATGAAAGAGACCTGGGGATTGAAATACTGCAGAGAGGTCCCACAGTCCCTGTTGCAAGG	chr4	112282741	112282800	+	turquoise	525559	ZNF398	TF	1	1	1	1	1	11.0359	11.4457	8.66784	8.3672	8.76495	NULL
EMBV3_02328	GTACCCATCAAGGCTGAGCATTTTCAGATGACATCTGCCGTCAGCTTCCATTTTTTTCAG	chr4	113338354	113338413	+	lightgreen	505013	GIMAP5	mRNA	0	0	0	0	1	7.45735	7.37985	7.41242	7.36537	8.50406	GIMAP5
EMBV3_02330	TAACCGGCTGGGGGATGGTCAATGACCAAGGGCGATTCTGGGGGACCCCTCGTCTGCAAA	chr14	18989166	18995849	+	pink	529047	LOC529047	mRNA	1	1	1	1	1	7.93927	7.88107	7.95921	8.26669	7.99522	LOC529047
EMBV3_02331	GAATGAAGCTCTTTACGCCAGCCTCTGTTTCCAGCCTGTGAGGTACTGTGAAGAACATTC	chr5	71018206	71018265	-	purple	525106	RTCB	mRNA	1	1	1	1	1	11.4596	11.6899	12.2477	10.4738	10.8406	C5H22orf28
EMBV3_02332	GCATTTTCTTGGTGTTTGAAAAAGAATTGGTGTTGTGGGGGAGAATTCCAGGTGCCTTAC	chrX	55325638	55325697	+	pink	535869	RNF128	mRNA	1	1	1	1	1	9.15296	8.59483	9.21995	9.5634	9.54139	RNF128
EMBV3_02340	AGGGATCATAGGACCGGAGCTGGAGAGAGGCTGGGCTTCTAAAGTGTGTGAGAGATGTTT	chr26	42729818	42730827	+	blue	783415	FAM24A	lncRNA	1	1	1	1	1	7.91526	7.80124	7.89295	7.88931	7.92676	LOC783415
EMBV3_02341	CTGCTCTGACAGCCATGGCAGGAGATTTATTTAAAATTGTTGTAGGGACTTCCCTGGCAG	chr18	26637164	26637223	+	blue			lncRNA	0	1	0	0	0	7.82251	7.80124	7.86877	7.75017	7.90585	NULL
EMBV3_02343	TTCCCAGCATCGGTTTCTCTTCTTCCTCCGAAGAGACAGGTGCCGACTCCAAAGATGAAG	chr21	69359108	69359167	-	midnightblue	527701	AHNAK2	mRNA	0	0	0	0	0	7.66441	7.53976	7.51862	7.51046	7.54388	AHNAK2
EMBV3_02344	TGCACCAACTTCTCCAGCTCGTCGGGGCAGATGTCAGGGCAGTGAGTGAAGCCGAAGTAC	chr5	119822823	119822882	+	blue			lncRNA	1	1	1	1	1	7.57959	8.08674	7.91521	7.82409	8.05149	LOC100138428
EMBV3_02345	AGATTGCCGTCATCTGTGTGGTGGTTCTTTGCATCACAAGGAAATGCCCCCGAAGCAACA	chr2	80621671	80624763	-	turquoise	538354	TMEFF2	mRNA	1	1	0	0	0	8.36551	8.42869	7.6141	7.77408	7.57118	TMEFF2
EMBV3_02346	ATGTCACCTTCCCCAACCTAGCTGCCTACAGCACCACCAAGGGTGCAATGACCATGCTGA	chr19	50855805	50855985	+	yellow	782391	DCXR	mRNA	1	0	0	1	1	7.74589	7.81776	7.64839	7.71996	7.72213	DCXR
EMBV3_02349	TGTGCCTGCTCAGTTGTGTCCAACTCCTTGCAACCCTATGTACTGTAGCTCAGTAGGCTG	chr5	29731651	29731710	+	purple			lncRNA	1	1	1	1	1	8.51886	9.38884	8.72001	8.43778	8.33461	NULL
EMBV3_02350	CTCTTTCTCTGCAGCATCTTTACTCCACTACTTATTCATGCTCTCTCCCAAGCGCAGGTG	chr23	27555557	27555616	+	yellow	505555	VWA7	mRNA	1	0	1	1	0	7.93858	7.9248	7.98733	8.16543	7.83435	G7C
EMBV3_02351	ACTTGAGCGAAAGATGAAAATTTCTGGTGTGATCAGCCTCAGGGAGTTGAAAGCTGAGGG	chr15	33240444	33240503	-	blue			lncRNA	1	1	1	1	1	7.93882	8.00592	8.04551	7.93482	7.87345	NULL
EMBV3_02354	CCTTCACCAGGTCTGTCTAGCAGTGGTGGTTTCTTTGGCACAACATTAACTACTCTACGG	chr5	38316701	38316760	+	grey			lncRNA	1	0	0	1	1	7.63056	7.67901	7.8435	7.79798	7.83478	NULL
EMBV3_02357	GGTGACCTCCATCCTCGGCCCTCTGGGCACTATCACTGGGATTAATTACTTGTGACTATT	chr6	91048503	91048562	-	brown	533177	SCARB2	mRNA	1	1	1	1	1	11.2991	9.26998	13.0184	15.0698	15.1412	SCARB2
EMBV3_02358	ATGGTCTTCATTTGTTGAGGGGAAGCCACTTAATCAGGAGTCAGACCTAGTGGGGGAGAG	chr11	2964574	2964633	-	red	100125305	ACTR1B	mRNA	1	1	1	1	1	9.4227	8.75581	10.4469	10.8111	10.5575	ACTR1B
EMBV3_02359	CGGACCCGGCACCCCACCTGCATGACGATTTATTTGTATCTGGGAAAATACTCTCTCTAG	chr11	27369567	27369626	+	turquoise	616756	SIX3	TF	1	1	1	1	1	11.4416	12.1821	8.61402	7.77884	8.25139	SIX3
EMBV3_02360	GTCAGCCTCTTGTCTACCTAATTTGGAGAGAATATGACTTTACTAGCAGAGATACAATAT	chr25	29782739	29782798	-	salmon	615936	AUTS2	mRNA	1	1	1	1	1	12.8209	11.7937	9.35173	12.3548	11.8539	AUTS2
EMBV3_02366	GAGGCATCTTACAGATTTTGCCCCTTTTATGAGGATGTGATAGTTGCTGCCAATGAGGGG	chr12	55342035	55342094	-	grey	539090	SPRY2	mRNA	1	1	1	1	1	12.4944	10.3184	11.3621	9.35523	10.7471	SPRY2
EMBV3_02367	CTTCTAGCCTGCATTAGAAAGCTCTAGGCGTAGGTGATATGCCATTCCATGATGGCTTCC	chr16	24156278	24156337	+	brown	539563	MARK1	mRNA	1	0	1	1	1	7.75336	7.54726	9.19504	12.4328	12.5889	MARK1
EMBV3_02368	AAAGAACAAATGCCTGTATGCCCTGGAGGAGGGGGTAGTCCGCTACACTAAGGAGGTCTA	chr19	36309343	36309402	+	lightcyan	510058	MRPL27	mRNA	1	1	1	1	1	9.77326	8.17529	11.2678	11.6755	12.4448	MRPL27
EMBV3_02369	TAAGCCATGTTTTAACTGACCATTTCGCACAGCTGTATGTTCCAAGGGGTAGCTGCGCGG	chr21	69615436	69615495	+	magenta			lncRNA	1	1	1	1	1	7.75311	8.06741	8.28481	8.20718	8.1508	NULL
EMBV3_02370	GTTACCGACAGAACAAGGAGACTGGGAAATATGAAGAACGGAGCCGAGGACGTCAAACAG	chrX	138380988	138382908	+	blue	505773	PRKX	mRNA	1	1	1	0	1	7.81534	7.83985	7.93058	7.74977	7.83993	PRKX
EMBV3_02374	AGTGCCGACGCCGCTGCTTTCCATCAAGGCAGAAAAGAGGAACAGAATAGACATTTTGGA	chr17	64333340	64333399	+	turquoise	510926	TMEM119	mRNA	1	1	1	1	1	8.18938	8.20971	7.7016	7.9337	7.78407	TMEM119
EMBV3_02375	GGAATGGAGAATTCCTGGTGATCCAGTGGTTAAGATTCCTCACTTCCAATCCAGGGGGCA	chr16	24210444	24210503	+	greenyellow			lncRNA	1	1	1	1	1	8.83814	8.66975	8.4215	8.49686	8.46609	NULL
EMBV3_02376	GTCGGGTCAGTGGTGGGAGGAACGTGAAAGATGACTTGTGGCCTGTTTGTCACAGTTTCA	chr8	9967074	9967132	+	turquoise	533964	INTS9	mRNA	1	1	1	1	1	14.0668	13.4745	10.5996	10.2312	10.0686	INTS9
EMBV3_02377	GAAAGACCAAAATCAAGAGCGAGGAGCAGAACGTGGTAAAACAGAAAAAGGGCAGGTGGC	chr7	62874747	62874806	-	red	282077	SPARC	mRNA	1	1	1	1	1	7.93437	7.96068	12.0516	13.559	12.0552	SPARC
EMBV3_02378	CAGATGGACTATGACTTCTCCATACTCTGGTAATGAGGCCGGGCTGTCTGTGCACTCAGA	chr26	20935109	20935168	+	blue			lncRNA	1	1	1	0	1	7.78841	7.77782	7.89492	7.80836	7.91708	NULL
EMBV3_02379	ACTGTTCTCGGTCCTGGGATACAAGTGTGAATAAGAGCGACACATCTCCTGCCTCGTGTC	chr27	7565545	7565604	+	yellow			lncRNA	0	0	0	1	0	7.82862	7.75382	7.77979	7.84599	7.83056	LOC100296971
EMBV3_02381	CTAGATTGTGAAGACAATCTGAAACTCTGTTACATGTGGTCCAAAATACACAAGCTCAGG	chr12	840064	840123	-	blue			lncRNA	0	0	0	0	0	7.48337	7.48729	7.50363	7.38447	7.58533	NULL
EMBV3_02382	TCCCTCGTGGTCCAGTGGTAAGGACCTAGAGTTTTCACTGTCTGCAAAGAGGGTCGCAAA	chr7	52310392	52310451	+	brown	107131225	LOC107131225	mRNA	1	1	1	1	1	7.98727	7.7476	7.95921	8.06388	8.02517	PCDHB13
EMBV3_02383	GGGTATCATCCCAGTGCTTCCTTTTATCTTCAGCTCACAAGCAGTGCAACCTCGGACAAT	chr13	62971814	62971873	+	green			lncRNA	0	0	1	0	0	7.54915	7.5334	7.87709	7.62504	7.66336	NULL
EMBV3_02385	GAGTGTACAACATCTCATACCCACCTCACCAAGTCACAACTAATCTGTCTGCTCAAAGCT	chr12	22760689	22760748	-	grey			lncRNA	0	0	0	0	0	7.44184	7.3419	7.2909	7.11994	7.17393	NULL
EMBV3_02389	CCAGATGATAAACAGCTCAATCTTAGTGTAAGGTCAGGGAGAAAACCCCTGTCTCCTCAC	chr11	44996972	44997031	-	grey			lncRNA	0	0	0	0	0	7.75207	7.58928	7.52425	7.58043	7.6123	NULL
EMBV3_02390	AGGTGTCCCTTCAGGGTGAAAACTGGCTCCACGCCCTCAACTTGCTCTTCAGATCATCCA	chr14	76967373	76967432	+	magenta	100196897	LOC100196897	mRNA	0	0	0	1	0	7.46091	7.78295	7.55779	7.91865	7.66625	LOC100196897
EMBV3_02392	GGACCCATCACCCCAAACTTCCAAGAAGAGCAGGATAAACTGAAGCTGACAAAGCCTGTG	chr18	57361200	57361259	+	green	112442407	SIGLECL1	mRNA	1	0	1	0	1	7.85294	7.82406	8.21325	7.53481	7.7483	NULL
EMBV3_02394	TCACATGTCTGTCACCCTGAGCTGGTCAATCACTTCTGCACAAGACCCTACGTTGCAGAA	chr1	146343779	146343838	+	tan	507839	PRMT2	mRNA	1	0	0	0	0	7.69254	7.93003	7.65715	7.76009	8.3095	PRMT2
EMBV3_02397	GGTCCTCCACTACCAGGCTCCGATCCCCTTCCAGAACTAGGTGGTGATTTTTACATCTCT	chr19	33482194	33482253	-	turquoise	529760	ADORA2B	mRNA	1	1	1	1	1	13.4863	12.2606	8.56197	8.63428	9.37195	ADORA2B
EMBV3_02404	TGGATAGTGTCCTCGGACTGGGGGCACTGGGGCTGACAATTTGGGCCATCTTTTCCACAA	chr13	52366877	52366936	-	pink	788725	C13H20orf141	mRNA	1	1	1	1	1	7.90123	7.95488	8.10784	8.5523	7.84616	LOC788725
EMBV3_02409	CCTTTGAAGAGGCCCCTAAGAAACCCAGGGAGTGTTTAGTCAAGGAGAACCAGAAATACA	chr8	43507302	43507361	-	turquoise	514435	DMRT2	TF	1	1	0	0	0	10.0174	10.5874	7.60196	7.36228	7.45839	DMRT2
EMBV3_02410	ACGTAGGAGGTATTTGGGGGAGGAGGTGTGTTATGCCTGATTTTGCCTGCTTTGTCTCGC	chr26	21964073	21964132	-	midnightblue			lncRNA	1	1	1	1	1	8.39129	8.00592	8.98016	10.0757	8.27651	NULL
EMBV3_02411	TGGACTTCGACGAGACCTTCCTGGCCACGTCCTTCCTGCAGCACCCTTGGGATGAGAGCA	chr19	55544705	55544764	+	turquoise	505891	FOXJ1	TF	1	1	1	1	1	9.23834	8.06339	8.1021	8.19142	8.08828	FOXJ1
EMBV3_02413	AAACCACCTGTGTCTCCAGTCCCTATTCGACTACCTGCAGCCGGCCAGTCACCTTTGTCT	chr1	4673907	4673966	+	grey	781604	KRTAP11-1	mRNA	0	0	0	0	0	7.78683	7.70272	7.50926	7.5982	7.58653	KRTAP11-1
EMBV3_02414	AGGCGAGAAGAAGGATTTGTTGCTGCCTTGGGGGATGGGAAGGAGCCTGAAGGAATTTTT	chr16	51135053	51135112	+	turquoise	506358	MRPL20	mRNA	1	1	1	1	1	12.8154	12.1068	11.7355	11.4008	12.5477	MRPL20
EMBV3_02415	CAGTCAATGGGACTGTTGCCTACACATGCATCAGACTGGTTAGCCTTCATTGAACCCCCT	chr10	28388951	28389010	-	red	523162	EMC4	mRNA	1	1	1	1	1	11.4327	9.80594	13.3847	13.396	13.1238	TMEM85
EMBV3_02419	GGTTGTCGATTTTCTAAACCTTGTGCTCCTCTTCATTAATCTGGCCCCTAGGACTTCCAG	chr2	18478123	18478182	-	brown			lncRNA	1	1	1	1	1	8.17155	8.11641	7.96668	9.7385	9.13364	NULL
EMBV3_02420	GGCGCCACCTATTTCTCCACACCTGAAGTCTCTAAAAGGGATAGTAGATGGTTCCTATCA	chr19	19650130	19650189	+	black			lncRNA	0	0	0	0	0	7.79343	7.89683	7.80472	7.71883	7.6251	NULL
EMBV3_02422	CAAACCCTCATTTCTCCTTTGCTGTTTTCTCTGTGAGTTATGGGAAGAACTTGTCTTCGC	chr3	21442906	21442965	+	salmon	788858	LIX1L	mRNA	1	1	1	1	1	12.1315	11.968	8.22258	11.9482	11.5267	LIX1L
EMBV3_02423	TGCTTCAGTGAACTGTTCTGTCCTGATCATTCAGTCTCTCTTTTTAGGTGCTTTGGTGGC	chr8	60680975	60681034	-	yellow			lncRNA	1	0	0	0	1	7.66315	7.69568	7.8435	7.8429	7.83411	NULL
EMBV3_02426	GAGAAAACGAGGTATGCCTGTGACCTCCTCCAGTTTGTAAATGAGAGAGTTGAGACCCGG	chr15	39744606	39744665	-	purple	536560	TEAD1	TF	1	1	1	1	1	9.76682	9.52815	9.43815	8.48258	9.32553	NULL
EMBV3_02427	GGAACTGAAACCCCTATCCCATCTACCTCCTAGAGCTGGAATATCAGATGAGCAACACAC	chr10	86656830	86656889	-	grey			lncRNA	0	0	0	0	0	7.52362	7.37985	7.3533	7.32312	7.31604	NULL
EMBV3_02430	GCTTGCCAATGAAGATTTAAAGACAGAGCAGGAGCTTCTTCCAGGAGTTCTAAGCCTTGG	chr10	32547997	32548056	-	turquoise	539573	MEIS2	TF	1	1	1	1	1	9.93297	9.68324	8.6017	9.06255	8.95692	MEIS2
EMBV3_02432	AATCGCATTGATTTATTTTCCAGCCGGTCAGGTGTGCAGACGCCGGACTTGTAGTGGAAC	chr16	50443267	50443326	-	lightcyan	100125922	RER1	mRNA	1	1	1	1	1	7.79444	8.22205	8.76689	8.04442	8.48352	NULL
EMBV3_02434	ACTGAGTTCTCAAAAACTGAAGCCCAGTCAGGGGCGTCTCTGGTCCCTCTCCCTTTTCAT	chr2	128741028	128741087	+	yellow	616826	IFNLR1	mRNA	1	1	0	1	0	8.13254	7.86919	7.53316	7.88978	7.86521	NULL
EMBV3_02435	ATTAAACCGAGCTTACGGCTCACGCCACTGACCTGGACCCCAGCAAAAAGCTGATTGTCT	chr3	16343225	16343284	+	green	497019	TPM3	mRNA	1	1	1	1	1	8.08916	8.12694	10.9928	9.27566	10.5493	NULL
EMBV3_02436	TGGACCCTCCAACGGTCTTCTTGTCGTTCGCCGACAGGCTTTTGAGAGCGTTTAAGCACT	chr10	72147893	72147953	-	turquoise			lncRNA	1	0	0	0	0	8.22253	7.74023	7.8369	7.73363	7.59991	NULL
EMBV3_02437	AAGACCCTCCGGATAGAATTTGCCACCCTGAGGAATGAAAACCAAGCGGCGTGTGGGTAC	chr18	25458460	25458519	-	blue			lncRNA	1	1	1	1	1	7.92232	7.87461	7.92641	7.86052	7.93681	LOC100139805
EMBV3_02438	CTGCAGCCTGGTCTTTGTTCCAGCAACTTCTCTATGGTCTCATCTACCACAGCTGGTTCC	chr22	49983850	49984027	+	magenta	785909	CACNA2D2	mRNA	0	0	0	0	0	7.21393	7.42326	7.50481	7.45839	7.56433	CACNA2D2
EMBV3_02439	GATCCCAGACAGAGTGCAAAGGAGCAACAACCTGTGGAACACCACCCCTGTAAACCCAAA	chr14	30597128	30597188	+	turquoise			lncRNA	1	0	0	0	0	8.42942	7.84551	7.42975	7.38661	7.57788	NULL
EMBV3_02440	GCCCAGCTCTGCTTTCCCCAGAATTTCCAACTGATTTTACACCCATCCTGCTGAATCCTC	chr19	42960011	42960070	+	yellow	538710	G6PC	mRNA	0	1	0	0	0	7.52176	8.05949	7.39023	7.85594	7.61857	G6PC
EMBV3_02446	GGAATTTGCGACGTGTTGCCAGAGAATTGGGTGAAAACATGAGTGATGAAGAACTTCGGG	chr7	89941531	89941590	-	turquoise	532953	CETN3	mRNA	1	1	1	1	1	13.2143	13.0267	10.8118	13.1333	11.7224	CETN3
EMBV3_02451	TGAGGTTGCTGCTGCCCCAGTTCGTTGAGCCCTTCTGGATGACCATGTACAGCTTGTTTT	chr5	113901942	113901993	+	lightyellow	618614	BIK	mRNA	1	1	1	1	1	12.0696	11.6959	14.3206	14.1742	14.951	LOC618614
EMBV3_02452	GATGTGTGGAAGTTCAAGTTGACAAAGAGGTGCAACTGGCTACAGACACAACTGGAGGTG	chr11	28966484	28966543	-	black	540113	ATP6V1E2	mRNA	1	1	1	1	1	7.67032	7.9446	8.0554	7.99893	7.949	ATP6V1E2
EMBV3_02453	GGAAGCTGAGATCTGCTGTCTTTTCTGTGGAGGAGCTGTGAAGTAGATAGTGACGTGTGG	chr6	70775847	70775906	-	blue			lncRNA	1	1	1	1	1	7.99619	8.14712	8.06478	7.93989	8.09383	NULL
EMBV3_02455	GCGGAATCAAGACTGCAGGAAACTCTACAGGACAAACAACTTAGTACCTTCAGTGAATGG	chrX	88916391	88916450	+	brown	616931	NUDT10	mRNA	1	1	1	1	1	8.29905	8.16617	8.42861	8.8905	8.39645	NUDT10
EMBV3_02457	CTGGCAGCAGACACAAGGGGTATCTTGGTCCTCATACCTGGAAATCCTATGCTCAACATT	chr4	11939615	11939674	+	turquoise	532541	CASD1	mRNA	1	1	1	1	1	9.64513	9.65635	9.05694	9.06623	8.05896	CASD1
EMBV3_02459	AACCCGTCCAGTCAGACAGGGGTCCACACTTGTTTCAATGCTCTGCTGTCACCATCTTTA	chr6	111327456	111327515	-	turquoise			lncRNA	1	0	0	0	0	8.20595	7.68973	7.67966	7.6653	7.61131	NULL
EMBV3_02461	GCTCGTTTCCTTTTGAAGTTGCCAGTGGATTTCAGCAATATTCCCACGTACCTGCTCAAG	chr11	71697015	71697074	-	brown	614152	BABAM2	mRNA	1	1	1	1	1	10.218	8.39485	9.3299	10.2301	10.2362	NULL
EMBV3_02467	AAGTAGGAGAAGAGGAAGTGGACCTGGGATTAAGAAGCACTCCCACCCCTGGCTGTCTCT	chr29	28233039	28233098	-	magenta	616926	ESAM	mRNA	1	1	1	1	1	7.64287	8.09476	7.9232	8.02756	7.93473	ESAM
EMBV3_02468	TTGGGAGAGCAGAAAAAGTCTGGAGGAGGCACCACAGAAAATGGCAGCTACATGGGGTTT	chr15	21808056	21808115	+	grey			lncRNA	1	1	1	1	1	7.98061	7.91546	7.92905	7.79943	7.7771	NULL
EMBV3_02469	TGTAACAAAACCCAGCACGTTATCTGCACTAAACTCAAGGAATGTCCCATTTGCCTAGGC	chr7	585479	585538	-	brown	534707	CNOT6	mRNA	0	0	1	1	1	7.62229	7.61463	10.0108	11.1843	11.9349	NULL
EMBV3_02470	CCACTTCATGCAGGACTTAGCACGCTACCGGCAGCAGTTGGAACACATCATGACCACCAA	chr18	34813533	34813592	-	purple	512420	KIAA0895L	mRNA	1	0	0	0	0	7.85676	7.74023	7.56988	7.39791	7.59201	LOC512420
EMBV3_02472	GGAGACAGAACGGGGGTCTGTTTTCAGCCTCAGTTGCCTGAGTGGCCTCTGGATCTGTCT	chr10	86799892	86799951	+	darkred			lncRNA	1	1	1	1	1	7.90201	7.93003	8.3256	8.42942	7.96434	NULL
EMBV3_02474	GAACATGTGATTAGGTTGGGCTGTTTCAGTAGACGGAGGTACTTGTTAGCAGTAACCACG	chrX	131750987	131751046	-	salmon	515220	MSL3	mRNA	1	1	1	1	1	11.5929	11.7539	11.2662	12.8487	10.9747	MSL3
EMBV3_02475	GATGCTAAAAGACGCAGCCTTAGAAATAGATAACCGACAGGGACCTAGCACAGGGAACCC	chr27	35278805	35278871	+	blue			lncRNA	0	0	0	0	0	7.45138	7.65361	7.59349	7.50338	7.60257	NULL
EMBV3_02479	ACCTTGGGTCACTGGATACACATCTCCCCAGAAAAACAAATCTGTTATATACACTATTGC	chr3	49601493	49601552	-	yellow			lncRNA	1	1	0	1	1	7.88688	8.03943	7.66492	9.14779	7.71733	NULL
EMBV3_02481	AAGAAAACGGCCTCTGAACAGGGACTGAAGGACACGTAGCTCTCGTTCCCGTCTATGAGT	chr15	77840270	77840329	-	grey			lncRNA	0	0	0	0	0	7.70571	7.8071	7.78259	7.79148	7.56404	NULL
EMBV3_02483	TTCCTGAAGAACACTATCCCTTCCTGACCATCGTTCCAGCCTCCCACTTACCCTGAAAAG	chr10	20865095	20865154	+	yellow	528834	CIDEB	mRNA	1	1	1	1	1	8.02797	8.45528	7.62046	8.05935	8.34576	CIDEB
EMBV3_02487	AGGATTGATAGAATATGTGCTTCTTGGCAAATCTAGGTAAGCCAACACACATTAAGCAGC	chr28	11709565	11709624	-	pink			lncRNA	0	0	0	0	0	7.6242	7.56239	7.58988	7.63001	7.71087	NULL
EMBV3_02489	ATCTTCTTCAGAGTGAAGACCTGCAGGAAGGCAGCCCGTGAGAAGGATGAACCTTGCACA	chr18	56286672	56286724	+	turquoise	511180	SIGLEC11	mRNA	1	0	0	0	0	7.73215	7.65361	7.67966	7.59271	7.67029	LOC511180
EMBV3_02490	GTTGCAGCCACACTCAGCCAAAAACACTTAATTTATGGATCCTGCCTCCTGCCACATGCC	chr11	98574120	98574179	-	tan	404124	ST6GALNAC4	mRNA	1	1	1	1	1	8.27955	8.46218	7.98196	8.54572	9.73575	ST6GALNAC2
EMBV3_02491	GGATAAAAGAGGTGGGGGGTTGGAGTGCCATGTCTTCACTGAGGAGTAAAAGGGAAAACC	chr28	35161202	35161261	+	midnightblue	282142	ANXA11	mRNA	1	1	1	1	1	12.6345	12.2396	12.6991	12.9078	11.926	ANXA11
EMBV3_02495	GGAGGACTCAACTGGCCAATACTAAAAATGAAGGAAGGTTCTGAAAATGGAGGAAGGGGG	chr15	37872734	37872793	+	blue			lncRNA	1	1	1	1	1	7.67743	7.9446	7.99849	7.92833	7.99714	NULL
EMBV3_02496	CCAGGATGCTTTAGATAGCGTTCCAGGCAAACCAGGCAGAAATGGCAGGTGATGTAACAC	chrX	85936955	85937014	+	blue			lncRNA	1	0	0	0	0	7.80374	7.72312	7.78128	7.7742	7.68561	NULL
EMBV3_02500	GTTACAACACTGCCTTTAGTCAGACGTGCCTCCAGCACTTCACTGTTCCCTGCAAAAGAC	chr22	17771734	17771793	+	yellow			lncRNA	0	0	0	0	0	7.48482	7.54726	7.47049	7.61465	7.38528	NULL
EMBV3_02501	CATCCCATCCCAGCATCCTTTAATTATTGCTTGTCTTAAAATAACACTACAGATAGAAGA	chr10	1169023	1169082	-	red	533233	APC	mRNA	1	1	1	1	1	9.18302	9.32207	10.6741	10.9434	10.8019	APC
EMBV3_02504	AGGAAGCAGGATCAAGAAGGAGGAGCTGTGAGACACTGAGATGCAGATATGACAAACGCC	chr10	21105764	21105823	-	blue			lncRNA	1	0	1	0	0	7.72698	7.68973	7.74667	7.67798	7.79436	NULL
EMBV3_02505	TGACTCAAGCTGAGAACTGAGAAATACGAAGGAGCAAGTCATGAAGCTGAGTGAGGGGGA	chr8	101839774	101839833	-	pink			lncRNA	1	0	1	1	1	7.83428	7.74023	7.78128	7.85664	7.94238	NULL
EMBV3_02508	GATTGGTTATGGTAAGGTAGCAATAGGGTGCTGGCATAGGGTGGTTTCGGGTTCTCTGTG	chr22	56904037	56904096	-	blue			lncRNA	1	1	1	1	1	8.10866	8.33338	8.69021	8.28777	8.16504	NULL
EMBV3_02509	GAGCCGCACCCTTGCTTTGGCAGATCGTCTTTTCCAACAACTCTGCCAGGGTGATTTAAT	chr24	5331324	5331383	-	greenyellow			lncRNA	1	1	1	1	1	8.04146	8.00592	7.83156	7.81086	7.83317	NULL
EMBV3_02510	AAGCAAGATGTAAGCCTGTCCGTGAATTGCTGGTTGTCAGTCACTTCCCTTCTGTGGAGC	chr21	29143170	29143229	+	yellow	524684	PCSK6	mRNA	1	1	1	1	1	8.09352	7.82406	7.8369	8.08389	8.14159	PCSK6
EMBV3_02511	GCAGCTTCCCAGGGGACAGATGACTCCCCTTATTCATCAAAATTCAGAACACGGGAATGC	chr10	23154353	23154412	+	yellow			lncRNA	0	1	0	1	0	7.82866	7.71081	7.7509	7.97396	7.70785	LOC100297214
EMBV3_02515	CCGTCATGTCCAAACATTCCTTCCTGCTTTTCATCAATTCTTACTCTACAGTCTCGCTGC	chr15	40168359	40168418	-	red	615430	PARVA	mRNA	1	1	1	1	1	9.93927	8.5445	12.4675	13.2899	12.1129	NULL
EMBV3_02516	GACATGACTTAGCAACTGAACAACAGCAGCAACAAAAAGAGGTGCCAACTCTTACAACTC	chr28	26715984	26716044	-	magenta			lncRNA	0	0	0	0	0	6.74902	7.36565	7.23757	7.43393	7.37065	NULL
EMBV3_02518	TTTGCCATCGGCTCCCAGGTGTCTGAGCACAGCATCATCCAGGACTTCACCAAGCAGAAA	chr5	73650573	73650629	+	grey60	506970	MCM5	mRNA	1	1	1	1	1	8.51077	9.66131	9.36845	8.37479	11.33	MCM5
EMBV3_02519	GGGCCTGGAATCCCTGCAGAGCTGGTGGCTGGCCCCCTGATTTCTATGTGTATTTATAAT	chr7	43592476	43592535	-	brown	512682	SBNO2	mRNA	1	1	1	1	1	10.6121	9.08126	10.6304	12.2739	10.7588	SBNO2
EMBV3_02520	CTGCTGGAAATCAATCAGAACATCTTCACGCACTCACGGCAAGGACACCAGTGCAGACCT	chr25	3830854	3830913	+	turquoise	618674	C25H16orf71	mRNA	0	0	0	0	0	7.64156	7.63326	7.55487	7.57177	7.57578	C25H16orf71
EMBV3_02524	GCTCCAAGGCCCACGTCGATGTAATAGTTGATCTTCGGCATAAAACAACAAGCCCAGAAG	chr24	25340712	25340763	+	turquoise	538805	TRAPPC8	mRNA	1	1	1	1	1	8.76014	9.68771	7.91587	8.64598	8.13949	NULL
EMBV3_02526	CCAGAACAAGGCTGCTTTCCTGAGCATGAGCGACACCAGGAAGGAGGGTACTTTCATCTA	chr28	35620158	35620217	+	grey	282072	SFTPD	mRNA	0	0	0	0	0	7.57829	7.55553	7.6308	7.53749	7.54967	SFTPD
EMBV3_02527	GTCTTTATCTGAGGATACCTTCTTGCAGCCTATTTTCCTTCTACTCATTGTGCCGGGAAC	chr20	1509768	1509827	+	purple	515158	SPDL1	mRNA	1	1	1	1	1	12.285	11.6321	11.963	9.01684	9.80286	CCDC99
EMBV3_02528	CTTCATATTTACTCCAGAAGGCAAGATTGGAGGGTCAGAACTCAGGAATGGCTGGTGGGC	chr11	67821438	67821496	+	blue			lncRNA	1	1	1	1	1	7.99973	8.05008	8.23158	8.06432	8.59973	NULL
EMBV3_02529	GCAAAGGAGGCAGCATGATACCCTTGGTGTTTTCTAGATCCACCCCCTCCCCAGTATTAA	chr10	64884445	64884504	-	cyan	614408	BLOC1S6	mRNA	1	1	1	1	1	10.2143	9.75697	9.3948	9.75381	9.11635	PLDN
EMBV3_02530	TCTGTGTACCTGAAGGACAGTGAGAAGGTTGTCAGCATCTCTAGTGAACACCTGGAGCCC	chr18	49158512	49158571	+	grey60	519808	SUPT5H	mRNA	1	1	1	1	1	8.56795	8.84087	9.77279	8.89291	9.48048	SUPT5H
EMBV3_02534	TCTACACCCACGTGACGCCGCTGCTCTACCCGCTCATCTACAGCCTGCGCAACCACGAAA	chr4	106921334	106921393	-	yellow	524903	LOC524903	mRNA	0	0	0	0	0	7.86443	7.66649	7.45418	7.66375	7.61576	LOC524903
EMBV3_02536	TGTGGGCATCTGCACGCCACAGGGCATCTGCAGCGCTTAATGTTACTCACCTTTATCAGT	chr10	24924261	24924320	-	grey	ENSBTAG00000050806		mRNA	0	0	0	0	0	7.6924	7.52717	7.71402	7.53438	7.55687	LOC530850
EMBV3_02538	TTCAGTCGTAGGGGACTCACACGCACTGTACAAGCGTCCCAAGTTGGATTCTGAATACTA	chr8	31503614	31503673	-	grey	616371	LURAP1L	mRNA	0	0	0	0	0	7.66013	7.52111	7.5809	7.55159	7.46528	LOC616371
EMBV3_02543	TGACGCCCGCCCCTATCCTTGCCCACACTGCCCCAAGGCTTTTTCATTCCCCTCCAAATT	chr18	51738474	51738533	+	lightyellow	504571	ZNF575	TF	1	1	1	1	1	9.95752	10.6095	9.69274	10.7781	11.8604	ZNF575
EMBV3_02544	GCCACGTCCCTGGCATTGAGAAGAACTGGACCACTGACCTCAACATCCAGGAGATCATGA	chr5	119563699	119563758	+	tan	513765	TRABD	mRNA	1	1	1	1	1	7.83541	7.75946	7.71753	7.80426	8.38922	TRABD
EMBV3_02549	GCCACTGCAGCTCACCTGATGGAAGGCTTTTGTCACCGAAGTAGGGAGGTCATCTGATTT	chrX	18645962	18646021	-	brown	100847415	LOC100847415	lncRNA	1	0	0	1	1	7.98631	7.76588	7.81089	8.11319	8.46004	NULL
EMBV3_02550	TAAGACAGGGGAAGTCTGAATAAGATTGGATTCTATGTCAAATGTCAATTCCTGAGTGGC	chr10	28576339	28576398	+	turquoise			lncRNA	1	1	0	0	1	9.92849	8.4403	7.8462	7.80628	7.95943	NULL
EMBV3_02551	TGGGGGCCAAGGAGCTGAGCATAGATAAATATGTCGTGAACTGTAACCAGATGCCCACAC	chr16	1937117	1937460	-	darkred	280909	REN	mRNA	0	0	0	1	1	7.82236	7.62641	7.66492	8.2903	7.87797	REN
EMBV3_02552	ATCATAATCGGCTTTCTCCAAGTAACTAGCTGCAGACTCAAAGGAACGTGTCCCCGGTGC	chr18	25166101	25166160	+	purple	782388	CPNE2	mRNA	1	1	1	0	1	8.5231	8.45213	8.79557	7.72441	7.84049	LOC782388
EMBV3_02553	GTCATTCCAAAATGGAAAGCCACCAAAATCACAGAGCTGGCCTTGTGGACCCCGACCCTC	chr1	142761354	142761413	-	grey	514556	RSPH1	mRNA	1	0	0	1	0	7.79212	7.68434	7.70077	7.84058	7.76778	RSPH1
EMBV3_02554	AGCCCATCTCCCTGAAAATCAACCAGTACATCGAGGTGCAGATCAGGAGCCAGGACAAGA	chr12	15650797	15650856	-	grey	100335323	ERICH6B	mRNA	1	0	1	1	1	7.47918	7.71081	7.71402	7.79107	7.65346	NULL
EMBV3_02555	TCATTGATCACTTTCTGTGTGATGTGGACCCTCTGATGGCATTGTCCTGTGCCAGCTCAC	chr10	26879633	26879692	-	magenta	783780	OR11H6	mRNA	0	0	0	1	0	7.30977	7.74023	7.74583	7.97064	7.74463	LOC783780
EMBV3_02558	GTCACCTACTTCAAGACAATGCCTGATCTGCACTCCCAGCCCGTCCTCTTCATACCTGAT	chr14	62754534	62754593	-	yellow	519918	GRHL2	TF	1	1	1	1	1	8.26942	8.25228	7.95142	8.45434	7.96749	GRHL2
EMBV3_02560	CCACAAACGTGAGACATCTCAGACCTTTCCTGATGCTATAGCCTTTGTTTTCCAGTGGCC	chr15	38444078	38444137	+	purple	519269	RRAS2	mRNA	1	1	1	1	1	13.0568	12.9478	11.4148	9.80663	9.85235	RRAS2
EMBV3_02564	TGTCTCTGACCATAGAGAGTGCCTGGGTAGCTTGGAAAAGTAACATCACCTGGCCATCCC	chr2	18336405	18336464	+	green	540561	TTN	mRNA	1	1	1	0	0	7.97637	7.77229	8.51393	7.7356	7.81545	TTN
EMBV3_02565	GTTTCCAAGTCTTAGTATATTGGGTTTCCCTAGCGGCTCAGTGGTAAGGAATCTGCCTGC	chr17	71557242	71557301	+	grey			lncRNA	1	1	1	1	1	8.06353	8.29146	8.08634	8.07884	7.88293	NULL
EMBV3_02567	CGGGGCTTCTGCAAGCAACAGATTTAGCAGTGACAGCCAGCTACATGACCGATGGACTTT	chr3	21598046	21598105	+	purple	614061	RNF115	mRNA	1	1	1	1	1	9.04093	9.36428	9.22854	8.12254	8.14805	RNF115
EMBV3_02568	GCCGACTTAGAATCGTAGACAACCACACGACAGAAAAGGCTTAGTATCTACTCCAATGGG	chr1	132924233	132924292	+	brown	539234	STAG1	mRNA	1	1	1	1	1	10.2435	10.939	10.5544	11.1981	11.2847	STAG1
EMBV3_02569	TGTTCACCGAGCCTTGTGCATGCTGCAGTCTCATCCTTTATGAGCACCTGACTGCTCAAA	chr14	44176750	44176809	-	black	614460	PAG1	mRNA	0	1	0	0	0	7.23561	7.7476	7.55408	7.61561	7.32481	NULL
EMBV3_02571	GTGCTGTGAATGGTTTCTTTCCTGCTTCTGTGGAAAGGTCTGTGGTTGGATCAGAGAAGG	chr27	43472708	43472767	+	magenta			lncRNA	0	1	1	1	1	7.52289	7.9712	8.09876	8.07358	7.93982	NULL
EMBV3_02572	CTAGGCTCGTGCTTTAGTGCTTTGACTACTTCTGTCCTGCTGGAAACCTCCTACTTTGAC	chr19	56284886	56284945	-	turquoise			lncRNA	1	0	0	0	0	8.48583	7.62641	7.54508	7.62951	7.41531	NULL
EMBV3_02576	ACCTCGAGGACTGGGGAATATCAGTTCTCTGACCAGGGATCAAATATGTGCCCCCTGCAA	chr10	22961444	22961502	-	turquoise			lncRNA	1	1	0	1	0	7.97102	8.12196	7.74956	7.8797	7.77811	NULL
EMBV3_02578	TATACTGTGAGGCGCGTGCTAAAGTGAATAAGCGAGTTTTCATGCTGACCCACTCAATGC	chr8	20444436	20444495	+	turquoise	100296271	ELAVL2	mRNA	1	1	1	1	1	13.4542	13.2407	8.0407	8.47689	7.75558	LOC100296271
EMBV3_02579	GCTGGTCAGTGGGACATTTGTCAACCATGGATATTGGGTGCTTGACTGTCTAATATTGCC	chr11	70976677	70976736	-	salmon	538829	PPP1CB	mRNA	1	1	1	1	1	11.896	12.5256	12.0388	12.7679	11.5872	PPP1CB
EMBV3_02580	CATGTTTGTCCTCCCGTGACTGAGCAACTTGTCAACAAACTGTATTATGGAAATCATGAT	chr18	26448256	26448315	-	green	286886	GOT2	mRNA	1	1	1	1	1	9.74886	10.5046	10.5349	11.3938	10.2296	GOT2
EMBV3_02583	TTGGTTTTCATTCCAATTTTGCAGTCATTTTCAACAGCAGTGATGTGCTGGACATTTGCG	chr4	30552633	30552692	+	black			lncRNA	0	0	0	0	0	7.52874	7.59617	7.75241	7.65626	7.54981	NULL
EMBV3_02584	GCTGCCAGAGGAGCAGAAGAAAACGGTCCCTCCCCCTCTTAAAACACTTTAAACTCAGGG	chr19	55945717	55945776	+	greenyellow	512590	RECQL5	mRNA	1	1	1	1	1	9.44005	9.61341	9.2417	8.89452	8.91378	RECQL5
EMBV3_02587	CGCTGTTCAACGCACAGTTTGGGAGCATCTTCCGCACCTTCCACAACCCCACCTACTTCT	chr22	48342760	48342819	+	tan	514296	NT5DC2	mRNA	1	1	1	1	1	8.07115	8.84456	7.69659	9.64366	12.6801	LOC514296
EMBV3_02588	GTTCTTCCTCACAGGTCAGAAAACCCAGCAAGCCCACCACCAATCCTTTAGTGCCTACAA	chr6	59708889	59708948	+	turquoise	533295	NSUN7	mRNA	1	1	0	1	0	7.70583	8.03414	7.46813	8.09522	7.77535	NSUN7
EMBV3_02590	CCCGCGAGAGGAAGACCGTAGGGCTTTCAGGTAGCATGGCTCAGGGCCTGATTGAAGTGG	chr10	21391910	21392353	-	blue	282090	THTPA	mRNA	1	1	1	1	1	7.69951	7.95488	8.15168	8.00669	8.06452	THTPA
EMBV3_02592	AATGTGCTCACCCCTCCCTAGACACCTCCATTAACCACAGACTATGTAGCGCTGGCACTA	chr10	25770616	25770675	+	lightcyan	507111	CHD8	mRNA	1	1	1	1	1	11.4877	11.1523	12.8079	11.0636	12.8098	CHD8
EMBV3_02593	AGCCACTATCTTAGGTGCTGCTGGTTGTTGAGGCAGTAAGGAGTGAGTAGCAAAGCACGT	chr29	22307899	22307958	-	blue			lncRNA	1	0	1	1	1	7.89183	7.7476	7.92181	7.714	7.9772	NULL
EMBV3_02596	AACGGGGCCATCAACCCTGTCATCTATGCCGTTCGCAACCCCAACATTTCGATGCTCCTA	chr10	71741007	71741066	-	yellow	781195	GPR135	mRNA	0	0	0	0	0	7.56379	7.46417	7.53536	7.54801	7.68261	GPR135
EMBV3_02600	TTTATGGTGTTGGATGCCTCAGCAGAAGTCCCCACTCTGGCATACAGGATAATAGGCCCT	chr4	49654896	49654955	+	grey			lncRNA	0	0	0	0	0	7.70489	7.69568	7.77707	7.79085	7.60976	NULL
EMBV3_02603	TCCGTGGAGCACTTCTTTGAGACGGTGGGCGTTTCTCTGGCCGAGCGACAGTGTGTTCCA	chr12	85240325	85240375	-	grey	506598	CARS2	mRNA	1	1	1	1	1	7.95492	7.99519	8.06229	7.9278	7.96059	CARS2
EMBV3_02604	CAGGAATGCTGAGTGAGGCAAATCTTAGCTGTCAAGAGGAGTTGGGGATGGGCAGTCTCT	chr15	35137411	35137470	-	pink			lncRNA	1	1	1	1	1	8.09408	7.86426	8.04379	7.8911	8.17846	NULL
EMBV3_02606	TCTGCATCTGTGCTCTTTGAATATCGAGCCCGCCGATTCCTGTCACTGCCTAGTACTCAG	chr19	26426840	26426899	+	turquoise	100859923	CAMTA2	TF	1	1	0	0	0	7.76118	8.11641	7.66325	7.79037	7.53982	NULL
EMBV3_02608	CGTATGTGGAGAGAGTGAAGATACCCTTGGATCATGGGACCCTGTTAATCATGGAAGGGG	chr15	74015930	74015989	+	turquoise	514579	ALKBH3	mRNA	1	1	1	1	1	10.7712	9.76523	9.38999	10.0393	10.1931	ALKBH3
EMBV3_02610	ACCAGTCGGAGCTTTGGACTCAACTGCGTGACCCGTCCCCAACGATGATATTGTGTTTCA	chr22	58329135	58329194	-	green	511854	FBLN2	mRNA	1	1	1	1	1	8.01407	8.03414	13.4402	7.96007	9.74749	FBLN2
EMBV3_02611	CGAGCTCAACATCATCGCCCTGAGCCACCGCAAGACCATGAAGAAGCGAAACAAGAAGAT	chrX	37019380	37019439	-	royalblue	538475	PDZD4	mRNA	0	0	0	0	0	7.77092	7.39958	7.39473	7.61117	7.44286	PDZD4
EMBV3_02615	CTGAATAAGCTGTTTGGAGGAAAACATCAGTCAAGGAGGGTGGGGGAGTAAGAGAGGGTG	chr10	36074324	36074383	+	midnightblue	617684	BAHD1	mRNA	1	1	1	1	1	9.6753	9.2883	10.1823	10.6741	9.89825	BAHD1
EMBV3_02619	ATCATTCCGGAGGATGTGGACAGCGACTTGGGCTTGCCCTCCGACTGCCAGGGGACCCGT	chr17	68399409	68399468	+	magenta	535441	ZNRF3	mRNA	1	1	1	1	1	7.89619	8.13806	8.16727	8.20324	8.24263	LOC535441
EMBV3_02620	CTTAGCTCCTTAAACAAACTAGAATTATTTCAGCTAAGGTATCAGGGGAGAACTCTAGGG	chr8	66300260	66300319	+	blue			lncRNA	1	0	1	0	1	7.74146	7.77782	7.66325	7.681	7.88248	NULL
EMBV3_02621	ACGCACCTTGCTCCTCTCCGACGTGGCAAAACTATCCAACCCTACAGAGACCGAAGTGAA	chr8	71012983	71013042	-	brown			lncRNA	0	0	0	1	1	7.74577	7.64002	7.48562	8.27152	8.05955	LOC100294942
EMBV3_02622	GGCAAAGCAATCCTAAAAAAAAGAAAACCTGGAGGTATAACCTTCCCAGACTTCAGACTG	chr2	1222788	1222847	-	blue			lncRNA	0	0	0	0	0	7.47769	7.57438	7.50363	7.47951	7.60257	NULL
EMBV3_02627	CTCACAGACTTAGAACTTATGGTGGCCAGAGGGGAAGGGATGGTTAGACATTTGGGAAGG	chr25	22407818	22407877	+	pink			lncRNA	1	1	1	1	1	8.03024	7.96068	8.15462	8.01492	8.10575	NULL
EMBV3_02629	GTAGCTATTAAGCAATAACAACCACCAACCTGACTTGGTCAACTTGGTTTTACTAGTGGC	chr7	57477723	57477782	+	turquoise	516521	RBM27	mRNA	1	1	1	1	1	11.0939	10.8111	10.1173	9.23318	9.81651	NULL
EMBV3_02630	AGGCCTGTGCCTCCATAATTTGGTCATTTGGCAGCCCCTGTTTCTCTGCTGTTTACAACA	chr13	18393075	18393134	+	red	535219	CUL2	mRNA	1	1	1	1	1	8.32405	8.21735	10.7636	10.1797	10.5299	CUL2
EMBV3_02631	CGGCCGTCCGCCAGTACCTGTTTTCACTCTACGAATGCCGTTACTCTGTTTTCTTCCAGT	chr22	37425219	37425278	+	green	538625	PSMD6	mRNA	1	1	1	1	1	11.3093	10.4671	11.6726	10.6958	11.7044	PSMD6
EMBV3_02632	CTTGGAGTCTTGGTTCCTGTTCACAGTGTTTATGGGTTATCTCCCCTTCCATCCCTCACC	chr5	57399422	57399481	+	turquoise	787259	PYM1	mRNA	1	1	1	1	1	11.5462	9.98438	10.4665	9.46323	10.6252	WIBG
EMBV3_02634	TTCTCAGTCAGCCTCACTTCATTTCTTTCAACTCCTACCTTTCCCTTGCTGAGGAGGTAG	chr16	56223825	56223884	+	salmon	540101	RABGAP1L	mRNA	1	1	1	1	1	10.8939	10.1743	9.52393	11.3491	10.0133	NULL
EMBV3_02636	GGACTGAGGGGTCTCCCAAAATCAGTCCCCTGAGGATGTTGAGGAACGACTATAATTGTG	chr4	69878034	69878092	-	turquoise			lncRNA	1	1	1	1	1	9.49201	8.24693	7.99659	8.00824	7.97271	NULL
EMBV3_02637	ACGGCAGTAGAAGAAACCAGCACCTTTGGACTTGAGTGAGAAACTGGCAACTTCCCTGAC	chr4	77539330	77539389	-	grey	514243	HECW1	mRNA	0	0	0	0	0	7.63888	7.66649	7.7509	7.52538	7.50843	LOC100337418
EMBV3_02640	GCTTGTCTGTTTAGTTCTGTGTATAAATGGAATGCTGTTGAGAGGACCCTCCCTGCGCCG	chr29	43973180	43973239	-	green	534553	CFL1	mRNA	1	1	1	1	1	12.9215	13.4688	14.4034	14.4096	13.9772	CFL1
EMBV3_02642	GGGACCTCCTTCCAGCCTCAGCCCCAGTTACCCTGTGAGAATGTTTTTACTGGTGTATAT	chr19	56043375	56043434	-	brown	512110	TMEM94	mRNA	1	1	1	1	1	10.4892	10.582	10.319	10.0424	10.8692	LOC512110
EMBV3_02643	CCTGACTTGGCCCAGGAGTAGTAATCTGCCAACCTCTGGTGGGAAACTCTAGCTCTTTAA	chr22	25960105	25960164	+	turquoise			lncRNA	1	1	0	0	0	12.0803	11.028	7.54808	7.68091	7.66147	NULL
EMBV3_02644	TCCAGACCCACAACTCCGTGACTGTAAAGCAGCCATGTCCTAACGGGTTCTCCTAACAGA	chr3	108329815	108329874	-	turquoise			lncRNA	1	1	1	1	1	8.91212	8.67729	8.32251	8.06459	8.19008	NULL
EMBV3_02645	TCTGCTGCCCTCCTCTTGGTTTCTGGCATGATCTGGGACTGGATCTTTTTGAGGGAGACA	chr24	25016229	25019744	-	lightyellow	540701	MEP1B	mRNA	1	1	1	1	1	8.64722	8.43587	9.40542	9.54296	9.97409	MEP1B
EMBV3_02649	CCTGGACTGGCTCATGTGGTTCGCGGCTTTCCAGACCTACGAGCACAACGAGTGGATCAT	chr25	726021	726637	-	brown	505124	LMF1	mRNA	1	0	0	1	1	7.76518	7.70272	7.73956	7.65415	8.06403	LMF1
EMBV3_02651	GTTGAAAAATCCCATAGATTGTAATCCTGCAACCTCGCTGGACTCTCAGCCTCTGAGCAG	chr28	45037414	45037473	+	brown	613811	CXCL12	mRNA	1	0	0	1	1	7.86226	7.71081	7.669	10.4639	9.35412	NULL
EMBV3_02653	CACAAGTGGCTAGTGGTTACCTTATTGGAGAGCGCAGGTGCAGAATCACCAAACCGTGGA	chr21	33572151	33572210	+	grey			lncRNA	1	1	1	1	1	8.09042	7.84551	7.90001	7.83011	7.92805	NULL
EMBV3_02656	AGATACCTGTTGCTGCACCCAGACCTGCTCCGATACATGAAGAACAGATTCCTGAGGTCT	chr19	55137205	55137350	+	grey	618655	ST6GALNAC1	mRNA	1	0	1	0	0	7.94168	7.77229	7.82219	7.91676	7.71656	ST6GALNAC1
EMBV3_02658	GCCTAAAGGCAACACTTTGACGGGGATGGGTTTCTCTTTCCGCTTAGACTTGGGCAGATT	chr21	10542252	10542311	-	yellow	101907944	LOC101907944	lncRNA	1	1	1	1	1	7.92317	7.7476	7.89061	7.88351	7.77454	NULL
EMBV3_02660	ACTTTTGCACCCGCACCCACTCAGCCCTGTGCTGCCTGCCCTGGTTAACCACCAATAGGA	chr21	28096649	28096708	-	lightyellow	100295902	FAM189A1	mRNA	1	1	1	1	1	9.66199	9.68771	9.90663	9.76866	10.3683	NULL
EMBV3_02661	CAGCTGTGGTGTCCCATTTTAATGACTGCCCAGATTCCCACAGTCAGTTCTGCTTCCATG	chr11	13959255	13959314	+	yellow	540388	TGFA	mRNA	0	0	0	0	0	7.33928	7.49283	7.57837	7.48679	7.62372	TGFA
EMBV3_02662	CTGTGTGGACCCAACCAGATCAGTCACTTTCTCTGTGACATCCCATTCCTCCTAAAGCTG	chr3	22206086	22206145	-	black	107132284	LOC107132284	mRNA	0	0	0	0	0	7.28678	7.58928	7.64124	7.49994	7.43317	LOC788749
EMBV3_02663	GAAGAGGGTTTTCTCAATAAAGAGGTGGGGAGGAGCCAAATGAGCATCACCTGCCATAGG	chr4	113786964	113787023	+	pink			lncRNA	1	1	1	1	1	8.01781	7.9248	7.99388	8.57035	7.93439	NULL
EMBV3_02664	AGCTTCGAGCAAAGCGCTATAGAAGCTCTTAAAGGAGATAGAGGGGGTGGCCTCACAGAG	chr25	26342943	26343002	-	royalblue			lncRNA	0	0	0	1	1	7.74105	7.60881	7.71828	8.88065	7.85811	NULL
EMBV3_02667	CAGAGCTCGCACCTGATAGGGCACCAGAAAACGCACAGCAGGGTGAAATGCAAGAAGAAA	chr18	65568765	65568824	+	turquoise	534170	ZNF274	TF	1	1	1	0	0	10.0794	9.96092	7.65956	7.50419	7.61703	ZNF274
EMBV3_02672	CACTCTTGAGGACACCGTTCACCTGGGGATGTGCCTCCTGCAGGGCAGCAAACTCCACAC	chr15	51643072	51653576	+	lightcyan			lncRNA	0	0	1	0	0	7.74205	7.79463	7.84748	7.75379	7.75325	LOC100141109
EMBV3_02673	ACCTGCCTGTCACCATGGCCACAGGAAGAGTCTTGCTAGGCTCTCTGCTTCTCCTGATCC	chr7	18073026	18073085	+	greenyellow	518266	PSPN	mRNA	0	0	0	0	0	7.67437	7.66649	7.74322	7.83005	7.58088	PSPN
EMBV3_02675	TGGCCAAGAGGGCGACAAGTTCAAGCTGAGTAAGGGGGAGATGAAGGAACTTCTGCACAA	chr3	16809979	16810038	+	pink	509860	S100A2	mRNA	0	0	1	1	1	7.7484	7.58134	9.19386	10.0128	9.52635	S100A2
EMBV3_02677	ATACGGAACTCTTGCGCCTAAATTGACCTATTGGAGGGAGGAACTGGACTCCCTCAGGAA	chr14	12653608	12653667	-	brown	511077	MYC	TF	1	0	1	1	1	7.76988	7.64677	8.71624	10.6245	9.41385	MYC
EMBV3_02679	GATGTCGTTGGCTGGTGCCTGCTCAGTGACTCCAGACTGCTTATAGTTTATTGGACAGAG	chr25	37500324	37500383	-	turquoise	100336779	NPTX2	mRNA	1	1	1	1	1	12.636	12.5579	9.50479	10.1358	8.44216	NULL
EMBV3_02680	AGATTCTTATCCACCGTGCCACCAGGAAGTCTTTGTCCCCACTTTCACACAAGCCCACGA	chr7	4260083	4260143	+	yellow			lncRNA	0	0	0	0	0	7.83289	8.48042	7.57503	7.77317	7.4992	NULL
EMBV3_02681	CTTCCACTTTCCCATGCACCCCAAGTCTTGGCTCCACCCGGATGGCTTTCCGATCCTGGG	chr25	38468925	38468984	+	yellow	104968570	ZNF316	TF	1	1	1	1	1	8.17983	8.19333	8.1313	8.36604	8.06609	LOC618217
EMBV3_02682	GGTCCTGTTATACACGGATGCAGGGTCTACAGACACAGAGAGTTGATTGCGTATTTACTG	chr15	5507773	5507832	-	grey			lncRNA	1	1	1	1	0	7.81327	8.05949	8.04468	7.89455	7.94693	NULL
EMBV3_02686	CGAAGAGCAGCAGGTTACCTCTACGAGCCCAGAACAATTTTTAGTTAACTTGAGGATTGG	chr26	14050509	14050568	+	purple	508467	KIF11	mRNA	1	1	1	1	1	12.1756	12.2223	13.0457	10.7294	10.6304	KIF11
EMBV3_02689	TAGGTGGGCACATATGGCTCCTGGGCGAGAAGGTCAGCAAGTAAGGTCAGACAGCCCTCT	chr21	69337245	69337304	-	magenta			lncRNA	1	0	1	1	1	7.80668	7.78295	7.90148	7.99915	7.8518	NULL
EMBV3_02694	TCAAGGTCCTCTTCCTGGTGCTGGGCTACACTGTCCTGGCTGGCATGGTCTTCATCAAGT	chr7	20942639	20942698	+	tan	505294	SLC39A3	mRNA	1	1	1	1	1	7.95234	8.05949	8.27977	8.59502	8.71149	SLC39A3
EMBV3_02695	ATTTCTGATCTTCTCAACGACCTGTTTTGCTGTGGTTTCCTCGTGGGGGCCGCGGTCTTT	chr18	34329782	34329835	+	pink	520499	CMTM2	mRNA	0	1	1	1	1	7.45773	7.9446	8.06046	8.25395	7.92335	CMTM2
EMBV3_02696	TCAAGTACTATCTCTGGATGGACCCCCTGGCAGATCTCATGATGGGGGTGCTGCTTTCAA	chr23	4168459	4168518	+	brown	ENSBTAG00000033515		mRNA	1	1	1	1	1	8.46368	8.21735	8.86091	12.8999	12.8862	COL21A1
EMBV3_02698	TAAGAGATCCCCAGACCTCATCCAGCCTTTGCCTCTGTCCCTGACTCCACCCTAAGAAAA	chr5	30814115	30814174	+	turquoise	282324	PRKAG1	mRNA	1	1	1	1	1	11.5313	11.0798	9.85559	9.67969	10.8853	PRKAG1
EMBV3_02699	AGCTCGCACAGCCAGGTCCTCCGCCCAATCCCGCTCTTTTTCTGTTTGACCGGAAGTTTA	chr19	33114057	33114116	+	green			lncRNA	1	1	1	1	1	8.50028	8.47089	8.50691	8.11833	8.00154	ZNF624
EMBV3_02704	CCTTTATCTGGGTGGGCTCCTTCTCCATAGACTTTCAGGATGTGGGAAATGGAAGATGAA	chr23	11038341	11038400	-	green	101907794	LOC101907794	lncRNA	1	1	1	1	1	7.90526	7.81241	8.01273	7.93572	7.79911	NULL
EMBV3_02705	AGCTAGGGTTTTGCACACCTGCATCGACATGTTTCTTCTTGAATTTGGACTGTTGCAGCG	chr8	38791642	38791701	+	red	616937	KIAA2026	mRNA	1	1	1	1	1	7.71825	7.82988	9.6482	9.03637	9.46136	LOC616937
EMBV3_02709	TGCAAAGGGCTGTACCACATAGCCCACCAGCTGAGACATGCTACTTCCTGTGTTTTCGGA	chr27	33311279	33311338	+	turquoise	100138350	ASH2L	mRNA	1	1	1	1	1	11.0237	10.9982	9.20086	9.92465	9.65593	ASH2L
EMBV3_02715	GGAGCGTGAAGGAGTTTGAGAAGCTGAATCGCATTGGGGAAGGCACCTATGGCATCGTAT	chr18	14570685	14570744	+	blue	615171	CDK10	mRNA	1	1	1	1	1	7.90285	7.91546	8.17462	8.01783	7.98116	NULL
EMBV3_02719	CATTAGTTGACTTGGACATGGCTGGGAGAAAAATCCCTGAGCTTGAGAGTGTTTCACTGG	chrX	41326210	41326269	-	black			lncRNA	1	1	1	1	1	7.76947	7.88107	7.94545	7.82142	7.81707	NULL
EMBV3_02721	GCAGAATATGGCTGCAGTTTGGAAGACATTATTGTTGTATTGGGGCCTTCAGTCGGACCG	chr12	14102858	14102917	+	turquoise	537649	LACC1	mRNA	1	1	1	1	1	10.968	10.9615	8.35404	8.23158	8.20013	LOC537649
EMBV3_02722	AAAAGCTACCGTCTGCATCATAAGTAGACTCGGTGGGGAGAGGGTCTTTATTTCTGTAGC	chr1	82500754	82500813	+	pink	518728	MAGEF1	mRNA	1	1	1	1	1	7.86892	8.18908	8.27977	8.48736	9.07494	MAGEF1
EMBV3_02723	AGATTTCCTTTTTGGCCAGGATTTATCTATTGTACCACCTTTAGGCGTAGACAGTCCATG	chr2	9019803	9019862	+	brown	527140	CALCRL	mRNA	0	0	0	0	1	7.72238	7.70272	7.695	7.6141	7.64155	CALCRL
EMBV3_02728	GGGCTCCGTAGACCCCATCAGCTTAGGGTGTGGGACTGCTGTTTCTTGGGTTGTGTTTGT	chr8	1083790	1083849	-	green	533020	CBR4	mRNA	1	1	1	1	1	9.23802	9.87628	10.297	9.93829	8.67268	CBR4
EMBV3_02730	CCACCGCCCTGATGAAACTGAAAAGTCTAGGTCTTATCCATGCCGACCTCAAACCGGAGA	chr4	103179156	103179215	-	magenta	510158	HIPK2	mRNA	0	1	0	1	0	7.55661	7.96644	7.6348	7.8631	7.79026	HIPK2
EMBV3_02731	CCTTGAGCAAATCCCGTTTCTCCCTGAGCTTCAGTTACCCCGTCTGTAAAAGGGAGGTGA	chr29	44397532	44397591	-	red	618055	B4GAT1	mRNA	1	1	1	1	1	8.2122	7.86426	9.99868	11.2079	11.3	B3GNT2
EMBV3_02733	ATGATCGTTCTGGGGCTCATCTTCATGAAAGGCAACAGCATCAAGGAGACCGAGGTCTGG	chr21	28159234	28159293	-	blue	617494	NSMCE3	mRNA	1	1	1	1	1	8.04616	8.11174	7.94448	7.78277	7.98841	NULL
EMBV3_02735	GATCCCAGAAGGGGAAGGAGGCTTTCCTGGGGTGGTTTTGGGTATCTCGACCCTGTGAGA	chr2	24455881	24455940	-	pink			lncRNA	1	1	1	1	1	7.47456	8.05949	8.25016	8.18041	8.20085	NULL
EMBV3_02736	ATCACTTTTCCTCGAAAGGGGCTTGGTAAGAGATGGGTGCCCAACACAGGATGGCTGTCC	chr14	2490865	2490924	-	blue			lncRNA	1	1	1	1	1	8.05695	7.9446	8.03041	8.03576	8.0775	NULL
EMBV3_02739	TTCGGAACCTGTTTGTGTACCACGAGAATGGGAAGGAGATAGTGGACTGGTTCAACGCTC	chr19	18021466	18025956	-	blue	534106	ADAP2	mRNA	1	0	1	1	1	7.66732	7.80124	7.72052	7.73189	7.93093	ADAP2
EMBV3_02741	ACATGTTTGACCTTAGACATCAAAACCAGATTATTCCGAGTGCATGCTGCAGAGTGACTC	chr9	39161351	39161410	-	brown			lncRNA	0	0	1	1	1	7.56384	7.40695	7.99188	8.47335	8.23657	NULL
EMBV3_02742	ATTCTGGAGCAGAGATGAGGTCTGAGGCTGGACCCCTGCTGCCTTCTCACTATTTGCAAT	chr19	22831844	22831903	+	red	514104	WDR81	mRNA	1	1	1	1	1	10.4187	9.83155	10.6761	10.4204	11.7827	WDR81
EMBV3_02749	GTCCTGAGTGAGCTTTTGAAATCAGGTTTTGTGGCAGTGTTCCCTTTATCATGGCCTCAC	chr14	61410088	61410147	-	turquoise			lncRNA	1	1	1	1	1	8.21867	8.27252	7.81338	7.87697	7.82703	NULL
EMBV3_02750	GCTGTTCATCAGTAGCAGTAGCACTTAGCAGATGCTGACGGTATGGTGGTTGTAGAGACC	chr2	115880510	115880569	-	blue			lncRNA	1	1	1	1	1	7.88834	7.92003	7.924	7.80461	7.71802	LOC100296060
EMBV3_02752	GGAGGAGCCAATCCTGGGGATCTAAGGGTGTCACAATCTCTAAGAGCTGCAAAAAATCCG	chr22	48466454	48466513	-	turquoise	100337047	PHF7	mRNA	1	1	0	0	0	8.801	9.4693	7.74384	7.70297	7.65283	LOC100337047
EMBV3_02754	TCTCCGATGTCTGGGGGGAAAACATCCTCTTAAAATGGGTCCTTGTGCTTGCCTTCTGGG	chr3	109552713	109552772	-	red	505228	THRAP3	mRNA	1	1	1	1	1	9.84864	9.58738	11.611	12.1921	11.7395	THRAP3
EMBV3_02755	AAAGCCTGTGTGTGCACGAGAAGGATGTCTTGGTTATATGTAGAGTCATCTCACAGCACC	chr10	92758723	92758782	-	brown	614959	SEL1L	mRNA	1	1	1	1	1	10.1464	9.69008	11.9005	13.3502	11.8895	NULL
EMBV3_02757	ATCAGGGTCGGCTAGTTTTGACTCGAGGGTTAAGGTTTGTCTTCTCCGCAGGATGGCTCA	chr13	66517714	66517773	-	greenyellow			lncRNA	1	1	1	1	1	7.92871	7.83985	8.12957	7.90065	7.84814	NULL
EMBV3_02758	GTCAAAGCTGTCTGTAAGAGTCCTGCTGTTGCCTGTGATCTCAAGGGAGGCAAATGCCAC	chr10	26596189	26596248	-	brown	100140137	RNASE10	mRNA	1	1	1	1	1	7.87445	7.89683	8.16221	8.19988	7.77342	RNASE10
EMBV3_02759	GAAGTAAGGCTTTCCCGTGGAATTACAGCGTCTAGGGTCACAAAACAGAGGATTGTCCCC	chrX	138689273	138689332	+	green			lncRNA	0	0	1	0	0	7.72229	7.63326	7.73409	7.59534	7.7848	NULL
EMBV3_02760	TGGAACAGTTGTTGGACAGGTCCTAGCAGAGAAATTGGGGTTTCAACAAGGAACCCACGC	chr8	66784766	66784825	+	blue	112447816	LOC112447816	mRNA	1	1	1	1	1	7.78593	7.85239	7.85165	7.74041	7.83579	LOC782909
EMBV3_02761	TGTAGGTGGTGAAGGCATCAGGTGGAGGAACCAAACCCCAGGTCCTAACTTCTGCATTGT	chr7	16661723	16661782	+	turquoise			lncRNA	1	1	1	0	1	9.6689	10.6225	7.7578	7.60872	7.84498	NULL
EMBV3_02762	CACAGGCTGGTAAGAAGGATGAGATGTGAGCTGTCATAAATGGTGTAGCAACCAGACAAG	chr10	10214544	10214603	+	turquoise	497025	BHMT	mRNA	1	1	1	0	1	9.59304	9.02904	7.78367	7.73626	7.86566	BHMT
EMBV3_02763	CCTGCTGCATCGTAAGTAAGCTAAACTTGTTCATTAGTATCTGCTTAAATCCATTTGCAG	chrX	49886652	49886711	-	grey	107131311	LOC107131311	mRNA	0	0	0	0	0	7.67736	7.60257	7.36454	7.45799	7.52566	BHLHB9
EMBV3_02764	GGGCTACTAGGCCAAAGAAGTCAATAAATGATAATGTAAGTGAGTGCTCACCAAGTAAAT	chrX	112643490	112643549	+	grey			lncRNA	0	0	0	0	0	7.63239	7.49874	7.51376	7.55692	7.4068	NULL
EMBV3_02765	CAGAAACTCTATGAAAACAAGTCATTCCTCTTCCTGGGCTGTGGCTGGACTGTGGATGAC	chr29	29604294	29604353	+	turquoise	540626	FAM118B	mRNA	1	1	1	1	1	9.67238	10.3059	8.20577	8.59883	8.52795	LOC100336558
EMBV3_02767	TTTGATATGTCAGGCACTGTGCTGAGAGCTTGTTGTTCAGTCTCTAAGTCGTGTCCGATC	chr15	73129053	73129112	+	grey			lncRNA	1	1	0	0	0	7.62454	8.02004	7.77467	7.67879	7.68499	NULL
EMBV3_02769	GAGCTCACAGCAGGCACCTTGGGAGTCACAGCAGGGAATAGTTAAGCCAGTTTGGTCTCC	chr17	45015662	45015721	-	grey60	514530	NOC4L	mRNA	1	1	1	1	1	7.86068	8.16116	7.96585	7.84374	8.09921	NULL
EMBV3_02773	AGGAAATGACTTTTAGTTCAGTGAATGACTTTGAACCAATTGGAATCTTCTCAAGCACAG	chr2	85565651	85565710	-	salmon	526800	ANKRD44	mRNA	1	1	1	1	1	11.4515	10.7864	9.86135	11.4443	10.6523	NULL
EMBV3_02775	GGAGCCCCGCTATGTCGTATCCATGGGGAGCTGCCCGCCTACGGCCGAGGCCCTGCTGTA	chr7	43813029	43814135	+	tan	338079	NDUFS7	mRNA	1	1	1	1	1	10.0189	8.87234	10.4484	9.88465	12.463	NDUFS7
EMBV3_02778	GGCTGTTCCACATCTTTGTTGAGGCCTGTGGGATCTTTAGTTGTGGCATGCGGAATCTAG	chr23	12131735	12131794	-	turquoise			lncRNA	1	1	1	1	1	8.39251	8.70233	8.31284	8.19345	8.11699	NULL
EMBV3_02779	CGCGTTAGTAAGCGTAACCTTGAATTGTCAGGCTGGAAGGAGTTGCTGTAGTCTGTACAT	chr24	58291533	58291592	-	brown			lncRNA	1	1	1	1	1	7.89085	8.3025	7.46618	8.87079	8.67892	NULL
EMBV3_02780	CTGAGATAACTATTTCTAGACTGACACTGATGCTGAACTTCCAGAATGCACCCTATACAT	chr9	56440879	56440938	+	grey			lncRNA	0	0	0	0	0	7.22569	7.23876	7.19839	7.14346	7.20677	NULL
EMBV3_02782	AGATCACCAAGTTCGAGGAGCACGTGCAGAGCGTCGACATTGCTGCTTTCAACAAGATCT	chr14	1126128	1126301	+	lightcyan	516473	EEF1D	mRNA	1	1	1	1	1	14.195	12.3112	14.5773	15.0428	15.177	EEF1D
EMBV3_02783	AGAAACTTGAGGAGCCTCCAGAGAGCCCAGCTGGATAACAGACATCAGTTCCGGTCAGAA	chr20	71968599	71968658	+	turquoise			lncRNA	1	0	0	0	0	7.74116	7.97979	7.77344	7.65302	7.9263	LOC100298308
EMBV3_02785	GCCACTGCCAGCACACCTGCCTTAGTGAAAAACCTTATGGAAAAAGATCCCACTCTGACC	chr11	4313550	4313609	+	turquoise	286864	LIPT1	mRNA	1	1	1	1	1	8.55609	7.77229	7.84063	8.41484	8.06393	LIPT1
EMBV3_02787	AAAGCCTTAGCTCCTCAGGGAACTCAGGGTCCCAGGCCCGGGGCCAGGGCAGCAATAACA	chr3	119966863	119966922	+	pink	511497	RNPEPL1	mRNA	1	1	1	1	1	7.82901	7.81241	7.86801	7.89445	8.09791	RNPEPL1
EMBV3_02789	CTACGTGAACATGGGTGCATTGAGGATGCCTTTCCAACAGGTTCAGGCACAGCTACAGCT	chr2	121455563	121458148	+	grey	615159	SHOX	TF	1	0	0	0	1	7.6433	7.74023	7.66984	7.62423	7.68411	SHOX
EMBV3_02790	TCGTCCTGCTCTGGGTCATCAAGGCATCTCCAGCGGCCATTGTCTTTCCTATGATGGTTT	chr5	28314960	28315017	-	yellow	537901	SLC4A8	mRNA	1	1	0	0	1	7.83829	7.9712	7.82831	7.75529	7.62643	SLC4A8
EMBV3_02792	TGACAGGAACGCTTATTCTCCGAGATGATTAATAAAAGTAGTAAACCTCCAGCCGGACTG	chr20	71131897	71131956	+	blue			lncRNA	0	0	0	0	0	7.56756	7.59617	7.65141	7.52598	7.58446	NULL
EMBV3_02793	CTCTGGTCTCCAGTTTATGGCAATAATGTGTCCTGGTAAAACAGTCTGCAACTTTCCCAC	chr6	30620095	30620153	+	grey			lncRNA	0	0	0	0	0	7.61238	7.35831	7.34326	7.45765	7.43645	NULL
EMBV3_02795	TCCCATGCGCACACAACTTACAGATGGGAAAACTGAAGCCCAGTCAAGGCAAGCATCTTG	chr26	19168223	19168282	-	blue			lncRNA	0	0	0	0	0	7.66987	7.63326	7.60641	7.55788	7.59405	NULL
EMBV3_02796	TCGCTACAGTCGAGCGGTGGTGGACTACGACATCAGCATAGTGGAGCTAAGCCAAGATAT	chr6	66287291	66287350	-	grey	527107	CORIN	mRNA	1	0	0	0	0	7.72888	7.63326	7.68266	7.55148	7.80219	CORIN
EMBV3_02797	CCATTTAACTGCCTCCAGTCGCCTGCCTTCTTCAGCCATCTCTCCTCAGTTGGCTCATTT	chr16	37340607	37340666	-	lightgreen	281485	SELL	mRNA	1	1	1	1	1	7.68001	8.19743	7.87219	8.51556	8.61314	SELL
EMBV3_02798	GCGGATCCACTTGTTCCTCAAATGCTGTTTGGTTCTTGGTGTGCAGCGGTCTCTGCTGGA	chr23	9079001	9079060	-	turquoise	523297	TCP11	mRNA	1	1	1	1	1	7.99255	8.66201	8.458	8.1484	8.22315	TCP11
EMBV3_02799	AGGGGGCCAGTGTACGTGTCGTTGTTGTCGGTCTGTTGTTGCACATTCCAGGATATCAGT	chr25	3503976	3504035	+	brown	527935	GLIS2	TF	1	1	1	1	1	8.28259	7.96068	10.785	12.6699	11.6864	GLIS2
EMBV3_02800	AGAATGTGTCATCCTTGGCGAGTGGCAGTCCATCAGCAAACATCCTGACCACCACTTTGT	chr12	32412161	32412220	+	salmon	526424	LNX2	mRNA	1	1	1	1	1	11.9471	12.1315	10.8337	13.6225	13.0803	LNX2
EMBV3_02801	ACTTCAAACAGAATCAGGTCTTTAGGGTTTTGCCAGCATCGTTAGTGGTTTTGCACACCC	chr10	44563525	44563584	+	grey	530910	FRMD6	mRNA	1	1	1	1	1	8.43993	7.9849	8.83115	7.74807	7.74336	FRMD6
EMBV3_02803	AATATAGCAAGCTGGTGGAGACCAAGGTGCTCAGGACACCCATCCAATCATTCTCCTGCC	chr18	27772168	27772227	+	magenta			lncRNA	0	0	0	0	0	7.36848	7.60881	7.57237	7.53262	7.51564	NULL
EMBV3_02807	TGGTGGAGGAAACCTGTCATTTCTTTCTCACGTGCGTTTGAAATACCAAGTGAATAATAC	chr28	7399804	7399863	-	brown	781665	IRF2BP2	mRNA	1	1	1	1	1	9.17409	8.65801	10.0058	11.3448	10.364	IRF2BP2
EMBV3_02808	AGGAGATCCCTGCCCCAGAACAAAGATTCCAGGCACTTACAGCCTTTATCCTCACTGGTA	chr11	102926308	102926367	-	grey	533440	TSC1	mRNA	1	1	1	1	1	10.1288	10.4324	9.64069	9.35745	9.82591	NULL
EMBV3_02809	CACTCGCTGAAAGGGTGTTAGCAAAGGAAGGTGAGGGTAGGGAGTACATTAATTTGGATC	chr18	36118986	36119045	+	green	ENSBTAG00000015991	CDH1	mRNA	1	1	1	1	1	10.3349	10.8316	13.2694	9.97683	9.3753	NULL
EMBV3_02812	CTTGCGCCAGCTTCTCCAGCCCCTCAAGCACAAATGGGGAAAAGTCAGCTAGGATTATTG	chr6	13073516	13073575	+	turquoise			lncRNA	1	1	1	0	0	8.16961	7.85239	7.79325	7.70943	7.71523	NULL
EMBV3_02814	GCAAGTTTCTTTGCTGGGATGGCTGTCCTTTCTGGACCACCTTTAGCAGGCTGGTTATAC	chr3	33065679	33065728	+	greenyellow	525480	SLC16A4	mRNA	1	1	1	1	1	7.83851	7.75382	7.98822	7.97974	7.76027	SLC16A4
EMBV3_02817	CACCTACCCTAACAGTGACCACACAATGTCATAAGTCAACATGGCTAAGGGGTTGCATGC	chr19	12893917	12893976	+	blue			lncRNA	1	0	1	0	1	7.53103	7.66649	7.80639	7.71754	7.75127	NULL
EMBV3_02818	AGTCTTCTATCTCTGTCCCCGCTCTACCCAGTGCTTAGTACAATTCCCATCTGTAACCAC	chr18	49208944	49209003	-	brown	615269	EID2	mRNA	1	0	1	1	1	8.13013	7.81241	8.04722	8.28503	8.87649	EID2
EMBV3_02819	GCGTTGCCCCACATTGAGGAAGAAGGCCAGATTTAAGAGAAACAAGCTGATGCTCAGGGC	chr18	25667211	25667270	-	grey			lncRNA	1	1	1	1	1	7.79011	7.84551	7.89427	7.8014	7.7759	NULL
EMBV3_02820	CTGCCAGCCCTCTGCTCTTTTCTGGGGCAGCTTGATTGCGTGTGAAGTTTGGAAACATAT	chr16	49284671	49284730	+	lightcyan	616209	LRRC47	mRNA	1	1	1	1	1	10.599	11.1791	11.2299	9.32118	11.3491	LRRC47
EMBV3_02821	CCATGGTGGTCCTGGGCCTTGGCACCTTTGTCCTAGTGCTGGTTTCTTACAGTCATATCA	chr5	31239728	31239787	-	lightyellow	526630	LOC526630	mRNA	1	1	1	1	1	8.13027	7.95488	8.62303	8.65572	8.69157	LOC526630
EMBV3_02823	TGCAGTCAAGCGAGAGTGGCAGCCCGCACCACAGCCCTTCCGAAAGCTACCTGGGCAGCA	chr27	33105061	33105120	+	yellow	616111	ADGRA2	mRNA	1	1	1	1	1	8.11598	8.07211	7.96831	7.90861	8.02127	GPR124
EMBV3_02824	GTTAACATGCTGAATAGTTGCTAGATGAATGCCCCAGTCCTCACTAGGTATCCTAGAAGG	chr10	61547641	61547700	+	yellow			lncRNA	1	1	1	1	1	7.83948	7.88107	7.84482	7.93074	7.82067	NULL
EMBV3_02827	ATCACGCTTTGTGTATACTGTGTGCTCTGTAGGTAAGCCCCGCAGAAAGTAAGATGTGCC	chr17	10487336	10487395	+	brown	532021	PRMT9	mRNA	1	1	1	1	1	9.58213	9.34934	9.58676	10.7064	10.8427	PRMT10
EMBV3_02828	AGCGGGGTGGAGGGCTCTCGTCATCGTTTTCCTGGGCGGAATTTTGTGTTTCCTAAGCTA	chr29	46910124	46910183	-	turquoise	100297183	ORAOV1	mRNA	1	1	1	1	1	13.0206	13.5833	11.8549	10.7997	10.9271	NULL
EMBV3_02829	GTCTCGAGGAAAGACTCTCTGTGTTACGAGGTGCAGCATGAGTTGAAGGGCGTTTACTTG	chr5	95073263	95073322	+	blue	407146	ART4	mRNA	1	1	1	1	1	7.9728	7.87461	7.98483	7.87593	8.04841	ART4
EMBV3_02830	TGAGACTTGGAATTGAATGATGCCCTGGAGGGTGGTCAGTAGAGAGCAAAACACCTTCCC	chr21	13190805	13190864	+	magenta			lncRNA	0	0	0	0	0	7.47754	7.64002	7.62941	7.72806	7.71345	NULL
EMBV3_02832	AGCCTCAAGCCCTGATTGGGCAACACCAACTGGTCCCTCGCTTCGACGACATTAACATAA	chr4	79064746	79064805	-	grey			lncRNA	0	0	0	0	0	7.60486	7.41555	7.37472	7.51337	7.52291	NULL
EMBV3_02833	TAGACTAACCTCAGTGGATCTTAGAGAATGGAGTGGGGGAGTTAGGGCAGCCAGGATCTC	chr2	62787207	62787266	-	royalblue	537595	MGAT5	mRNA	1	1	1	1	1	8.15839	8.03943	7.93334	9.49444	7.91863	NULL
EMBV3_02834	ATACAGAAGGATGTGCCAACACCTAGAGTAACAGAGCCGCTACGGAAGAGGAATAAGTCC	chr28	9549525	9549584	-	brown			lncRNA	1	0	0	1	1	7.65857	7.7476	7.69931	7.66625	8.32813	NULL
EMBV3_02835	TGGAGGTCCAGCACAAAGCCGACATATTCAAGCGGCAGATTATCCAGAGGAGACAAAACC	chr21	55357657	55358039	-	magenta	517699	CATSPER2	mRNA	0	0	0	0	0	7.23149	6.40603	7.44035	7.34422	7.52581	CATSPER2
EMBV3_02838	CAAATATCCCCTGGGGTATCTTGCTTTCTGCTGCAGAGAATCCAGAGAGAAAGTGGGAAC	chr2	110494542	110494601	-	blue	112443122	LOC112443122	lncRNA	0	0	0	0	0	7.51233	7.46417	7.57322	7.48554	7.50095	NULL
EMBV3_02839	AACTGTATGAGCGAACTGACAGAACTGGGGACGCAGGACACTAGAGCTGGGAACCTCTGT	chr25	40927895	40927954	-	grey			lncRNA	1	0	1	1	1	7.99924	7.74023	7.80639	7.86703	7.896	NULL
EMBV3_02841	TCTTTACTGCCTCTTGCCTCCTCCGCTTGGGAGAAACCCAGACAAGGAAACCTCATCCAA	chr3	50044955	50045014	+	turquoise			lncRNA	1	1	0	1	0	10.1887	8.3509	7.48562	7.86355	7.75054	NULL
EMBV3_02842	TGCAACGTGGGCCCTGCGCTCATCTTTCCAAATGCCTCCACCATGAATGTGGGCTTCCTC	chr25	1162969	1163028	-	grey	524063	PTX4	mRNA	1	1	0	1	1	7.92662	7.80124	7.86058	7.73575	7.76187	LOC524063
EMBV3_02845	CAGGATTTTTCTAGAGCACACAGGAATGAAGTGGGGGAGACAAGGCATAGCAGGTTTACG	chr6	111043663	111043721	-	pink			lncRNA	1	1	1	1	1	7.93367	7.88107	7.92905	8.86574	7.87024	NULL
EMBV3_02847	GACTGCCTCCAGCAGAGAGTGTCCTCAGCCCTTATTCCCATTCACTTGAAACATGAGCTA	chr13	22548811	22548870	+	green			lncRNA	0	0	1	0	0	7.55112	7.47193	9.26122	7.37754	7.47453	NULL
EMBV3_02849	CGTCTTTCCCTCAGTTATACTTTCAATGACCTTTTGTGCATCTGTAAAGGCGAAGCAGAG	chr25	7721247	7721306	-	turquoise	514813	USP7	mRNA	1	1	1	1	1	12.7371	13.1057	12.2766	11.278	11.7963	USP7
EMBV3_02851	CACACACATATGTATACACAGGGAGAGAAACAGAGAGAGGAATAGAGTGTGTGTGTGTGT	chr11	58533388	58533447	+	green			lncRNA	1	1	1	1	1	8.01646	8.00047	9.09989	8.62314	7.89994	LRRTM4
EMBV3_02852	GGGCTGAACTCGGGATGATCTCATAAATGTGCGTGAGATTCACCTCCTCCCCTAACTGTT	chr5	101209340	101209399	+	yellow			lncRNA	1	1	1	1	1	7.73783	7.99024	7.77979	7.99443	7.73019	NULL
EMBV3_02853	AAGGAAGTCAGTCCCTGGCCAACAAACAGATGAGTGAGCTTAGGAAGAGACGTCCCCAGC	chr2	130324679	130324738	+	magenta			lncRNA	0	0	0	1	0	7.24118	7.78826	8.09072	7.79781	7.90866	NULL
EMBV3_02854	AAGGTGGGCTTTAAAGGAGAGATGGACTACAGATGCCATGTGTTTCTAAGAGGAAGTTTG	chr5	44086641	44086700	-	brown	615330	YEATS4	TF	1	1	1	1	1	10.149	9.30357	10.1347	12.6231	11.0923	YEATS4
EMBV3_02856	GCCTCTGACAACCATGAAGCAATCCGTTACACATGGGTCTGAACTTGTGGACTCGGTTCA	chr11	99421493	99421552	+	grey	505605	LRRC8A	mRNA	1	1	1	1	1	14.164	14.6774	13.8005	11.559	14.8812	NULL
EMBV3_02861	TGGGGGTCGGGACCTTCGGCAAAGTGAAGGTTGGCAAACATGAATTGACTGGGCATAAAG	chr20	33674935	33685382	+	midnightblue	540404	PRKAA1	mRNA	1	1	1	1	1	9.87942	8.81655	10.5022	10.7732	9.29665	PRKAA1
EMBV3_02862	ATGATCAGATAAACTCTGTGCTTCATTTTAACTAAAACTGGAATGTTCCTGCAGGGAAAC	chr20	66561848	66561907	-	green	614612	SRD5A1	mRNA	0	0	1	1	1	7.58012	7.40695	10.4025	9.87846	8.79162	SRD5A1
EMBV3_02869	GTCAAAAGTAGTAGGAGCATGCAGATGGGGGTGGAAAAAGTCGTTTGTACAGCACTGCAG	chr2	15626554	15626613	+	midnightblue			lncRNA	1	1	1	1	1	8.2311	7.86919	8.71419	9.67404	8.06947	NULL
EMBV3_02870	GGCATGTGGTACGGGGTGGACATCAACACTGAGGACATTGCTGACAACTTTGAGGCCTTT	chr11	11197578	11197637	-	lightcyan	514355	CCT7	mRNA	1	1	1	1	1	11.5949	12.4899	12.4284	12.4494	13.1544	CCT7
EMBV3_02872	GCAGATCATGACTAGAGCCCAATGTCCAGCTCATCAATTTTCTTCACTCTACTACATAAC	chr26	3205460	3205519	-	grey			lncRNA	0	0	0	0	0	7.41412	7.16753	7.20376	7.1507	7.33646	NULL
EMBV3_02873	CAAACATATGCTAAGCCACACCTGTCGTCTGAAACAGAAGTGTTGAAACAGAAGGACTGG	chr28	35211155	35211214	-	blue			lncRNA	1	0	1	0	1	7.72627	7.73346	7.76951	7.654	7.69321	NULL
EMBV3_02874	AGGGCCAGGTAAAGAGGAGTATTTTTGCTTCACCCGAGAGTGTAACTGGCAAAGTTGGAG	chr26	30880495	30881002	-	green	520500	SMNDC1	mRNA	1	1	1	1	1	8.72104	9.00105	9.20452	8.13539	8.33913	SMNDC1
EMBV3_02875	CACGCTCCCATTCCCTCCACCACAAACTCTTCTACGTCATAGGGTATCCTGGGAACACAA	chr18	54411529	54411588	-	turquoise	535881	SLC8A2	mRNA	1	1	1	1	1	10.9227	10.8427	7.83317	8.2588	7.90287	NULL
EMBV3_02876	GCATGCCACCTGCAGGCTGTGGAGCTGCGGAGACAAAATTCCAGATGGGTCTTCGCGAAT	chr11	105862937	105862994	-	grey	618665	LCN6	mRNA	1	0	1	1	1	7.87869	7.8071	7.81428	7.78756	7.85594	LCN6
EMBV3_02877	AAGGGAGAGCCCTGCAGTGCTGAGGAGCAGGTGTCCTGGGAAGACGTCCAGTGTACCTAT	chr5	76010640	76016665	+	grey	515202	USP18	mRNA	1	1	1	1	1	7.71547	7.82406	8.02863	7.99748	7.82787	USP18
EMBV3_02878	TATGACTGGAGGGACATCGTCAAGTACATCATGGACCACCATGACATAGAGATTGCGGGC	chr3	120163791	120163850	+	blue	789572	AGXT	mRNA	1	1	1	1	1	8.05224	7.92003	7.89836	7.7877	8.02314	AGXT
EMBV3_02879	TGGACTTCCATTACTCGCTGGCTACGCAGGTGCCGACTTTTGAGATCACGTCCCCCAACT	chr7	51032588	51032647	-	turquoise	783452	NRG2	mRNA	1	1	0	0	0	7.8704	7.85239	7.59349	7.60282	7.53462	LOC783452
EMBV3_02880	TGATCGAGAACATCATCAAATCGGGCTCGGACGAGGTGCAGGTTAAACAGGAGCGCAAGT	chr7	17809974	17810230	+	lightcyan	280677	C3	mRNA	1	0	1	1	1	7.80379	7.75946	9.20561	9.88321	12.1846	C3
EMBV3_02883	GCTGGGACAGCGGCGGCCGGAGCGCGAGAGGTAAACCTCAGCCGGTGCTGCAGGTGGTCT	chr7	15625170	15627853	-	blue	767586	KANK2	mRNA	1	1	1	1	1	8.06223	8.03414	8.0929	8.03036	8.03975	KANK2
EMBV3_02884	CGCCTGCGACTGTGCTTCTGGGCCTCTTCTGCGCACATTACTTTCACAGGACATTTGTTT	chr11	14370172	14370221	-	greenyellow	527024	SRD5A2	mRNA	0	0	0	0	0	7.63494	7.49874	7.6141	7.82941	7.42322	SRD5A2
EMBV3_02887	CTTAAGAGTGTCCGCTAAGAGACAAGTGTCGAACGTGATGAGAGAGAGGCCCAAATTCCC	chr13	72175360	72175419	+	darkgrey	517909	SGK2	mRNA	1	0	0	0	0	7.93349	7.56239	7.64273	7.49667	8.50166	SGK2
EMBV3_02890	AGGACCGATGAAGTTGCCCTGGACCGTCGTGACTGTGCGCGTGGTTTCCTTCCCTTATTA	chr24	45063931	45063990	+	yellow			lncRNA	1	1	1	1	1	8.34826	8.07703	8.13937	8.25139	8.03015	NULL
EMBV3_02894	AACCCTGGAGCCGGCTGCGTGTGTTCTTCAAATCAATTCCCCCTTCTACCTTAGCCTTGT	chr5	55880270	55880329	-	brown	524779	DTX3	mRNA	1	1	1	1	1	9.62949	10.177	8.62142	12.0565	11.9767	DTX3
EMBV3_02895	AGCATATCAGGAGGGGTTGGGGGAAGAGGAAACCCATTCAGACCTGATGACGATGGTATA	chr20	13536998	13537545	-	midnightblue	512866	ERBIN	mRNA	1	1	1	1	1	9.80711	12.1302	11.8906	11.0673	10.4366	ERBB2IP
EMBV3_02897	CACGGTCCTCCTACCTGGCAGCTTCATGGATACTGTTTCTGAACCGAGGACTAGAGGTTT	chr13	69991584	69991643	-	yellow	788927	EMILIN3	mRNA	1	0	0	0	0	7.68877	7.76588	7.69659	7.62892	7.71694	LOC788927
EMBV3_02898	AAGAGGGTCCCAGAGAGCTTCCTTCTCCTTGCTGTCCAGTTCAAACCACTACTACAAAGG	chr19	26543447	26543506	-	tan	522159	PLD2	mRNA	1	1	1	1	1	7.9219	7.82406	7.72505	7.99095	7.84084	PLD2
EMBV3_02901	GTTCATGACCTCCGAGAAGAGCCAAACGCCCCTTGTCACGCTGTTCAAAAACGCCATCAT	chr11	74124729	74124788	+	tan	281416	POMC	mRNA	1	1	1	1	1	8.83036	8.32861	8.41983	8.0967	9.08062	POMC
EMBV3_02904	CTCCTGGGATCTGGCTTTCTCTGATTATGAATCCTCCAACCGCAAGTCCTAATAACTGTG	chr13	48172464	48172523	+	grey			lncRNA	0	0	0	0	0	7.67508	7.42326	7.65784	8.00261	7.58466	NULL
EMBV3_02905	TAGGAAAAGGAAATGGAACCAGAGCACAGTCCAGCCTCTATGTGGCCCTCATGTCCAGGA	chr7	1433286	1433338	+	turquoise	614757	MRNIP	mRNA	1	1	1	1	1	8.93226	8.40196	8.52543	8.08756	8.5471	NULL
EMBV3_02907	TTCTACCGCCAGAAGCGGGACTGTAAGGCTTCGGTGAACAAAGAGAATGCCAAGGGCCAG	chr2	126937553	126937612	-	blue	787384	FAM110D	mRNA	1	1	1	0	1	7.8646	7.9248	7.69659	7.64566	7.89913	GRRP1
EMBV3_02909	TATACGCTCGCCTCCCTCTACCACCGCGAGAAGCAGGTTTTCCTGCCCAAGTACAGAGGA	chr16	3411486	3413773	-	green	524303	SLC45A3	mRNA	1	1	1	1	1	8.49669	8.35538	8.34102	8.20332	8.06325	SLC45A3
EMBV3_02910	TGTTCATGGTTACTTGTTCTCCCCCTTGTTCCTAAAATCCACCCCCATTCCACCCTAGCC	chr22	16173187	16173244	-	cyan			lncRNA	1	1	1	1	1	9.18567	10.3579	7.96525	8.60246	8.13989	NULL
EMBV3_02911	GAGTGGGATCTGTGGAGAGGGTGAGAAGAGGCAGGCTACAATAAGGACAAACTTGACTCA	chr1	96450146	96450205	+	black			lncRNA	0	0	0	0	0	7.68952	7.71769	7.8369	7.62582	7.65247	NULL
EMBV3_02912	TTGGCTTTACTTCAGCTTGGAAACCTTGACCAGGAATCTCCCCCTTCTCCTTGCCCACTC	chr4	61964670	61964728	-	greenyellow			lncRNA	1	1	1	1	1	9.77002	10.1039	9.90066	10.6918	10.0486	NULL
EMBV3_02915	TTCTGGAGCCCGTGTGACACAACAAAAGAACTCATACAAGAAAGACCCCGGGAGCTGCAA	chr9	54058320	54058379	-	turquoise			lncRNA	1	0	0	0	0	8.97274	7.67287	7.64124	7.63443	7.50158	NULL
EMBV3_02917	GATGATACATTTTCCCTTTGGGACTGTGACTTCCTTGAGAGGAGCATCTATATCTTATCC	chr6	43522254	43522313	-	turquoise			lncRNA	1	0	0	0	0	7.73757	7.74023	7.46675	7.42556	7.40408	NULL
EMBV3_02922	AGCTGCTTTGGAGAAATACCACGAAGGCATTGAAAAGGCAACAGAGGACTGCCATGCTAA	chr3	5960690	5960749	-	purple	519504	NUF2	mRNA	1	1	1	1	1	11.1302	11.0264	11.3381	11.3736	10.3296	NUF2
EMBV3_02924	CTGTTTTCAGTAAAGGCAGAGAGGATCGGGCAGAATGAAATCTTAGGACTTTGCTATGCA	chr13	51829620	51829679	+	black			lncRNA	0	0	0	1	0	7.28199	7.86426	7.794	7.86332	7.56086	LOC519774
EMBV3_02925	TACTGCCACAAGCCCTGCTACGGAATACTCTTCCTCCCGCCTGCCGCGCCAGCGCCCGCC	chr21	69748320	69748900	+	greenyellow	780821	CRIP2	mRNA	1	1	1	1	1	8.92835	9.16881	8.79785	8.59638	8.66871	CRIP2
EMBV3_02927	ATGGAGTACAGCCCTTGACTCACTCAGCCCCAATCACTCCAGTTCCATCTACGACAGCAT	chr3	20357602	20357661	-	turquoise	104968463	CIART	mRNA	1	1	0	1	1	14.4156	13.4716	7.47489	9.11764	9.4227	LOC539246
EMBV3_02928	TCATTGCCATGATCTGCTATCGCAAGAAGCGGAAGGGCAAGCTCACCCTGGAGGACCAAG	chr22	50616916	50616975	-	tan	281439	DAG1	mRNA	1	1	1	1	1	7.82337	7.89103	7.68266	7.8857	7.896	DAG1
EMBV3_02929	TGGGAGCTGTGGGGATAAGGGTCAGCTTTGCAGAGTGTTGCCAAAAATGCTTTTCAGACC	chr24	8043935	8043994	+	turquoise			lncRNA	1	0	0	1	1	8.09425	7.77229	7.75241	7.62694	7.77266	NULL
EMBV3_02930	GTTAATAACTGCCAACACATCGTTATAATTCTGTCATGTCCTGTTAGATGACCACCTCGT	chr25	35807386	35807445	+	grey			lncRNA	0	0	0	0	0	7.65647	7.49283	7.66325	7.47924	7.39856	NULL
EMBV3_02932	CTGAGTGTGACAGCCACTGACAGGAGCACAGGCAAAGCTAACAAGATCACCATCACCAAT	chr3	8032094	8032153	-	grey	539835	HSPA6	mRNA	0	0	0	0	0	7.58144	7.58928	7.31839	7.79361	7.41046	HSPA6
EMBV3_02934	GAGAACTGGATGATAATGCCTATATTTTTGCCTTATGAATTGTGCTGTATCATAAACCAG	chr21	54695156	54695214	-	red			lncRNA	0	0	1	1	1	7.52208	7.47193	9.27566	8.35317	8.86945	NULL
EMBV3_02935	AGGGCCTATTATCCTGTATGCCAGAGTGGGGACTTCTGCTGAGGCATCCAACACCATAAA	chr4	49654896	49654955	-	grey			lncRNA	0	0	0	0	0	7.79272	7.63326	7.66634	7.55572	7.55154	NULL
EMBV3_02939	AGATCTGCAAGTACCTGTTCCATGTGCTGGCGCATATCTACTCGGCGCACTTCAAGGAGA	chr29	50042481	50042540	+	turquoise	789811	MOB2	mRNA	1	1	1	1	1	9.1426	7.95488	8.4904	7.85453	7.79552	HCCA2
EMBV3_02940	CCTTCCTCTTCATGGGACACGCATTTTGACACCAACTCTCTAAAAACTAGAAGCCAGCAC	chrX	2376619	2377346	+	blue			lncRNA	0	0	0	0	0	7.38255	7.18177	7.01449	7.00238	7.21044	NULL
EMBV3_02941	AGCTGCTGAGCTTCATGGCACCTATTGACCATACCACAATGAATGATGATGCCAGGACAG	chr19	13393953	13394008	+	grey60	786013	AATF	mRNA	1	1	1	1	1	9.05034	10.5765	8.56197	8.39638	10.8253	AATF
EMBV3_02942	GGACTCCACAGCAGGTTCAGGCTTTGCTAAGTTCTAAGGGAACAGAACGATATTGCCCCC	chr17	67248189	67248248	-	grey			lncRNA	0	0	0	0	0	7.62487	7.59617	7.72203	7.57984	7.60222	NULL
EMBV3_02947	TTAGTCTCTGGCTTAGCCCTGCATGATTGCTCCTGTGCCTGAGTTATGGTCTTCCTGTGT	chr2	97852901	97852960	+	green			lncRNA	1	1	1	1	1	8.10541	8.1043	8.68582	8.64896	8.18706	NULL
EMBV3_02948	CATTGCCAAACCATTGCCATTGAGATAAGACACCTCCGTTCGAATCCCAGCTCTGCCTCT	chr3	102576111	102576170	-	tan	533805	SZT2	mRNA	0	0	1	1	1	7.60784	7.66649	7.55001	8.93645	10.2982	LOC533805
EMBV3_02950	TGGAATCAAGCCAGGAGCAGTGTTTCCCACGCCAGTTACAGTTCATTATCTATCAGCAAA	chr20	56087132	56087191	+	turquoise			lncRNA	0	0	0	0	0	7.66534	7.42326	7.39738	7.56729	7.44683	NULL
EMBV3_02954	CTGAAACACTAAGACGAATTCCACTGCACTCTCCTCCACACACACTGGTAGTGACACATC	chr12	17891302	17891361	-	turquoise			lncRNA	1	1	0	1	0	10.376	9.33083	7.6141	7.95697	8.29266	NULL
EMBV3_02959	GGAATGAGCTTTTCCCCTTGGAGGTGTCAGGAGAAAGACTGGTCTCAGGGGACAGAAAGA	chr3	97575682	97575741	+	blue			lncRNA	1	1	1	1	1	7.73299	7.85239	7.81338	7.75578	7.83545	NULL
EMBV3_02960	GTCCATATGCCTTGGAATACAAACTCGTCTCCCTCCCGTTTGGAATAGCTGCCAATCAAG	chr16	67244364	67244423	+	salmon	521326	HMCN1	mRNA	1	1	1	1	1	10.1242	11.2903	10.5034	10.8169	9.08947	HMCN1
EMBV3_02961	AGAGGGTCTGCTGGAGGAGCCTAGAGGACAGTTCTACCTTCCTTTCGACGCTAGCCTTTT	chr23	27498047	27498106	+	lightcyan	505554	NEU1	mRNA	1	0	1	1	1	7.68381	7.59617	9.1027	9.48125	10.7642	NEU1
EMBV3_02963	TGAGTAAATATCAGCAAAGCTTCCAGTCCCCCCAGCAGCATTTTCTCTGGTTTGTGAGAG	chr4	113286843	113286902	+	lightgreen	100125415	GIMAP7	mRNA	1	1	1	1	1	8.3064	8.23767	8.13238	8.27468	9.33834	GIMAP7
EMBV3_02964	TGCCCAGGAAGATCAACACGGGGAAGAGCAAGGTGAGGCGAGTGAAGACCATCTACGACT	chr14	10597396	10599244	+	blue	327705	ASAP1	mRNA	1	1	1	0	1	7.33144	7.88107	7.64198	7.64429	7.78117	ASAP1
EMBV3_02965	CAAGGTCACACAGTCATGCTTAGTGGCAGAACAGGCGGGCTCGAGCAATGAACTTTGTAT	chr3	30867233	30867292	+	black			lncRNA	0	1	0	1	0	7.31297	7.66015	7.98196	7.71445	7.60066	NULL
EMBV3_02966	AACCCCCACAAGTGGGTGCGACACCTCAGCCACAGCGACGCCTACGTCATTCGGATCTGA	chr25	36345508	36345567	-	tan	768040	AP4M1	mRNA	1	1	1	1	1	8.08438	8.04454	8.93448	8.46572	10.2225	AP4M1
EMBV3_02967	CCTGCTAATGGGCTTGCTGTGAGAAAAAGGGACAGTCAGGTTGATCCTTTCTGGCATGTC	chr29	1005355	1005414	-	grey			lncRNA	1	1	1	1	1	7.94557	7.90383	7.897	7.91585	7.92721	NULL
EMBV3_02972	GCAGGGACCCTTGTCACATAGTGTTTCAAAATGTCCCATCAGGCATTCACGAAGGACTGG	chr18	53858894	53858953	+	red	539701	FKRP	mRNA	1	1	1	1	1	7.87565	8.04454	9.9395	8.59186	9.45244	FKRP
EMBV3_02974	GTCCTCTGATGCCGTACTTTGATTTCTAGGAATTTATCCTGAGGAAATGGTCAGAGATGC	chr13	31062297	31062356	-	turquoise			lncRNA	1	1	1	1	1	8.66914	8.64233	7.90001	8.25942	8.01132	NULL
EMBV3_02976	TGACCAGCCCTGAGGTGGGGCTCAGGCATCAGTATTTTTAGAAACTTCCCATGTGTATTT	chr23	10539817	10539876	+	black			lncRNA	0	0	0	0	0	7.28953	7.51395	7.54726	7.54263	7.34652	NULL
EMBV3_02978	TTGACTATGTCCTCACTGACTAGCCCCATCCCTGAAAACCTGCCAGAGATCCTAGTGGCA	chr7	52251715	52251774	+	yellow	786512	LOC786512	mRNA	0	0	0	1	0	7.60462	7.68973	7.68771	7.89565	7.78038	PCDHB6
EMBV3_02983	TGCTGGTGACAACCGGCACCTTTTCCAAAGGGAATTTGCCCAGCTTTGCTTGACAAGATG	chr23	20418531	20418590	-	green	537922	TNFRSF21	mRNA	1	1	1	1	1	8.05408	8.3809	9.931	8.34112	8.45971	TNFRSF21
EMBV3_02985	TTTAGACTAGAATTATCCCAAGAGAGCGGGTCAGAGGCCAGGAGAGAGAGTCCACAGGAT	chr3	70177890	70177949	+	blue	505843	ERICH3	mRNA	1	1	1	1	1	7.77916	7.77229	7.79201	7.76074	7.8458	LOC505843
EMBV3_02987	GGAGTCAGGGTTGATTTCTGCCCATCCTCCTGATTTTAGGGTGTCTCACTGCTAAGAAGG	chr19	40471957	40472016	+	turquoise	618568	RAPGEFL1	mRNA	1	1	1	1	1	7.78482	8.54928	8.11539	8.07854	7.8693	RAPGEFL1
EMBV3_02988	AAGGCAAAGACCGTTACCCGAATAATGAAAACCAATACTTGGCTTCAGTGTAAAGAACCG	chr15	5963752	5963811	+	magenta	518487	MMP27	mRNA	0	0	0	0	0	7.58445	7.5334	7.521	7.32537	7.60503	MMP27
EMBV3_02990	TGGGAGTTTCTCCTCCCATGAGCTCCGTTGTTGTGGAAAAACATCATCCGGTCACAGTGC	chr10	7087884	7087942	-	turquoise	533555	POC5	mRNA	1	1	1	1	1	12.2645	12.8357	9.30146	8.87143	9.34492	MGC157319
EMBV3_02991	TCATGAGCCATGGGACCTGCCGCCTTGACTACTGTCCTAACACTCACTGCTCCATACTCT	chr27	43400149	43400208	-	greenyellow	100300804	LOC100300804	mRNA	0	0	0	1	0	7.39368	7.55553	7.63801	7.88737	7.41177	LOC100300804
EMBV3_02992	CCTGTTCTCACCTCTGCCTCTTACTTGATTAGTCTGTTCCTCTCCTATGTGTCTCAACCT	chr25	22823819	22823878	-	salmon	539463	ZKSCAN2	TF	1	1	0	1	1	8.73482	8.50942	7.64839	7.90969	7.51826	ZKSCAN2
EMBV3_02993	AGGAATGCTTCCCCCTCCATTCTCCATTTCTCATCAGCGCCCGCACGCAGTCAACTCCAG	chr20	24198283	24198342	+	cyan			lncRNA	1	1	1	1	1	8.41717	8.08212	8.16427	8.29849	8.09202	NULL
EMBV3_02994	AGAAGCAAGTCCGACCCATGCTGCTGGTTGATGATCGGGCTCTACCTGATTTTAAAGGAA	chr24	46827874	46827933	-	grey	505403	HDHD2	mRNA	1	1	1	1	1	8.22583	8.3689	8.61769	8.28604	8.20975	LOC100337099
EMBV3_02995	GGCCAAGTTTGGGCACTCTTCTCTGCGCCTCATACTAATGCTTAGGGATCTCTCCTCCTA	chr13	16281396	16281455	+	yellow	534787	ITIH5	mRNA	1	0	0	1	1	7.90923	7.66015	7.73956	7.80149	8.19933	ITIH5
EMBV3_02996	GAAAAGAGAAAGAAATGCAAGGCATTTCAGTGTGTTGACTGTATTACACCATCTGTCTTA	chr5	56730288	56730347	-	grey			lncRNA	0	1	0	1	0	7.62838	8.05008	7.83001	7.8754	7.76899	NULL
EMBV3_02997	GGGCTCCCAGGATGAACACCTTCCCCAGCTTTCTGAGCTGGCTGTTCTTGAATGAACTCT	chr19	27087906	27088435	+	yellow			lncRNA	0	0	0	0	0	7.72019	7.52111	7.72573	7.7677	7.65469	LOC100337038
EMBV3_02998	ATGGTACATACCTTCCAGGCCTCCTAAATTTTGTGGGGAAGGGGTGGGGATAGGGGGTCA	chr29	39980408	39980467	+	midnightblue	520410	LRRC10B	mRNA	1	1	1	1	1	9.72062	10.5221	10.3495	11.3763	10.3895	LRRC10B
EMBV3_03000	GTGTATACAGATGGAGAAGTGTAAACAGATGGAGAGATATTTCATGTTCCTGGGTAGGAA	chr16	1104940	1104999	-	blue			lncRNA	1	1	1	1	1	8.2137	7.9248	7.99784	7.88042	7.87744	NULL
EMBV3_03001	AGCACCTTCTCTGGATTTCTAGTGTATTCTGACTGGCACAACTCCCCTGTCTTCGCTTGA	chr15	29920828	29920887	-	yellow	614671	C1QTNF5	mRNA	0	1	0	1	0	7.77571	7.68434	7.68855	7.91711	7.85135	C1QTNF5
EMBV3_03005	AAGGCCAAGTACGAACGGGCACTGAAAATTGAGATGGATAAACAGCAGCTAAGGGCTGGG	chr7	49530471	49530530	+	blue	540199	WNT8A	mRNA	1	1	1	1	1	7.92416	8.16617	8.21834	7.99598	8.17432	WNT8A
EMBV3_03007	CTTTGCCACCTAATTCTCCAGTATGCTCTTCTCGGCCCAAAATCCACCTTCTCTGCTACC	chr24	34672101	34672160	-	yellow			lncRNA	0	0	0	0	0	7.50533	7.3276	7.25203	7.46267	7.29248	NULL
EMBV3_03009	TAACAAGCCAGCCTTTGGTGAGCTTCTCGGTGCCTGCTGATGAACTCTGAGATCCCAATA	chr9	40221920	40221979	-	grey	506661	GPR6	mRNA	0	0	0	0	0	7.79915	7.71769	7.60503	7.91426	7.68173	GPR6
EMBV3_03010	CCGTGTGGGAAGCATCGTGGCCCCATTGTGCATTTATCTCTCCAGCGTTTGGATCTTCAT	chr9	39777262	39777321	+	brown	614380	SLC22A16	mRNA	0	0	0	1	1	7.53877	7.71081	7.7406	11.1594	8.01899	SLC22A16
EMBV3_03011	CCATCTCAGTATGAGGAGGCTTTGAGAGATGAGGAAGAGCGAGCCCGAGCCAGAATTGAA	chrX	106520072	106520131	+	purple	539382	LOC539382	mRNA	1	0	1	0	0	7.46775	7.8071	8.22635	7.47341	7.68587	MAGEB16
EMBV3_03014	GTCTGGAAGTGGGCCTCTAGTTGACCTCCTGACAAACACCCCAGAGGCAAACAGGAAGGC	chr5	116630471	116630530	+	turquoise	507901	GTSE1	mRNA	1	1	1	1	1	8.22425	9.74907	8.07043	7.94353	8.59716	GTSE1
EMBV3_03015	GCCATGGCCAGCAGGCACTCTGCTAGGTGAGATAAAAATTGTTACCAATGCACTTGAAGG	chr5	100454559	100454618	-	lightgreen			lncRNA	0	0	0	0	0	7.61691	7.68973	7.75646	7.66073	7.64275	NULL
EMBV3_03019	ATAGCCCCAGACCCCACAAGGATTTCTGGACCTGGAGAGCCTAGAGGGAGGCCCAGCCCC	chr11	98600750	98600809	-	lightcyan	523737	DPM2	mRNA	1	1	1	1	1	11.937	10.6711	13.0771	11.9092	13.7379	NULL
EMBV3_03020	CATGAAGAGCTGGTGTCCGTGTTCATGTTTCAGGAAGAAGCTGTTGAAAGAACTGCTGTG	chr2	104129639	104129698	+	turquoise	617045	TMEM169	mRNA	1	1	1	1	1	10.641	9.79826	8.69815	7.97881	8.5959	NULL
EMBV3_03021	TTCTAAGTTTGGTGTCTTATTATTGATCATCATACGTGAAAGTAAATTTTAACCCTGGAA	chr6	92650199	92650258	+	green	504835	MRPL1	mRNA	1	1	1	1	1	10.7753	8.89479	11.8688	11.0214	10.4055	MRPL1
EMBV3_03023	AATTGCTCACAAAGACCTGGATCGGGTGATGGACTACCACTTCACTACAGCTGAGGCCAG	chr25	27215874	27215933	+	tan	505005	BCKDK	mRNA	1	1	1	1	1	7.84336	8.11174	8.28555	8.268	9.25488	BCKDK
EMBV3_03024	ATTGCACCTTTGGACATCGGTGGCGCTGACCAAGAAATCAGATTGAACATTGGCCCAGTC	chr4	11812623	11812682	+	green	282188	COL1A2	mRNA	1	1	1	1	1	8.54883	8.85764	11.43	7.86599	10.7287	NULL
EMBV3_03028	GTACTGGTACTGTATGCGTGCCGGCTAAAAGGAGGGTGCGGGATTCTTTACAGTCTGAGA	chr19	38773166	38773225	-	red	507804	KPNB1	mRNA	1	1	1	1	1	8.82778	10.4055	11.4453	12.2026	11.0688	KPNB1
EMBV3_03030	ACTGAGTCATCCCAGTGCCAGCACACATCCACTGTCCCCAAGAGTGGCTACAGGAAAAAA	chr3	35852792	35852851	-	brown	787473	NTNG1	mRNA	1	0	0	1	1	8.29681	7.65361	7.64839	9.74429	8.86158	MGC139448
EMBV3_03032	AACTGTTGGAACCTCCGACCAAACTGGGTACAGCCTTGAAACTGCTGGCATGGATCCCTT	chr12	68246947	68247006	+	grey			lncRNA	1	0	0	0	0	7.71918	7.66015	7.71126	7.61656	7.70625	NULL
EMBV3_03033	GACACCCTGGTTCCATCACCAACTTTGGGAGCTGTGCTCAATGTCAAGGGCTTTCATGGT	chr15	64308292	64308351	+	turquoise	100300544	KIAA1549L	mRNA	1	1	1	1	1	8.14395	8.52383	8.07586	7.83657	7.74359	NULL
EMBV3_03034	AGCATCACTGTGCAGACTATGATTGATGTCCTACGGGACAAAGCCAGTGGAGTCTGCGTA	chr4	66406571	66406630	+	magenta	534933	SCRN1	mRNA	0	1	1	1	1	7.1514	7.88107	7.90989	7.98663	7.87063	SCRN1
EMBV3_03035	GGGTGATTGGCAGTGGGAGTGCGCTGTCCAGGAATGAAGTGCTGAAGCAGGAGGTGCAGA	chr19	24322429	24322488	-	green	511999	SHPK	mRNA	1	1	1	1	1	8.13714	8.07211	8.91335	8.4486	8.39278	SHPK
EMBV3_03037	CAGGGACTGATGACTGATGACTTCAGGCAAAGCTGGATTCAGGGGTTTAATCGATATCAC	chr17	54458382	54458441	-	grey			lncRNA	1	0	0	0	0	7.87725	7.67287	7.7333	7.62974	7.67174	NULL
EMBV3_03041	ATGATGGCCAGAAAGATGAAGGACACGGACAGCGAGGAGGAGATCCGAGAGGCCTTCCGT	chr18	53743901	53743960	+	lightcyan	520277	CALM3	mRNA	1	1	1	1	1	9.2938	9.00105	9.45027	9.33506	11.7899	CALM3
EMBV3_03043	AGTGTCTTCTAAGGAGGTCCGTCCACTCCATGTCTCTCCTAAGTCTACCACCTGCTTCCT	chr13	67455769	67455828	+	yellow			lncRNA	1	0	0	1	0	7.81592	7.62025	7.47489	8.20573	7.68757	NULL
EMBV3_03044	GGTTTAAAGTAAGTACCTGGCAGTCCAGTGGATAAGACTCTGCTCTTGCACTGCAAAGGG	chr7	72004154	72004213	+	red			lncRNA	1	1	1	1	1	7.78724	8.07211	8.45441	8.37117	8.18738	NULL
EMBV3_03046	ACAAAAGCCTCTACTCTTACCCCTCAAGAAGAGACCCACATTAACCAGCCCACTGTCACC	chr18	46688598	46688657	-	turquoise	522965	CLIP3	mRNA	1	1	0	0	0	8.06594	9.92128	7.28212	7.59593	8.12206	CLIP3
EMBV3_03047	CATCGTGCCCTTTCTGCTGCTGGACAAGCGGGACGTGGTCAACTGCTTCCGGGACGAGAT	chr11	106278945	106279004	+	blue	618444	TOR4A	mRNA	1	1	1	1	1	7.93379	7.93003	7.94085	7.82214	7.91155	LOC618444
EMBV3_03048	TGGAAAGATTTCAAAGTGGCTAAATCCTAGAGATGGCTACACTCTGGATGCCAGGTCTCC	chr6	92056266	92056325	+	grey			lncRNA	0	0	0	0	0	7.87266	7.62025	7.75566	7.73951	7.71242	NULL
EMBV3_03049	ACACCAGCTGTCTGTATTAGACAAGGTTACCACGTATGGCATTGGTTATTCCCAAGGGAG	chr5	19214031	19214090	-	lightgreen	515310	DUSP6	mRNA	1	1	1	1	1	8.20878	8.14272	8.47438	8.29692	8.47582	DUSP6
EMBV3_03050	TAGGCAGGTGTCTGCAGTGGAGGTGCTGGCATCTTAGAGGTGGGGAAGACAATTTCAGAT	chr10	103103309	103103368	+	red	280729	B2M	mRNA	1	1	1	1	1	11.5939	10.7774	13.9139	13.724	14.2927	B2M
EMBV3_03051	CAGGTCGCCGTCCCCCTCCATCCTGCAACAGCCAATCTCCAATAAGCCTTTTACAACTAA	chr29	47561299	47561358	-	lightyellow	618649	SHANK2	mRNA	1	1	1	1	1	9.38085	9.76523	8.78221	9.32153	9.41881	SHANK2
EMBV3_03053	AAATGTTGCCATCTATTCTGCCTGCATTGCTGTGACCTGGGGTCCTTGCGACCTTCAGCA	chrX	98937694	98937753	-	yellow	100296832	LOC100296832	mRNA	1	1	1	1	1	8.0365	7.91546	8.0554	8.14055	8.05248	LOC100296832
EMBV3_03054	GATGACATGAGCAGTCGCATTGATGACCTGGAGAAGAACATAGCAGACCTCATGACGCAG	chr18	10163605	10163664	+	lightcyan	767979	HSBP1	mRNA	1	1	1	1	1	10.6133	8.96301	12.4373	11.5182	11.9596	HSBP1
EMBV3_03055	TGCGGCTTTGAACTAGGACTGGAGTTCCGGTTGCCTCCCTCTGAAAGGTGTAGCAGTTAT	chr15	43643679	43643738	+	brown	515665	TMEM9B	mRNA	1	1	1	1	1	14.2595	13.724	14.6411	14.51	14.4156	TMEM9B
EMBV3_03057	TTTAACCTTTAGAAGCCTTTTGGTTCCTGGGAAAATGGCAGGTGGCTGAACGTCCCCGAC	chr21	26457168	26457224	+	blue	533445	ARNT2	mRNA	1	1	1	1	1	7.91619	7.9102	7.95988	7.92635	7.83122	NULL
EMBV3_03058	GTGAAGTAGGTGTATTAAGCCATACTGAACCTGAGTGTAGCAGGGCAGAGGCAACCTAGG	chr18	7385171	7385230	-	black			lncRNA	1	1	1	1	1	8.32842	8.00592	8.10784	7.96353	7.85187	NULL
EMBV3_03059	GGAAACAGAAAGAAACAGCCCCCACTTTGAAGAGTCTAAAATGCCAGATTTATCCCTTGC	chr20	2129847	2129906	+	purple	101904507	C20H5orf58	mRNA	1	1	1	0	0	12.2567	11.1639	11.2822	7.66792	7.55871	NULL
EMBV3_03061	TGACTGCATCGTCTGCTACTCGGCCTATGACCTCGCCGGGCACCTGCCCCGCCGCCTCTA	chr11	106243717	106243776	+	lightyellow	100336542	RNF224	mRNA	1	1	1	1	1	8.13762	8.48042	8.28427	8.44097	8.82447	LOC100336542
EMBV3_03064	GTCCCCAAACAGACCCAAAATCAGGGATCTTCCTTATACTCGGAACAACCTAGCTCCCCT	chr20	23093733	23093792	+	brown	533461	ANKRD55	mRNA	0	0	0	0	0	7.49751	7.35831	7.47049	7.36397	7.36594	ANKRD55
EMBV3_03066	CCTCCTCCGAGAACAGAACAGGCGTTCCGCCCTGGCTTCCTCAGCTTTGTGCAAAATAAA	chr28	35167401	35167460	-	brown	510496	PLAC9	mRNA	1	1	1	1	1	9.87846	8.3174	9.0716	11.2611	14.1592	NULL
EMBV3_03068	CCGGCCATAGAGTATTTTAATGGCGGCCCTCCTGCTGTCGAGAGCACCACGTACTCGGGG	chr18	56177729	56184466	+	turquoise	533865	MED25	mRNA	1	1	1	1	1	8.78111	8.79456	8.57639	8.43251	8.41028	MED25
EMBV3_03069	TTGAACCATCCTGCTCTCTTGGCAACCCCCCAAGAATCTGTGAGTCTCCGCAGAGCCCAG	chr18	49118384	49118443	+	cyan	504530	PLEKHG2	mRNA	1	1	1	1	1	8.01249	8.02004	8.46264	7.84026	7.84616	PLEKHG2
EMBV3_03070	TTCAAGGATCTCTACCGGTTTACATTTCAGTTTGGCCTGGACTCTGAAGAAGGGCAGCGG	chr25	18627367	18627426	-	turquoise	504926	DCUN1D3	mRNA	1	1	1	1	1	8.11155	9.22986	8.49589	8.01555	8.18226	DCUN1D3
EMBV3_03071	ATGACCCTGCAACTGAGGTCCATATGCCAGAATTCGTTGCATGAAAGAGACCAAGAAAGC	chr7	109465800	109465859	-	salmon	100295019	TMEM232	mRNA	1	1	1	1	1	9.72599	8.42048	8.70365	9.8491	8.79688	LOC100294978
EMBV3_03073	TCCAAGAGTCTCATGACCACCCTGCCCTCTTGCCTACTTGCTACAACTTTCTCTGCATGA	chr23	9255134	9255193	+	lightyellow			lncRNA	1	1	1	1	1	8.29477	8.3689	7.9544	8.63243	8.6274	NULL
EMBV3_03077	ACCAAGATAAGCCAATGACAGGGCCCAAATGTCTAAAACAGGTATAGCAGGCAGTTTACC	chr12	76234374	76234433	-	blue			lncRNA	0	0	0	0	0	7.68569	7.68973	7.66634	7.55913	7.77291	NULL
EMBV3_03078	TGAGACAGGTGAACACCCCTCCATGCACTCTGCACCTTATCCACCTAGCTCTGGTGCTTT	chr29	45319282	45319341	+	green	783525	CARNS1	mRNA	1	0	1	1	1	8.06268	7.78826	12.3645	7.63094	7.94663	ATPGD1
EMBV3_03079	GTACCACCTGGAGCATCAGGAGCTCTGTCCATTCTCTTTGCTTTTCCTGTGAAGACTGGT	chr11	77930805	77930864	+	yellow			lncRNA	0	0	0	0	0	7.69342	7.71081	7.74667	7.80381	7.82431	NULL
EMBV3_03084	CTTTACTTGCTGTATGGTACCGGGTCAGACTTAACCAATGAGGCTTGGGGCGGACTGTCA	chr18	46669078	46669137	+	lightcyan	784051	SDHAF1	mRNA	1	1	1	1	1	8.65173	8.20569	9.57284	8.06489	9.02527	SDHAF1
EMBV3_03085	AAGACCCTTTCTGCAGGCTAATTGCCCTCGCCCAATAGCACATGGAGTGTCCTTCCTGAT	chr22	21401069	21401128	-	brown	506945	BHLHE40	TF	1	1	1	1	1	7.98015	7.96644	9.45591	12.5477	9.38312	BHLHB2
EMBV3_03091	AGCACATCAGTGCAGCTGTGGGACCCCTCATCCTCTCTAGAAGCAAAGCTTGCTGTTCAA	chr3	117697991	117698050	+	turquoise	504984	TRAF3IP1	mRNA	1	1	1	1	1	8.87234	8.79456	8.10646	8.3276	8.2299	TRAF3IP1
EMBV3_03092	CAACACCATCAGACTTGTGTGCGAGACAGAGCCATTCGTTCTATCCTGGCTGTTAGGAAC	chr5	55516464	55516513	-	red	514014	ATP23	mRNA	1	0	1	1	1	9.50312	7.85239	11.9394	11.6994	10.84	XRCC6BP1
EMBV3_03095	GAGAAGGGGTTCTCCAATGTCTGCTTCATCCCAGGCCTCTACCTCAGGATCAGAAGATGG	chr2	99840722	99840784	-	brown	ENSBTAG00000005239		mRNA	1	1	1	1	1	11.3334	10.726	10.8462	11.2127	12.4944	UBL4A
EMBV3_03100	TGTTCCCCCTTCTAGACTATGGAGGTTTTATTCACTACAGAGCAATGACCTCACCCGAGG	chr27	19948142	19948201	+	turquoise	513986	MTMR7	mRNA	1	1	0	1	1	11.2755	11.6081	7.71336	7.93262	7.60555	MTMR7
EMBV3_03101	GGGGAACAGTTATAGTTCTCTCCTCCAAAATAGCAATTTGTAGAGTTAATATGATTTTTA	chr28	24857271	24857330	-	turquoise	282524	SLC25A16	mRNA	1	1	1	1	1	10.4811	9.44333	9.30339	9.48204	8.0288	NULL
EMBV3_03102	CATCGGTGCCCTGATCGGATTGGGAATTGCTGCCCTTGTTTTACTTGCGTTTGTCATCAG	chr20	14785892	14785951	-	greenyellow	515994	SHISAL2B	mRNA	1	0	1	1	1	7.78642	7.77229	7.95555	8.16739	7.99755	LOC515994
EMBV3_03103	CTGGCTGTTTCATTTTACATTCCCACCAGCGATAAGTGATTGGGGTTCCTCTTTCTCCTC	chr15	29036743	29036802	+	turquoise	281055	CD3G	mRNA	1	1	0	0	1	10.276	10.3501	7.7082	7.76537	8.40168	CD3G
EMBV3_03104	CGATATGTGTAAGTCGATACAACATCAAGACCAAGTGTGCTTTACCCCCAGCAATGCAGG	chr29	49556723	49556781	-	grey			lncRNA	1	1	0	1	1	7.99988	7.8071	7.84748	7.98377	7.72529	NULL
EMBV3_03105	CCTGTAGGATATGGCGGTGATTGAAGAGAATCAGTCAGCAAAGAAACTTGCCAACCATGG	chr2	116027858	116027917	+	pink	530118	DAW1	mRNA	1	0	1	1	1	7.71717	7.77782	7.7082	7.85825	7.76879	WDR69
EMBV3_03107	TCCCAGCCTCAGAGTCTGGCATAATTTCAGGAGAACAAGAGAGTTTTCCAACTTGAGAAA	chr9	64691071	64691130	+	turquoise			lncRNA	1	1	1	0	0	10.5976	9.72464	7.96465	7.41237	7.52538	NULL
EMBV3_03108	GGGGAAGAAACTGTAACTTTGAAATTGTAACCTGATGGACTGCAAATGTGAAATCCTGCA	chr10	15653846	15653905	+	brown	112448378	LOC112448378	lncRNA	0	0	1	1	1	7.77166	7.71081	8.3256	9.18302	8.53903	NULL
EMBV3_03109	TAGTGGGAATATTACACCATGGAAATCGCAAATGCTTTAAATGAGCACCATGTCCCCTCA	chr1	115961695	115961755	+	green			lncRNA	0	0	0	0	0	7.31403	7.4492	7.44035	7.27413	7.25694	NULL
EMBV3_03110	AGTTCCCTGCCCCACCCCTGTCTGCTCATCCCACCACACAAAGGCCTCTTTATTTTTGAA	chr24	39306564	39306623	-	lightyellow	786855	TMEM200C	mRNA	1	1	1	1	1	11.5673	11.9092	10.883	11.8906	12.2822	TMEM200C
EMBV3_03111	TCCTCCTACTGAACCAGCTTGAAGGACTCCCCAGTCATCATGCCTTGAACTCTGAGAGCA	chr16	50835614	50835673	+	turquoise			lncRNA	1	1	0	0	0	8.23498	8.00592	7.55001	7.89816	7.68044	TMEM52
EMBV3_03114	CCAACTGTGACCTGATCCTGCAGGCCCGGCTCTGCGGCAACGAGTACTACTCCAGCTTTT	chr10	84737445	84737504	+	grey	614084	PAPLN	mRNA	0	0	0	0	0	7.72208	7.51395	7.56178	7.52308	7.48781	PAPLN
EMBV3_03115	CACGTGAATCAAGGGAAGCTGACACGAGTGTACTTGTCACGGTACTGAGTTGTCACCGTT	chr9	102445905	102445964	-	grey			lncRNA	1	0	0	1	0	7.78395	7.71081	7.84482	7.76809	7.8159	NULL
EMBV3_03116	CTCCAGGTAGGTGAACTTTTCAGAACCTCTTCCCCCATGTGACAGCTGCCGCCATAGCTA	chr17	2249318	2249377	+	yellow			lncRNA	1	1	1	1	1	7.82372	7.88107	7.7082	8.05887	7.87476	NULL
EMBV3_03117	CTTTTGACCAGTAACCACCTTCCTTCAAACCCTCAACCCCCTCCAGATTCCTGATCTCCA	chr3	7579972	7580031	+	brown	513053	OLFML2B	mRNA	1	1	1	1	1	8.4204	7.9248	7.85442	10.3978	8.2213	OLFML2B
EMBV3_03118	TATTTGACACGGGCTTGCGGGACGTGCAGCCCTACCTCTATAAGATTTCCTTCCAGATCA	chr5	27808596	27808655	-	tan	513049	ATG101	mRNA	1	1	1	1	1	8.49557	8.08212	7.75716	8.55699	9.69675	ATG101
EMBV3_03121	TGTGCATCCACTGCAACGCCAAGTTCGTGCATAACTACGACCTCAAGAACCACATGCGCA	chr24	47694985	47695044	-	grey	614110	ZBTB7C	TF	0	0	0	0	0	7.59772	7.41555	7.41596	7.46583	7.47291	ZBTB7C
EMBV3_03122	ACTAGTTCTGTGATTTGGATGCCTGACAAGTTTCCCTGGCCTCAGTTTTCTCGTGTGTAA	chr10	79155983	79156042	-	turquoise			lncRNA	1	1	1	1	1	8.68226	8.10822	7.82705	8.02349	7.81086	NULL
EMBV3_03124	TGAGACAGACGAGAAGCTCTGGGACCCTGTGGGCTACTACTACTCAGATGGCTCTCTCAA	chr11	2817694	2817753	-	black	526028	SEMA4C	mRNA	0	0	0	0	0	7.69941	7.75382	7.83565	7.6946	7.56143	SEMA4C
EMBV3_03129	AACCAGGGGGCTACGGCCCAGTTGGGGGCACCTTGCACTCAGGAGCCCCTCCTGCTCCAA	chr1	152201918	152201977	+	pink			lncRNA	1	1	1	1	1	8.06041	8.31343	8.01477	7.95746	7.8957	NULL
EMBV3_03132	GAAGAGTGGGAAGACACCAAAGATGCTAAAGAACAAGGTCACCACCGAAGTAACCACCGC	chr16	6801778	6801837	+	blue	781505	KCNT2	mRNA	1	0	0	0	0	7.78431	7.62641	7.61867	7.63094	7.7877	LOC781505
EMBV3_03133	GAGAAACCGAGCTCCAGAAAGGTCAAGGGGTCTGTTTTGCCAGGTGATTTCCAAGTGGCA	chr29	44264174	44264233	+	blue			lncRNA	1	1	1	1	1	7.88353	8.00592	8.07328	7.93761	7.85594	NULL
EMBV3_03135	TTCCCAGCCTCCCAGCAACTTCCTAGCCCATAAGCAAGCACAAAGATGAGGCAGAGATCT	chr18	35267375	35267434	-	lightcyan	519736	RANBP10	mRNA	1	1	1	1	1	8.35924	8.22205	8.50011	8.68831	9.95847	RANBP10
EMBV3_03138	CGGAGGGTGGCATGTTTAGGGGGAAGGAACGGACCACAGGATTTCAGCTTCACTCAAAAT	chr23	33269424	33269483	+	midnightblue			lncRNA	1	1	1	1	1	8.58921	8.15586	9.62519	8.94412	7.77856	NULL
EMBV3_03142	CTTCGGGGAAGCAGAATACGCTGCCATCAACTCCATGTTGGACCAGATCAACTCCTGTCT	chr11	42990908	42991569	-	tan			lncRNA	0	0	0	1	0	7.64432	7.52111	7.71828	7.85415	7.92379	C11H9orf16
EMBV3_03143	GGGAGATAATCAAGTATTTATCCTGCCTTTCCTGGATGAACTGGGTAGGTGAAGGGACAT	chrX	79352606	79352665	-	blue			lncRNA	1	0	1	1	1	7.86698	7.83985	7.85442	7.79713	8.00811	NULL
EMBV3_03144	TCTCTAATCCTTGCTACCTGGGTGAGAGTGCTTTCTGAATGCAATGCACCTGGGCAAGGA	chrX	87737934	87737993	+	pink			lncRNA	1	0	1	0	1	7.70037	7.7476	7.80097	7.7333	7.84979	MIR500
EMBV3_03151	GGAGCACAAGGCCGCACTCCCTGCTTCCTCCTCTGGGAGGACGGACGGAGGACTCAGGCT	chr26	50779539	50779598	-	greenyellow			lncRNA	1	1	1	1	1	8.05144	8.00047	7.97954	7.97898	8.18163	NULL
EMBV3_03152	CGTCCTTGGACAGCTGCCGCCTTGATTTGCATCCCGAGTCTCTTCTGTAAACTCTTGTAT	chr17	72544712	72544771	-	red	509706	ZNF74	mRNA	0	0	1	1	1	7.71134	7.45679	10.0281	9.28065	9.59599	ZNF74
EMBV3_03155	CTTCTAACTGAGCTCCATGACTCCATTCCCTTTCTGGCTGCAATCTGTCTTCCATGCACC	chr3	9675350	9675409	+	yellow			lncRNA	0	0	0	0	0	7.27815	7.23876	7.65434	7.55869	7.37805	NULL
EMBV3_03157	GTTATAAGAAAACAATCGCCCAGGTCTTGGTGCACCTGCACAGAAACGACTATGTGGCGG	chr24	42186932	42186985	+	blue	509041	NAPG	mRNA	1	1	1	1	1	8.0063	8.07703	8.31373	8.1452	8.16496	NAPG
EMBV3_03162	TGTGCCGTACCAACCTTGTAGTAAAATAGCACCAAGTCCTCTAACCCAAACCCCCATGTG	chrX	33427855	33427914	-	brown	613644	CD99L2	mRNA	0	0	0	1	1	7.54109	7.40695	7.49757	8.95399	9.22226	CD99L2
EMBV3_03163	AAGCACAGCCTGGATCTTTTAAGCAAGGAGAGAGAACTCAATGCCAAACTCCGCCATCTC	chr29	9870378	9870437	+	green	538595	CCDC89	mRNA	0	0	1	0	0	7.40565	7.3276	8.03535	7.30009	7.63588	CCDC89
EMBV3_03166	CAGGAGGCCTGTTTCTGCTGCTGGGCCGCAAGCGGGACTCTGAATACCAGTCCATAAATT	chr3	14508858	14508917	+	lightcyan	100125876	GLMP	TF	1	0	1	1	1	7.8058	7.64002	8.39805	8.74875	9.11254	C3H1orf85
EMBV3_03167	AGACTGGGGCATGGCTGTGTAGAAAGGTTGTGTAGTTACATTTATGGTGGCAGTAGTGTG	chr14	21954994	21955053	+	blue	614441	RGS20	mRNA	1	1	1	1	1	8.05772	8.16617	8.47607	8.07279	8.25195	RGS20
EMBV3_03168	ATCCTTTGAAATGCTGGGCTATGAGGAGGACGAGGACACGGACTCGCACCTGTCGTCCAG	chr18	43382509	43382568	-	turquoise	512749	CEP89	mRNA	1	1	1	1	1	8.0462	8.09947	7.90923	7.75202	7.84476	NULL
EMBV3_03170	CCTTGAAATACCTCTTCTGGCCTTTATAGGAGACACCCCCCAACCTCTTGAGACATTCCG	chr24	611714	611773	-	cyan			lncRNA	1	1	1	1	1	8.10482	7.96068	8.06771	7.83575	7.85641	NULL
EMBV3_03172	TCCTTTTTCAGTTGTAGCACCCACCTGAATAGTCACCAGATCATTGCTTTAAGTGTGTGG	chr4	19076636	19076695	+	grey	ENSBTAG00000011819	PHF14	mRNA	1	0	0	0	0	7.85118	7.80124	7.75566	7.7674	7.67966	PHF14
EMBV3_03174	AAGCTGGGCTGTGGAGAAGGGGGCTGTGGGGCTTGTACAGTGATGCTTTCCAAGTATGAT	chr11	14216218	14216277	-	midnightblue	280960	XDH	mRNA	1	1	1	1	1	10.0445	8.63023	10.7997	11.7385	8.9026	NULL
EMBV3_03178	TGTCGCTGTCGAGGCACACGCCAACGTCCTTCTCAGCGAATGGTTTGCTGCACTTAATTT	chr13	44893083	44893142	-	grey			lncRNA	0	0	0	0	0	7.597	7.45679	7.65559	7.43971	7.49594	LOC100294954
EMBV3_03181	CAGGTAACTCTACAAGTACCATATAGGGAGTCAAGTGCTGGTACAGAGGTCCTGCAGTGG	chr13	63884865	63884924	+	green	508431	ITCH	mRNA	1	1	1	1	1	10.1283	9.81246	10.5752	9.25693	9.47101	NULL
EMBV3_03182	GGGTCAGTGCTTTCACGGTTCTGAGCCTCCGTTCCCCCTACTTCGTAAAACAAGGCTTAA	chr17	60105729	60105788	-	greenyellow			lncRNA	1	1	0	1	1	8.03389	7.89103	7.76371	7.79226	7.52183	NULL
EMBV3_03183	TATTGCACTCGTGGTGTTTTTCACCGCCTTCTTAACGCCGCGTGGGTACGTGCTGAGCAA	chr21	57974186	57974245	+	purple	100300759	LOC100300759	mRNA	1	1	1	1	1	10.17	9.39268	10.7941	7.75957	7.92705	LOC100300759
EMBV3_03184	GCACTTTCACATAAAATTGATAACTAATCAGAAGCTGCAGGGAACGCTCCTCAGCGCTCT	chr17	7900962	7901021	-	grey			lncRNA	0	0	0	0	0	7.51807	7.47193	7.50757	7.4138	7.51175	NULL
EMBV3_03185	AAGAACCAGCCTGATGCCCTCAAAACCCAGCACCCGTTTGGCTCTGTGCCCTTTGGCTAT	chr2	106781733	106781792	+	brown	511960	CYP27A1	mRNA	1	1	1	1	1	8.0581	8.05535	8.15528	8.48359	9.94319	CYP27A1
EMBV3_03186	TAGATGGCTCCCAGAAGAGACCAGCTGGGACCTTCTTTGCAGTACAGTTTGAAATTCGTG	chr25	20002294	20002353	+	red	100140537	POLR3E	mRNA	1	0	1	1	1	7.95955	7.67287	10.2641	9.94121	9.68879	POLR3E
EMBV3_03187	AGTGTGACACCACCGAAACGTCTGGTCTTACTTAGGTTGCCAAGAAGAGGCAAGGGTGTA	chr8	98542748	98542807	+	green	507081	FAM206A	mRNA	1	1	1	1	1	9.78983	9.61022	10.1802	8.93588	9.85281	C8H9orf6
EMBV3_03188	CTACGAGGACGAAGTGTCCTTTCTGGACACGCACAGTCGCTACCACACGGTCCACGAGCT	chr7	18518773	18518832	-	grey	525562	NRTN	mRNA	0	0	0	0	0	7.66693	7.52111	7.49084	7.48657	7.84352	NRTN
EMBV3_03190	TGGTCTCCGGGTTGTGAGCCTGCTTGATCTGGTAGAGCTGGTTGATGTATCCCTTCATGT	chr10	7079021	7079080	-	magenta			lncRNA	1	1	1	1	1	7.96813	7.78826	7.98822	8.1052	7.92394	NULL
EMBV3_03191	AGGCAAATAGATTTTACTGCTGAGTTGAGAGACTTCTTTACTCCAAATGCACTTCATCAG	chr20	62817701	62817760	+	turquoise			lncRNA	0	0	0	0	0	7.61157	7.35047	7.43244	7.45086	7.4204	NULL
EMBV3_03192	AGATATCTCCTGGCATGGGCACATGTTGGCTGCAGTGGTTTCAGAGCTCCTGGGCAGATG	chr5	33845379	33845438	-	blue			lncRNA	1	1	1	1	1	8.01115	7.9712	8.05066	8.10163	8.19085	NULL
EMBV3_03194	CACACACCAGGCTCGGGGCTAAGTGCCTTAAACATATCACCTAACCGAATCCTCCCTGTA	chr14	14847412	14847471	-	yellow			lncRNA	0	0	0	0	0	7.5463	7.42975	7.51103	7.51675	7.46472	NULL
EMBV3_03195	GGTTAGTAGACTTTGTAGTTGCCAGTACTAGAAGAGGGGTTGTCTGAAGGAGATCAGCCC	chr15	57365126	57365185	-	black	507621	SLC5A12	mRNA	0	1	1	1	0	7.59218	7.89103	8.054	7.75549	7.70961	SLC5A12
EMBV3_03198	CCCCGTTTGGACTCTTAGCCACACAAGCAACCACCAAGGATGCCTTCTCCCAGAATGTCT	chr20	2001873	2001932	+	turquoise	510083	DOCK2	mRNA	1	1	1	0	1	10.5058	10.9279	7.8125	7.72042	7.86111	LOC510083
EMBV3_03201	TGCATCCAGAGCATGACCCGCCTGGTGGTGAAAGAACGGAATCGCAACAAACTGACTCTA	chr19	9472526	9472744	-	grey60	538801	SEPT4	mRNA	1	1	1	1	1	8.88078	9.61615	7.83441	8.6706	9.25078	04-sept
EMBV3_03202	GTGGTCTGAGTACAGATCCTTAAATATATTATATGTATTCTATTTCACTAATCATGGGAA	chr2	13729143	13729202	+	turquoise	281170	FRZB	mRNA	1	1	0	0	0	11.9148	12.0453	7.46888	8.99585	7.51887	FRZB
EMBV3_03204	TCCAGCTGATGGAAATGCTCCAGCGAGCAGACCGGCTCACAAATATTTAGCTGTCCACAT	chr24	21218994	21219053	-	turquoise			lncRNA	1	1	0	0	0	9.66371	10.2452	7.42158	7.3922	7.39638	NULL
EMBV3_03205	AGTTCGCCGCGTTCGCAAAGCTCAGAGAAAGTTCCTGCGTCCTTCCCTGTCTTCAGCTCT	chrX	54617605	54617664	-	yellow			lncRNA	1	1	0	1	0	8.33373	8.07703	7.67114	8.01435	7.74434	NULL
EMBV3_03206	CTTCTACATTCTGGATGAACCCACAAACCACCTGGATATGGAGACCATTGAGGCTCTGGG	chr1	82960909	82960968	-	grey60	530975	ABCF3	mRNA	1	1	1	1	1	8.23536	8.94271	9.21273	8.36407	8.94143	ABCF3
EMBV3_03207	GCTGGTGCAGCGATGGAAACTGAAGCTTGGAAGGGTTTACTGCTTATGGTAAAATTTGCC	chr12	86738346	86738405	+	brown	534579	TFDP1	TF	1	1	1	1	1	9.68497	9.56574	11.0774	11.9427	10.7977	TFDP1
EMBV3_03208	AATGAAGCTGTTCACACTTGCCCAGAACTGACAGGGTGGTGTCTGCCTTCGTTTGGCTGT	chr17	45028391	45028450	+	green	507418	DDX51	mRNA	1	1	1	1	1	8.40737	8.44425	10.2031	9.00713	9.48325	DDX51
EMBV3_03211	ACACTACATTCAAGTCTGGAGAAACCATGTGGAAGCGTACAGTCGGTGTGGCCTGGAGCT	chr8	88755789	88755840	-	blue	511202	SECISBP2	mRNA	1	1	1	1	1	7.92143	8.25771	8.08929	7.96505	8.01561	SECISBP2
EMBV3_03213	AGTTTCATTCCTTTTTGAGCTTTATGAAAGTGGTATCAGACTGTATAGTAGCCTATGGGG	chr3	28568894	28568953	+	brown			lncRNA	1	1	1	1	1	9.77095	8.84908	10.1667	10.7206	11.177	NULL
EMBV3_03215	ATCTTTGTCCTATGAAGTTCGAGAGAAGCTCCATTTCAGTCGCCCACAGACGATTGGGGC	chr9	12988139	12988190	+	purple	535768	MTO1	mRNA	1	1	1	1	1	9.17282	8.06741	8.99807	8.57233	8.43198	MTO1
EMBV3_03216	GCTCTACCAGCTCCTGGATGAAATGGCCACGCTGGTGTTCTTTGTTCTCACGGGGTATAA	chr11	100458816	100458868	+	grey	617309	GPR107	mRNA	1	1	1	1	1	8.0738	8.08212	8.08863	8.00896	7.94888	GPR107
EMBV3_03219	AGAAGCTGGCGCCCTTCCTGAAGATGTACAAGCAGCGAGGCCTCAGCTAGCCTGACCCTG	chr23	10927390	10927746	+	grey	512593	FGD2	mRNA	1	1	1	0	1	7.84584	7.77782	7.78985	7.84702	7.7045	FGD2
EMBV3_03221	GTCTTCATCTTGGCCCGAAACACATTTCTTACTGCACCTATTCCCATCCTCTCTGCACGG	chr15	47102850	47102909	-	yellow	613962	LOC613962	mRNA	0	0	0	0	0	7.94995	7.66015	7.62941	7.78627	7.65817	LOC613962
EMBV3_03222	AACATCCACTCGCATGGGCTTTGGAGCAACCTTCGGGAGATCTTTCTACCTGCTACTGCA	chr25	38417685	38417744	+	lightcyan	514338	ZDHHC4	mRNA	1	1	1	1	1	10.4991	9.44911	13.7274	11.7315	13.9687	ZDHHC4
EMBV3_03223	AAAGGTGAGATTGCAACCCCTACAAGGACCCCTCTATCCTTTGGAAGGCGCACTGCTGCT	chr3	31901329	31901388	+	pink	281962	OVGP1	mRNA	0	0	0	1	0	7.39441	7.76588	7.82379	7.80921	8.23203	OVGP1
EMBV3_03226	GGCAACAGAGAAGTTTGATGATTGTAAAGCAAAACGTGACACCCCCACCTCATGCACTGT	chr20	23222779	23222838	+	green	522155	IL6ST	mRNA	1	1	1	1	1	8.46019	8.02004	9.74117	9.15698	8.41357	IL6ST
EMBV3_03228	GGTTGTTAATCACTTTGCCTGTGAGATGTTGGCTATGCTGAAGCTGGCCTGTGTGGACAC	chr4	107168706	107168765	+	blue	527779	LOC527779	mRNA	1	1	1	1	1	7.92292	7.88107	8.12189	7.95348	7.92649	LOC527779
EMBV3_03230	TTGGAGAAAGCGGGCTCAACAGCCAGCATGCCGAAGAAAAGGGGCCATCAGAGGTCGTCT	chrX	15332010	15332069	+	black	528006	LOC528006	mRNA	1	1	1	1	1	7.7785	7.77782	7.90404	7.80932	7.79673	LOC528006
EMBV3_03231	TCAAAATAGAACCAGCTGAGGAGACTCCAGCGGGGGAAGAGGGTAGTAATTCTCCAGAAG	chr8	50804780	50804839	-	purple	527597	TRPM6	mRNA	1	1	1	0	1	10.5887	11.2509	8.55999	7.6658	8.83893	TRPM6
EMBV3_03232	GGTCACCCAGTTCTCAAGAGCAGCAAGTAACACTCTTCCTCTCTCCAGCATCCATGTCTG	chr18	36770920	36770979	+	yellow	538523	NFAT5	TF	1	1	0	1	0	7.95294	8.43587	7.6742	7.83522	7.65329	NFAT5
EMBV3_03233	CCATGACCACATCTCTAGCATGGACATCGATAGTAACCAAAGCCCCCAGAGTAATCCTGG	chr22	43711259	43711318	-	cyan			lncRNA	1	0	0	0	0	7.77025	7.72821	7.76007	7.68981	7.573	NULL
EMBV3_03235	GTAGACCGTATAGCGTACGCTTTATCTGTGACGTATGTAACACGGTCCACTAACCCTCAG	chr21	65913752	65913811	+	grey			lncRNA	0	0	0	0	0	7.35442	7.4802	7.59349	7.52759	7.46246	MIR411
EMBV3_03236	GTCATCTATCTACCTTCCAACTGATTTGGTTCTTGGCACCACTGATCTTATGCAGGGCAC	chr1	57130647	57130706	+	turquoise	534910	CD200	mRNA	1	1	0	0	0	8.82422	8.2015	7.73889	7.7356	7.65632	NULL
EMBV3_03237	ATACCAAGGGATGGCGTGAAAATACCTGGTTATGGGGATGGAGTAACACAGGTCCAGTGG	chr7	19425385	19425592	-	blue			lncRNA	1	1	1	1	1	8.08095	8.17529	8.24825	7.99869	8.16456	NULL
EMBV3_03240	CTGCCCAGGCTGGGTCTGCTAAAGGAAAAGTACAGTTTCAGGGCAAGAAAACGAAATTTG	chr2	26545712	26545771	-	purple	338071	SSB	mRNA	1	1	1	1	1	11.1531	10.2771	11.6824	10.4665	9.84345	SSB
EMBV3_03243	CCCTGGCTTGCAGGTCTTCTGTCCTTGCCTCCAAGGGTTTTCGTGTCTAGTGTCAACTTA	chr8	69731347	69731406	+	red	515437	SLC39A14	mRNA	1	1	1	1	1	9.57138	8.69134	11.9466	13.3716	13.1876	SLC39A14
EMBV3_03244	GCTGGCTAGCTTGGAGAGACAGATAAGGGACCTGCGATCAGAACTGGATCACGTCAAAAA	chr28	35637109	35637168	-	blue	497014	MBL1	mRNA	0	0	0	0	0	7.71739	7.62641	7.59066	7.47284	7.66404	MBL-A
EMBV3_03246	AACGAAAAGGAGAGCTTGTTGAAGGAGAGGGATCACATTTTGTCCACGTTGGGCGAGACC	chr1	6816525	6816584	-	black	531350	BACH1	TF	1	1	1	1	1	7.72536	8.84908	7.96087	8.00326	7.87808	BACH1
EMBV3_03248	TGTGGTATTCGACTGCAAGTTCATCGAGACGTCAGCCACGCTGCAGCACAACGTAGCGGA	chr13	61082633	61082692	+	red	508364	REM1	mRNA	1	0	1	1	1	7.88513	7.81776	7.80192	7.8897	8.02659	REM1
EMBV3_03249	CGTGCTGGCAGCCAGTTCCCTAGCCAATCTAAACTTCTATTTAGATGTGAAACCAGTAGC	chr15	22642490	22642549	-	green	505518	C15H11orf34	mRNA	0	0	1	0	0	7.48502	7.36565	8.25303	7.43077	7.50251	PLET1
EMBV3_03255	CAGCTTCAGAATCAAGGCTCAGTGGCTTAAGGAGAACAACTTTGGAGGTGCCATGGTCTG	chr3	32072990	32073136	-	blue	282645	CHIA	mRNA	1	1	1	1	1	7.87449	7.81776	7.94221	7.89878	8.02215	CHIA
EMBV3_03256	GGCTGCTCTTTCCGAGAAGCCAAACCTCCTGGGAAGATCGATCAGATGCAATTTTTAACT	chr11	88225977	88226036	+	grey			lncRNA	0	0	0	0	0	7.56975	7.42326	7.51181	7.56384	7.50718	NULL
EMBV3_03258	CTGTCCCTGCGATGGGAAGCTACCTTTGCTGTGGTCGCCCCGACAAATTTCCTAGCTTGC	chr15	46489927	46489986	-	brown	617229	DNHD1	mRNA	1	0	1	1	1	7.98254	7.80124	7.84221	8.01951	7.95283	DNHD1
EMBV3_03261	GCTCAGAGGCTTCCAGGTGCTCTGCTTCTGAAAAAATATGAAGACCCATTGTTCCCTGGG	chr8	103825128	103825187	+	brown	535122	TMEM268	mRNA	1	1	1	1	1	8.28532	7.9248	9.25855	10.3302	9.5551	C8H9orf91
EMBV3_03262	TGTGAGGTCCCAGTCGTGGGTGTGCATTTCCTGGGATTCTGGTGGAATAACTACACAGGA	chr17	51722619	51722678	-	turquoise	540318	ZNF664	TF	1	1	1	1	1	8.96073	9.83369	8.07682	8.19392	8.17564	ZNF664
EMBV3_03264	CTGTTCCATGCTACTCTCTTAGCTTCTGGGAGTTTGCTGGATGTAGTTGGCATTACTTGG	chr12	58520886	58520945	+	turquoise			lncRNA	1	1	1	1	1	10.2463	10.3364	7.99261	7.99114	7.90988	NULL
EMBV3_03265	AGAATCGGGTTACTATTCATCCCCGGAGCGCAGCGAGTCTTCGGAGCTGCTTGACAGTAA	chr5	69476741	69476800	-	grey	519892	NUAK1	mRNA	0	0	0	0	0	7.77908	7.56239	7.69068	7.61844	7.551	NUAK1
EMBV3_03268	TTAGCTGTCACCAGCACTTTTGACCAAATCCTACTACTGTGTCCCCTGCCCCTGGGCTTA	chr29	43778726	43778785	-	greenyellow	514210	MAP3K11	mRNA	1	1	1	1	1	8.65236	9.02305	8.67412	8.7712	9.23834	MAP3K11
EMBV3_03272	GTTCTGCTAGTTCTGCACTGTGAGGCGGCCGTGGGATTTGCCCTGATGCCACCTAATAAA	chr2	133790245	133790304	+	green	100126042	ALDH4A1	mRNA	1	1	1	1	1	9.2012	9.23301	12.5905	8.85451	9.21455	ALDH4A1
EMBV3_03280	AGGGAGTGTCAATTCCTGCCTGCAGGGTATATTCCATTCTGGTTTGGACCATTGAGCCAC	chr15	14577891	14577950	+	green			lncRNA	1	0	1	1	1	7.86054	7.83487	9.39688	7.71825	7.68954	NULL
EMBV3_03282	GCACCACCAGTTCATCAACAACGGGAACATCTGCACCGGGGACCTGGAAGTGATAGAGAA	chr8	91029975	91030034	+	blue	515209	PLPPR1	mRNA	1	1	1	0	1	7.71926	7.76588	7.78434	7.73646	7.74407	LOC515209
EMBV3_03283	GGGCACAAGGACAAGAAGGAGCAAGTATTCTCGTAAGGAGTGGAATGCAGAGTAATGGGC	chr10	92123448	92123507	-	blue			lncRNA	1	1	1	1	1	8.05974	8.05949	7.89836	7.9916	8.52007	NULL
EMBV3_03284	GCAGGGGGGCTCACAGCTGCCTGCATCCCGGCCTGCTGCTGCCCTGGCGCTGGCTGGCCG	chr11	104365411	104366811	-	lightyellow	510658	SLC2A6	mRNA	1	1	1	1	1	10.2959	10.3076	12.0678	12.0899	13.0633	SLC2A6
EMBV3_03285	GCCCAACTGGAAAAAGAATTGCTCAAGCGTTCCAGCTCATTGTGACATTATTGGGACCAG	chr19	43515351	43515409	-	blue			lncRNA	1	0	0	0	0	7.609	7.68434	7.71464	7.63484	7.66109	NULL
EMBV3_03287	TTTGTCCCTGATTTTATGATCACCACCCCAGCCACACACACGCTTGCTCCTTGGAAGTGC	chr1	134949827	134949886	-	cyan			lncRNA	1	1	1	1	1	7.6905	8.28755	8.06633	7.89903	8.22613	NULL
EMBV3_03289	GTACCTAAGTCTTCTGTGAAATAATCCCCCACCCAGTCCTGATGCTGTTGCAGATGGTGG	chr13	46837635	46837694	-	salmon	506325	ZMYND11	mRNA	1	1	1	1	1	12.3774	11.8324	9.86325	12.7751	10.9936	ZMYND11
EMBV3_03293	CAGCTCCGTGAACTACAGCGTCATGGCTATGAGAACCCCACCTACCGCTTCCTGGAGGAA	chr18	46576145	46576204	+	grey	513154	APLP1	mRNA	1	1	1	1	1	7.57145	7.89683	7.79133	7.83516	8.08639	APLP1
EMBV3_03294	GTCGGCTGCCGCCATGATGACCTACTTCAAGCCGCTGCTGGACTGGCTCGTGACGGAGAA	chr19	47818484	47818543	+	brown	509484	ACE	mRNA	1	1	1	1	1	8.11624	8.03943	8.01815	8.07154	7.8521	ACE
EMBV3_03297	GAAACGCTTCCCTCCCTGTATTTGTTTAGGTACCAGCACCCAGCCATTCTCTCTCAGCGA	chr24	49774444	49774503	+	yellow			lncRNA	1	1	1	1	1	8.68539	8.64662	8.26109	8.73827	7.95891	NULL
EMBV3_03301	GCTGGCCTTCTTCAACAGCAGCGCCAACCCCATCATCTACGGCTACTTCAACGAGAACTT	chr28	26469218	26469277	-	yellow	540577	NPFFR1	mRNA	0	0	0	0	0	7.70939	7.37985	7.44465	7.48502	7.45053	NPFFR1
EMBV3_03303	GGTGCGGCAAGGATGAAAATATGCCAGTCGCGTTTGAGAAGACCCAAGGAGGCACATTGT	chrX	124563211	124563270	+	turquoise			lncRNA	1	1	1	1	1	9.2446	10.3059	7.91248	7.84331	7.80514	NULL
EMBV3_03305	CTGGAAGTCCTAGGGGCCAGATTAATGAAGAGGAGCACAAGGTTTAGAAAATCGACAACC	chr2	18478123	18478182	+	blue			lncRNA	0	0	0	0	0	7.65724	7.63326	7.65715	7.52273	7.57204	NULL
EMBV3_03307	AAACCAAATCAATAAAAAACACAGCTTCCCAACACCATGGCTTGCTGTGCTCCCCTCTGC	chr19	41191499	41191558	-	grey	768045	KRTAP3-3	mRNA	0	0	0	0	0	7.65334	7.71081	7.6308	7.66005	7.54967	KRTAP3-3
EMBV3_03308	AAATCTCTCCAAACCCTGACCTCACCCCCAACCTCAGCAACCATGACCTGAAACCTCAGT	chr3	14812885	14812944	+	grey	505940	ARHGEF2	mRNA	1	1	1	1	1	8.92033	8.78999	8.96917	8.33173	9.20152	ARHGEF2
EMBV3_03309	CTTTATTCATCCATTTGTAAATTTTTTAAGGTTCTTGTGTATATTTGGGGGTGGGGGTGG	chr11	78601375	78601434	+	midnightblue	540170	PUM2	mRNA	1	1	1	1	1	9.41652	10.4639	9.60956	11.1285	9.81557	PUM2
EMBV3_03312	CAGTCTAAAAGAACTCCTCCCTCTGGGATAAGCCGAAGAAAAGCAATTTAGGTTTCACTG	chr18	43093800	43093859	-	green	784749	ANKRD27	mRNA	1	1	1	1	1	8.00403	8.14272	8.08093	8.92327	8.49081	ANKRD27
EMBV3_03313	TGACGGAGGATGATGAGGATGAGGACGACGACAAAGAGGATGAGGTCGGGTACATATGGT	chr7	48367045	48367104	-	black	511211	SPOCK1	mRNA	1	1	1	1	1	7.711	8.08212	8.27636	7.98427	7.94972	SPOCK1
EMBV3_03314	ATGCCGTGCACCCCAACTACCTGGACAAGCATGAGGAGAACCACAGGCCCTTATTCCACA	chr2	107314950	107315416	-	tan	506882	DNPEP	mRNA	1	1	1	1	1	8.8002	8.41219	8.81642	8.97246	10.9219	DNPEP
EMBV3_03315	GTAACCAGCTGTCACCTAAGCCCTCTGGGAAATCAAAGGGGAGAAGGGATGGTGAATCCT	chr10	70111363	70111422	-	turquoise			lncRNA	1	1	1	0	1	8.27585	7.9849	7.76007	7.68185	7.81997	NULL
EMBV3_03320	TGGTCCGCCACCAGGCTTCTTTACCTTCAGCAAGTTTGCAGCCGTGAGGTTACACAAAGT	chr4	41793943	41793992	-	brown	100296900	LOC100296900	lncRNA	1	0	0	1	1	8.28248	7.47193	7.7299	8.80537	8.31953	LOC100296900
EMBV3_03322	TAGGTCCCAGTTCTGTCTCAGTGTCTGTACCCTAGTGACCACCTGCAGTATGACCAGGCA	chr5	103869979	103870038	-	turquoise			lncRNA	1	1	0	0	0	9.06654	8.03414	7.70236	7.862	7.73819	NULL
EMBV3_03323	CTGCAGCAGGATGTGCTCAGACCGACACGGATTTTCCTGTCTTTACATTGGCAAAATGAA	chr25	30398727	30398870	+	turquoise			lncRNA	1	0	0	0	0	8.11005	7.7476	7.58405	7.42683	7.44381	NULL
EMBV3_03325	CATGGAAGGCGACGAGGTCACCTATAAGATGTGCTCCATCCCGCCCAAGAACGAGAAGCT	chr25	7687109	7687168	-	grey	506760	CARHSP1	TF	1	1	1	1	1	8.1387	8.13806	7.87868	8.15165	8.1401	CARHSP1
EMBV3_03328	CACAGCTGGCATCTGAAAGTAACTGTGATCAGTGACCTCGGCCAAGTTGAGAATTAGTCT	chr11	103653725	103653784	-	blue			lncRNA	0	0	0	0	0	7.65799	7.59617	7.68855	7.553	7.65329	NULL
EMBV3_03329	CCGTCTTCTCTAGGATGGTTCTAGCCTAAGCACGTTGACTTTAGACTAGTTGAAATGGAG	chr11	6183364	6183423	-	brown	506267	RNF149	mRNA	1	1	1	1	1	8.19899	7.77782	9.71557	10.2131	9.23353	RNF149
EMBV3_03330	CCCTGGGTTCCACAGACACCTCACTGGTCATTCAGTCTGCTTCCACATCTTCTATTATCT	chr19	14540707	14540766	+	yellow			lncRNA	0	0	0	0	0	7.74079	7.35831	7.39214	7.59562	7.3764	NULL
EMBV3_03333	GGGACACCTAATACAGAGGAAAAAAGTCCATGTCTTTGGGGACGAACTGAGTCTGGTGAC	chr12	83667524	83667583	+	lightgreen	504507	TNFSF13B	mRNA	1	1	1	1	1	8.13898	8.00592	8.17958	7.90257	7.8489	LOC100337484
EMBV3_03334	GAGGTTACTTGGGGGTCCCAGTTTCCACCTGTGATTCTTTCTACCCCAGCAATGTTGTCT	chr1	5506850	5506909	-	pink	112446986	LOC112446986	mRNA	1	0	0	0	0	7.45497	7.72312	7.78367	7.69295	7.53489	KRTAP15-1
EMBV3_03336	CTGTTGATCTGTCCCACAAAGCTACCGGGAAGAGTCCTAACAACCAGAGGATTGCCGGAG	chr25	1654913	1654972	+	blue			lncRNA	1	1	1	0	1	7.76233	7.79463	7.79682	7.66765	7.89967	NULL
EMBV3_03338	CTGCATTTGAAAACAGAAAGACCCCACAAGGGTAGAGCACAGATTCAAGCCTCCATTTGC	chr8	109246452	109246511	+	magenta			lncRNA	0	0	0	0	0	7.2635	7.57438	7.55666	7.50742	7.53098	NULL
EMBV3_03340	GTTACTGCAATCTGTGATTGCTTCATCTGTAAATCAAGTACAAGCCTTTATGTATTTGAC	chr2	69777394	69777453	+	salmon	534440	INSIG2	mRNA	1	1	1	1	1	10.2109	10.6695	10.7816	9.54017	9.7714	INSIG2
EMBV3_03342	TCACCAGCAACGGTCCTTCTGAACGCTCCATGAGACTGGGCTGATTTCAGGAGACTTTAA	chr17	72691076	72691135	+	grey			lncRNA	0	0	0	0	0	7.64666	7.58928	7.60196	7.52152	7.53955	NULL
EMBV3_03343	GCTGTGATGTATTTTGCAGTTGGGCTTTTCGGTGCTGTCCCCCTGGCTGGTATATGTTAC	chr7	8906168	8906227	-	lightyellow	512948	LOC512948	mRNA	1	1	1	1	1	8.68269	8.68713	9.36503	10.3646	9.42423	LOC100337378
EMBV3_03344	GGTGTTAACAGCTACTCATTTCCCCAAATGCCAACGTCACAATGGAAATTAATACCATGC	chr28	18283999	18284058	+	yellow			lncRNA	0	0	0	0	0	7.85127	7.49283	7.33952	7.49176	7.50391	NULL
EMBV3_03350	CTGTTTTGAAGGTGGAACCTGGCTCATTGAATCCCAAACATCAGGACTAACGGAGGCTGA	chr3	6291755	6291814	-	brown	617437	RGS4	mRNA	1	0	1	1	1	7.7382	7.64677	7.83441	8.23513	7.95763	RGS4
EMBV3_03351	GCCAAGAGACATGTGAAATCTTAGCTCCCTAAACAGGGATCAGACCTGCCCCCCTTGGAT	chr27	37383103	37383162	+	red	515895	SMIM19	mRNA	1	1	1	1	1	8.32383	9.09474	9.71954	10.1278	9.50194	C27H8orf40
EMBV3_03353	CACAACTGAAAACAAATTCTGAGGGGGCTATATTAAATGTTGAGGATGCCGCCACTCGGC	chr14	64233960	64238898	+	turquoise	540145	FBXO43	mRNA	1	1	1	1	1	9.09011	10.4166	7.95921	8.17143	7.8955	FBXO43
EMBV3_03354	AGGGTTCTGATCTCAGCCCCAGCCTGGACAAGGCAGCAAAACATTATTCAGACAACAGCA	chr13	42556064	42556123	+	royalblue			lncRNA	0	0	0	0	0	7.50092	7.42975	7.40471	7.3883	7.51838	NULL
EMBV3_03356	GAAACCAAGAGTCTTCTCTGGAAGCTGAAGGAGATGCTCCAAGCAGCTCTGACGAGGCTG	chr15	47896096	47904567	-	blue	539820	TRIM34	mRNA	1	0	0	0	0	7.70704	7.71769	7.75489	7.71282	7.73849	TRIM6-TRIM34
EMBV3_03358	AAAATGCCGAAGCACCTGTCTGTTTCGTGCTTAGTATCTCCCCTGTCCATAGTGGTCTGG	chr19	24278789	24278848	-	yellow	107131508	TRPV1	mRNA	1	1	1	1	1	8.58377	8.65424	8.34202	9.45047	8.42738	TRPV1
EMBV3_03359	CCGTGTGCAGCTGAGGTTAGGAAATGCTTCTGTTTGGAGTTCCCCCAGCCAGTCTGTTAT	chr16	26994546	26994605	-	yellow			lncRNA	1	1	1	1	1	7.93398	7.9351	7.99261	8.01723	7.87437	NULL
EMBV3_03361	CATTGGAGCTGAAAAGGCCTGACTGGGAATTCCAGCTTCCTCACTTCTGTGTTCTCAACC	chrX	35265809	35265868	-	brown	617648	LOC617648	mRNA	0	0	1	1	1	7.71633	7.49874	9.9937	9.84672	9.87417	NULL
EMBV3_03362	AGATGCCTGCCTGCGTGCTCTGTGTTGCGTTTTGTGTTGGTTGTCCCCCCTGCTATTAAA	chr11	101413681	101413740	+	green	784219	NUP214	mRNA	1	1	1	1	1	12.1477	12.5648	12.2606	10.8895	11.6468	NUP214
EMBV3_03365	CTGGGCATCAGACAGTGGGAAAGCTCCAGGGATCTACCATTCAGAGACTTCAGTTTGGAT	chr4	65273968	65274027	-	blue	319095	ADCYAP1R1	mRNA	1	0	0	0	1	7.37017	7.69568	7.77089	7.57689	7.72458	ADCYAP1R1
EMBV3_03373	AGCCCCATCACGGTGGAGTGGCGTAAGGGCACTTGGTTTCCTTTCACTGTGGACCCCACA	chr23	25678548	25678599	+	grey	539241	BLA-DQB	mRNA	1	1	1	1	1	7.77603	7.76588	7.91248	7.95631	7.8425	LOC790858
EMBV3_03375	CTCCTTCAGAAGTGGAATTAGGGAGCTGGAGTGCTTTTTCAGATGGACTAAATTTATGTC	chr22	6974022	6974081	-	turquoise	510330	DYNC1LI1	mRNA	1	1	1	1	1	13.2394	12.8302	11.2746	10.0536	10.8541	DYNC1LI1
EMBV3_03376	CCACAGGTCCACAGGGAAATGGTGGGGAAGGTTTTCATTCTTTTATCTCCCCTTGGGCAC	chr11	63352097	63352156	+	yellow			lncRNA	1	1	1	1	1	7.96035	7.9102	8.13606	8.0537	7.93563	NULL
EMBV3_03377	TGCTCGGAGAGCCCAACATTGATAGCCCTTTGAACACACATGCTGCCGAGCTCTGGAAAA	chr13	74590624	74590789	+	grey60	506962	UBE2C	mRNA	1	1	1	1	1	12.2026	10.3198	12.4078	12.1527	13.3102	UBE2C
EMBV3_03378	CTGAGCGACTATATCGAGAAGGAGGTGAAGAGAGCCCACCAGCTCCCCGGACACCTGACC	chr4	76559678	76580906	-	grey	506450	CCM2	mRNA	1	1	1	1	1	7.96625	8.2015	7.92478	8.20227	8.09097	CCM2
EMBV3_03380	CCCTCAGCTTATAGGAATCGTATCTTGGTCAACACGTTCCAATGTTCAAGAAGGGAGATC	chr13	32154023	32154082	+	purple	512734	STAM	mRNA	1	1	1	1	1	8.05261	9.51206	8.17147	7.98474	8.06281	STAM
EMBV3_03382	CCAAGTAGAGGTGTGTCCTGGAGCAGTGGTCAGCGGCGGACAGATGTGCCCACAGCCCTA	chr6	117410052	117410111	+	blue	518371	DGKQ	mRNA	1	1	1	1	1	8.01721	8.08212	8.01748	7.9329	7.98848	DGKQ
EMBV3_03383	TCTCTCTGCCTGCCATTTCAGCCATGAAACATAGGATTCCCTTCAGAGTGACAGAGCATT	chrX	130876115	130876174	-	black			lncRNA	0	0	0	0	0	7.38697	7.46417	7.48486	7.6259	7.35278	FRMPD4
EMBV3_03384	ATTGTGAAAGGCAGATTCAGGTTTCTGGTTTGGGGCTTTCAGTTTCCTCTTTTAAGAAGG	chr1	87503804	87503863	-	red	338061	NDUFB5	mRNA	1	1	1	1	1	11.413	10.8236	13.3528	13.7631	13.3502	NDUFB5
EMBV3_03386	TCTATATACCACAGTCAACCCTGTGTCCCTACTGCTCAGATTAGTACTGGTGCACAGTCC	chr4	54333533	54333592	-	grey			lncRNA	0	1	0	1	0	7.55913	7.74023	7.7406	8.13467	7.79294	NULL
EMBV3_03389	CTCTGTCCTGCAAGCCCTGCAGGGAGAAGGGGCCCTGGCCCACAGGGAACACAGCAGTGT	chr14	1108279	1108338	+	blue	512526	PYCR3	mRNA	1	1	1	1	1	7.90668	7.9446	7.90673	7.95276	8.11143	PYCRL
EMBV3_03392	TGAGACTAACGAATTGGCTGGCGCTAGGCTCTGGGGTGTGTGGAAAGCAAATCATGTACA	chrX	132632625	132632684	-	red	523454	WWC3	mRNA	1	1	1	1	1	7.97031	8.2015	8.54098	8.5231	7.85726	NULL
EMBV3_03395	TGAAATATCAAACCGAGCTCTGATCAACGTCTGGATCCCGTCAGTGTTTCTCCGGGGCAA	chr25	11085743	11085830	+	turquoise	518366	SNX29	mRNA	1	1	1	1	1	8.09652	8.24693	7.91927	7.96988	7.71215	SNX29
EMBV3_03399	ATGGTGGTGTCCAGGAGCGTAGCCTTGCACCATTCACAGCTCGGTGTCTTTCCTAACATT	chr29	24801836	24801895	-	turquoise	100139508	NAV2	mRNA	1	1	0	1	0	7.99913	9.84227	7.64415	7.61322	7.55941	NULL
EMBV3_03400	GTGTATCCCGCGGTGGCAGGTAGATTCTTTACCAATGAGCCACCAGCAAAGCCCCTTTTA	chr6	117589368	117589426	-	salmon			lncRNA	1	1	1	1	1	8.16396	8.02927	7.87442	8.23726	8.15845	NULL
EMBV3_03403	ATGGCTTCTCCTGACCTGCACGGAGACAGAGACTGCTCCAGCACCACTGGTCCTCGGAAA	chr25	297495	297554	-	grey	521040	RGS11	mRNA	1	0	1	1	1	7.95936	7.85239	7.74583	8.03152	7.78337	RGS11
EMBV3_03404	AGAAACGATGGGGGAATGCTTTCTGTGAACGTGGGGGTTTAGCTGCTTCTCTTGCCTAAG	chr1	10543490	10543549	+	midnightblue	280722	APP	mRNA	1	1	1	1	1	8.84658	9.37823	10.6512	12.7353	9.81221	APP
EMBV3_03407	GCCCGGGCAGTTCGGGCTAATGACATTAACTACCAAGACCAGATCCCCAGAACTCTTGAA	chr10	15117802	15117861	+	red	540252	FEM1B	mRNA	1	1	1	1	1	9.87509	9.32207	10.9401	9.07464	10.1855	FEM1B
EMBV3_03410	GACACACCAAGGAGATAACGGGAGAATTCCTCTGTGTCACCGTTCTTGCTCTCTTGTATC	chr8	88869151	88869209	+	black			lncRNA	0	0	0	0	0	7.43975	7.66649	7.82219	7.73923	7.48126	NULL
EMBV3_03412	CAGGTTGCATTAGTGACCATGTCCCTTACTATGACTCTCACCTGAACACATCTGATTGGC	chr15	1436811	1436870	+	magenta			lncRNA	0	0	0	0	0	7.23911	6.81046	7.59864	7.51743	7.66117	NULL
EMBV3_03418	CCGCGGCTCCACTGCTGGTATCCCTGTATCTACAATTGCCACCTCCAGATTTGTATTTTG	chr3	53306590	53306649	-	brown			lncRNA	0	0	0	1	0	7.5357	7.64002	7.67761	8.28631	7.8165	NULL
EMBV3_03419	ATCATGTCCCCCTGGCTCCTCCCCATTCCATCTTCAGGCTGCTCCACTACCTGGCTCAGT	chr25	35983893	35983952	+	greenyellow	100296776	SAP25	mRNA	1	1	1	1	1	11.1246	11.2254	9.83556	10.0296	10.5255	LOC100296776
EMBV3_03421	GGACCCTCGTGGGGCTTTATGGTTCAGCTTCAGCATCTCTGTTGTTTACATGTCTGTTCC	chr21	1162638	1162697	+	green	517464	MKRN3	mRNA	0	0	1	1	0	7.78392	7.61463	8.73599	7.63094	7.84745	MKRN3
EMBV3_03424	CCGAACTGTTGTCTCCACTGGACGAGTCCCGCGCCAGCATCACCTCAGTCACTAGCTTCT	chr7	16643958	16644017	-	grey	507825	PRR36	mRNA	0	0	0	0	0	7.66265	7.60881	7.56541	7.56567	7.37805	LOC507825
EMBV3_03426	CTTGCAAGGACTACGTTTTAACGTCCACATCGCGGGCTGTGGCTAACTGAAGGAACCAAT	chr29	41002067	41002126	+	red	515452	UQCC3	mRNA	1	0	1	1	1	8.31709	7.5334	9.03577	8.27283	9.20694	LOC515452
EMBV3_03429	GAGAAAAAGGAGGGGAAAGGTATGAGTTCTAACCGGACATGGATTTAGGTCTCTTAAATG	chr8	17050571	17050630	-	turquoise	280939	TEK	mRNA	1	1	1	1	1	10.4506	9.98285	8.03371	8.04929	8.0331	TEK
EMBV3_03435	TATTTAGGCCATTACTCCTCTCTCATGCACATACGTACTCCCTCTCCCTCATGCCCCTGT	chr15	67942226	67942285	-	yellow			lncRNA	1	1	1	1	1	8.42824	8.45528	8.41874	8.54204	8.31596	NULL
EMBV3_03436	CATCTTGACAGTGAGTTGTCTTAAGCTTGGCTCGCTCCCCGAGGCCGTGAAGTGGGTGCT	chr13	58758300	58758359	-	turquoise	533516	RBM38	mRNA	1	1	1	1	1	10.5349	11.1143	8.35724	8.31995	8.18025	RBM38
EMBV3_03437	GGAATAGATAGAAAACTCTTTGACCAGTTGTGCTTACTTCCTCAGTGGCTTTCAACTGCC	chr8	99338921	99338980	-	turquoise			lncRNA	1	1	0	0	0	8.00183	7.91546	7.65956	7.67637	7.4941	NULL
EMBV3_03438	CTGGAAAAGTGGGACCACGCAATGATTGTCTTCTGTGGTGCTTAAGGAAACTTACCACAG	chr11	38485049	38485108	-	turquoise	511566	EFEMP1	mRNA	1	1	0	0	1	11.2746	11.4048	7.73279	7.50035	9.60935	EFEMP1
EMBV3_03439	CAGCTTGTCTGGGGAAAGCTGTGGAATATGGGCTTATCAAACCCAGCCAGGACGGAAGAT	chr21	21714984	21715043	-	tan	535692	UNC45A	mRNA	1	0	1	1	1	7.59456	7.69568	8.30739	7.84266	8.448	UNC45A
EMBV3_03440	TCAACAGCTAGAGACCACTATGGAAGGTTTTGTAAGCCCTGGGACCTGGCCATCCTTGGT	chr25	35946005	35946064	+	brown	617916	TFR2	mRNA	1	1	1	1	1	8.05989	8.07211	8.79432	10.8406	11.8777	TFR2
EMBV3_03441	TGGCAGGAGAGCCTCGCAGGTCACTAGGTACAGAGAACCCAGGCCTTATGTTAAAGTCAT	chr4	92744507	92744566	+	brown	539218	CALU	mRNA	1	1	1	1	1	10.7649	12.1111	11.0177	12.7095	13.0674	NULL
EMBV3_03444	TGAACTTCAGTCTTGGGGCAGAGAGGCTTTTTGGCTGGACAGTACCCAGGCACTCTTTGG	chr3	15433976	15434035	-	blue	535897	TRIM46	mRNA	1	1	1	1	1	7.92183	7.9849	8.17697	8.01643	8.0069	TRIM46
EMBV3_03445	CTGAGATGTTTATAACTCGGACACTCAGTTTTCTCGACAGAGGAAGCAGGCAGGGGCTCC	chr9	94513606	94513665	+	darkgreen	506218	SNX9	mRNA	0	1	0	1	0	7.41849	9.16881	7.92181	7.88189	7.73168	SNX9
EMBV3_03446	ACTCCCCACCCCCAAAGGCCAGGGATTCAGTTCCCCTTCCCGAGTACAACCTTGTTTGTG	chr25	36107460	36107519	+	cyan			lncRNA	1	1	1	1	1	9.71579	9.29259	9.14956	8.39372	8.79629	NULL
EMBV3_03449	GGGAACCTAGATTTTGAACGATCCCAGCATGGTTCTGGAATGAGCAACAGGTCAGCAGCA	chr13	48165708	48165767	+	purple	507507	MCM8	mRNA	1	1	1	1	1	8.76495	8.60748	8.77359	8.10355	8.07784	MCM8
EMBV3_03451	GGAGCAAGGCATGATCAACTTGTGGGCAATTCTGGGACTGGATGGCATGGAGATGAAGTT	chr2	128888544	128888603	+	grey			lncRNA	1	1	1	1	1	7.88006	7.86426	7.97954	7.79133	7.91842	NULL
EMBV3_03452	CATGGCCAAGCAAAGAAAGGAAAAGGAGCAGAATGAGGCTGAAGAAAGAAGCTCTAGGTG	chr11	13156341	13156400	-	red	517669	ZNF638	mRNA	1	1	1	1	1	10.4904	11.4117	11.2805	10.9089	10.396	ZNF638
EMBV3_03454	GTGCTAGCTGTACTGTTTCCCTTTGTGCAAACATCAACTCCTGCCAGAGGTCTTCTCCTG	chr2	19281408	19281467	-	yellow			lncRNA	0	0	0	0	0	7.72402	7.52717	7.68349	7.60531	7.49751	NULL
EMBV3_03457	CCGTCTGCAAATGAAGGCGACGAGCGAACTGTCTCATAGTCGTGGAATGCATCACCATTA	chr8	50763249	50763308	+	turquoise	528382	RORB	TF	1	0	0	0	0	7.76129	7.75946	7.62127	7.45963	7.45724	RORB
EMBV3_03458	GACCTACCTGGATTTTGTTCTTGCATTAGAAAACCGCAAAGAACCGGCAGCTCTGCAGTA	chr21	45373901	45373960	-	turquoise	533147	PPP2R3C	mRNA	1	1	1	1	1	10.5262	9.76217	10.0762	10.3319	9.85706	PPP2R3C
EMBV3_03459	TACCACAAACATCCAAATACGGCTTGCTGACGGCGGGAGGCTGGTGCAGAAGTTTAACCA	chr13	59725892	59725951	+	grey60	526612	NSFL1C	mRNA	1	1	1	1	1	9.97862	10.3045	8.99928	9.34636	11.4229	NSFL1C
EMBV3_03461	TCCTCACAAGGCCACCTCCCCACACCGAGTCTTATAGCCAAGTCCTTATTTTTCTCACTG	chr18	13218083	13218142	+	greenyellow	507713	JPH3	mRNA	0	1	1	1	1	7.74305	8.11641	7.81944	8.25105	8.32612	JPH3
EMBV3_03462	TCCACTGTTTATTTTGAGACTGAATGTCAACCAGAGAATATAAACAATCGCGGTGCATCC	chr19	10155633	10155692	+	red			lncRNA	0	0	1	1	1	7.53826	7.42975	10.9028	10.5424	10.5173	NULL
EMBV3_03464	CTGAGAACCTATTACCGGCTAGGTGACTTAATATAAAACGCTGTGAAGGAGAAAGAGGCG	chr10	37065858	37065917	-	turquoise			lncRNA	1	0	0	0	0	8.00109	7.77782	7.75397	7.69855	7.8497	NULL
EMBV3_03466	ACGGGTGTCTGCTGGGAGACTGACTCCTGAAAGCCAAAGCAAAACCTCAGAAGTACTGAA	chr1	2908388	2908447	+	grey	282087	SYNJ1	mRNA	0	0	0	0	0	7.44214	7.67287	7.5466	7.39363	7.59497	SYNJ1
EMBV3_03468	TTCAAGTCACCACAGCCACTGATGCAAGCCCACACATTCAGCTGCCCATCTCAAAGGGAT	chr3	562706	562765	-	grey			lncRNA	0	0	0	0	0	7.69525	7.49283	7.4654	7.45982	7.43051	NULL
EMBV3_03469	TCCAGCCTCTAGCTTTTCCTCCTGTGCCCTGACGCCAGTGGTAAGTATTCATCAGCTTCT	chr2	122095146	122095205	+	yellow	506928	PEF1	mRNA	1	1	1	1	1	8.4732	8.25771	7.9544	8.50658	8.41079	PEF1
EMBV3_03470	AATGGAGAGAGATGCCTTGTTTGTGGGTTATTAGTTCTCCCCAAGTTGGTCTACAGGTTC	chr21	21700254	21700313	-	yellow			lncRNA	1	1	1	1	1	7.76705	7.9446	7.91927	8.25011	7.92312	NULL
EMBV3_03471	ACACATACAGAAGCATTTTATTCTGCCTGGAGGGTGCCTGGGAAGCTTGGCGCCGAATGA	chr14	11655535	11655594	-	turquoise	104973994	LOC104973994	lncRNA	1	1	1	1	1	11.9963	10.2497	8.12189	8.08372	7.97601	NULL
EMBV3_03472	CCTATGGACTACAGGATACGAGGCTTCCCTGTCCCTCATCATGTACCATAGTTAACCTGA	chr8	32539639	32539698	-	turquoise			lncRNA	1	1	1	1	1	8.5135	8.97734	7.82043	8.2411	8.16396	NULL
EMBV3_03474	GGGCTGAGCCCAGAAGTCTGTCTATAGGAAGTATTCCAAGTTACTCTGATTAATAGCCAG	chr14	48035185	48035244	-	grey			lncRNA	1	0	1	1	1	7.60439	7.80124	7.76225	7.69826	7.70075	NULL
EMBV3_03477	CCATGTCTCCCTTCTATCCTGTGGTGTCTGGGGTGGTCCTACTCTAGGCTTCCTTTTCAA	chr18	54675727	54675786	+	brown	523694	SELENOW	mRNA	1	1	1	1	1	14.9421	12.7661	13.565	14.7702	14.8721	SEPW1
EMBV3_03478	CTGCCCAAGAAATCAGCCCTTAAACCCTGGAAAATGTGCCTGTGAATGTACAGAAAATCC	chr27	8021357	8021416	-	salmon	282122	VEGFC	mRNA	1	1	0	1	1	9.50235	8.59923	7.41412	11.8218	10.3141	VEGFC
EMBV3_03480	TCAGTGAGGGTTGCATAACTAGAGCGAGCTGGCCCCGAACTCTGGTTCTTACATGTTCTC	chr13	17154869	17154928	-	turquoise			lncRNA	1	0	0	1	0	8.17529	7.74023	7.84891	7.83649	7.68323	NULL
EMBV3_03481	GGAACAGAGATGTAAAGAAGGCCCTGAGAAAGCAAGTTCGTATCCGACTCTTCGAGACCC	chr15	44782138	44782474	-	blue	783210	LOC783210	mRNA	0	0	0	0	0	7.73806	7.58928	7.65715	7.50098	7.68643	LOC783210
EMBV3_03482	ATTCTGCTCAGAGATCAAATCTGCCGTCAAGGAACAGTGATTGGCCAGCCCCAAGGACAG	chr1	72498735	72498794	+	turquoise	533703	XXYLT1	mRNA	1	1	1	1	1	8.70431	8.70922	7.85914	8.66435	8.32572	C1H3ORF21
EMBV3_03483	ACTGAGTGACAGATGAGTTGTCTTCCTGCTGAACTGTGCTGAGTGCGGAGACTCCAGTTT	chr5	69227913	69227972	-	turquoise			lncRNA	1	0	0	1	0	8.18422	7.74023	7.81795	7.79209	7.79798	NULL
EMBV3_03484	TCCCTTTCTCTCCCAAGAAAGTCAGATACACTTGGATCCACAGAGGTGAACATTCTGAGG	chr12	21203068	21203127	-	black			lncRNA	0	0	0	0	0	7.56237	7.64677	7.74667	7.74356	7.89317	NULL
EMBV3_03486	TCTATGCTGACCCCTACACACCACCTGCCACTTCCCACCGCAAGATCACAGATGTCCAGA	chr16	51500150	51500209	-	green	ENSBTAG00000013813	KLHL17	mRNA	1	1	1	1	1	8.16116	8.08674	8.19555	8.08106	7.77697	PLEKHN1
EMBV3_03487	TGCTGATCTGACCATCAAATCGCTGGCGGACATTGAGGCGGAGTACAACTACGGCTTCGT	chr7	5684335	5684595	-	lightcyan	507199	MVB12A	mRNA	1	1	1	1	1	7.94199	7.86426	8.93033	8.10231	9.90876	FAM125A
EMBV3_03488	CCAATGTCACAGAAGGGAACAGTGGCATCTATTACTGTGTGGGCAGAATTCAGAGGCTGC	chr3	10421821	10421880	-	lightgreen	506783	FCER1A	mRNA	1	1	1	1	1	7.67985	7.67901	7.82831	7.84401	8.00894	FCER1A
EMBV3_03490	ATGTCCTGAGAATGGATCTTGTGTACCTGATGGTCCAGGTCTCTTGCAGTGTGTCTGTGC	chr11	72415439	72415498	-	turquoise	100125942	ATRAID	mRNA	1	1	1	1	1	12.1577	10.0867	8.79236	10.523	10.0883	APR3
EMBV3_03491	GTGACTGATTGGATGTAAGACATGAGAGTCATGGAAGTGTCTGGGAAGCTATCAGGATGC	chr5	101036609	101036668	-	green			lncRNA	1	1	1	1	1	7.84635	7.9397	8.1472	7.83707	7.85493	NULL
EMBV3_03492	AGGTCCGCTACGTAAATCGCTTCGCTGCGGGTTTCTGTAGCTGGATCCAGCACCGGAAGA	chr13	18256534	18292763	-	grey	540605	CREM	TF	0	0	0	0	0	7.69424	7.65361	7.79325	7.61373	7.60604	CREM
EMBV3_03493	CAGAGGCAGCTCAATACTGCGCTTCCACAGGTGAGAGAGCGATTGCGAGTAGCGCTCGAA	chr29	47422776	47453997	+	turquoise	100139635	PPFIA1	mRNA	1	1	0	0	0	7.37202	8.24194	7.92098	7.73538	7.6569	PPFIA1
EMBV3_03495	AAGCTTGTAGATGATGAAAACCTGGTGGGCTGCAGAACCATTTGGAAGAGGCGACTAGGG	chr24	50582226	50582285	+	brown	540248	SMAD4	TF	1	1	1	1	1	8.07915	8.08212	9.15766	11.9271	10.9426	NULL
EMBV3_03496	CTATTCGGATGAAGTAGCTGGGGCTCCCATGATTGTGGTAGTTCCTGGGCATTCCCTCCT	chr4	31458696	31458755	+	green	280826	IL6	mRNA	1	1	1	1	1	8.11617	7.97519	10.9974	8.05085	7.85275	IL6
EMBV3_03497	GCCGGATTGGACCCGAAGACCTTTAAGCCTTTCATTTGCTCTCTAGACCTTATTGGCTGC	chr19	39350680	39350739	+	lightcyan	533874	PSMB3	mRNA	1	1	1	1	1	12.3947	10.6646	11.8239	12.1252	13.4124	PSMB3
EMBV3_03498	CACTCATGTGGAGAGTGACAGTATGAGCATTGTAGGCGTGGAAGCCAGAAACATCGGAAC	chr8	90104043	90104102	+	red	528919	FBXW12	mRNA	1	1	1	1	1	8.03259	8.00047	9.42597	9.17806	8.59195	FBXW12
EMBV3_03502	CCCCTCCTATTTCTCTCAGAAGGAACTCTCTTCAGTGCATTCAAAGCTTCTCCCCACAAC	chr1	70435279	70435338	-	yellow	112447332	LOC112447332	lncRNA	1	0	1	1	1	8.22205	7.5334	7.5809	8.44496	9.05064	NULL
EMBV3_03504	TATAATTTCTGCGAAGTCCTGCCCGGGGAAAAGTGGGTAGTTGTAGGTTTGGGTTGCTCC	chr10	20811462	20811521	+	turquoise	101905010	LOC101905010	lncRNA	1	1	1	1	1	8.7532	8.57712	8.35724	8.31456	8.60827	NULL
EMBV3_03507	AACCCCATTCTGAAGGAAGGTCGAGACAAAGAGTCTCCTGGCGTGAAGCGTCTGAAGGAT	chrX	49303947	49304006	-	turquoise	524109	PCDH19	mRNA	1	1	1	1	1	8.1625	8.25228	7.81944	7.66955	7.81333	PCDH19
EMBV3_03510	CCGGTAGATAACTGTTCACACTGGGATGTTTAGGAGAAGTCATGGGTTGAGGTGTCATGT	chr26	11247524	11247583	-	green	535887	PANK1	mRNA	1	1	1	1	1	9.29772	9.64426	10.9293	8.85978	8.59287	PANK1
EMBV3_03511	CAGAAGCATCTGAATAACTTCGAAGCCACACACTGCACCCCACTCCCAACCCAGAACTTC	chr23	27617699	27617758	+	lightcyan	513252	ABHD16A	mRNA	1	1	1	1	1	8.14098	8.05008	8.87799	8.75797	10.0571	BAT5
EMBV3_03512	CTTGTTTCGCTGGAGACTAAGAGGATCCAAACTTCCTGCAGCATTTTCTTAGAGGAGAGA	chr20	5674574	5674633	+	purple	538794	CPEB4	mRNA	1	1	1	1	1	9.52473	10.5455	9.79213	7.95751	8.00922	CPEB4
EMBV3_03513	AAGAAGGATGCTGTTGTACCTTCTGGAGGCTTCTTCCCCACCATTGGGATGCTGAGCTGT	chr5	26901610	26901669	+	yellow	534570	SPRYD3	mRNA	1	1	1	1	1	8.17288	8.09947	8.23718	8.39114	8.23722	SPRYD3
EMBV3_03514	AAAGATGAAACAGGCTGGTGGTGGGAAGGCAACGAGCTCAGGACGGAACACGCTGAAGGA	chr16	2113252	2113311	+	black			lncRNA	1	1	1	1	1	7.86471	7.9712	8.01685	7.93895	7.96365	NULL
EMBV3_03517	TTCTAGCTGAGCAGCAGTCCTTCAAACACAGGCAAAGTAAGCTAAGGAAGGAGGAGGCTT	chr15	54150206	54150265	+	turquoise	525756	RNF169	mRNA	1	1	1	1	1	9.53329	10.2599	8.03808	7.799	8.66936	NULL
EMBV3_03518	TGTTAGACTGCTGGTCATGTCAATTACTTCCAGGCTACAGTCACACTTGGAATACAATGG	chr2	1036787	1036846	-	salmon			lncRNA	1	0	0	0	1	7.9412	7.80124	7.63857	7.66177	8.06087	NULL
EMBV3_03522	TGATGGAGAAATCTGGAGGCTGTATGCTCAAGTGTATGGAAACGGGCAGAGTGACAAGCC	chr11	15352239	15352298	+	turquoise	524908	TTC27	mRNA	1	1	1	1	1	10.4579	10.7489	9.89427	10.3853	9.4722	TTC27
EMBV3_03523	AATGAAAGAGAGAGAAAAAGGATGAGAGACCAAGCAACCCAGCGAATCCAGGTGGCCAGG	chr10	72696601	72696660	+	blue	539749	SIX6	mRNA	1	1	1	1	1	7.92979	8.01566	7.96831	7.90571	8.02406	SIX6
EMBV3_03526	CTGTTGGTGTACAGATCAGGGTGCTTCTCAGGATAGTGTTCTCCAGGTAGGGGACAATAG	chr7	42629925	42629984	+	brown	539058	ZNF672	TF	1	1	1	1	1	7.98722	7.8864	8.70555	8.44768	9.0467	ZNF672
EMBV3_03529	GAGGACAGCTGAGGACACCACATAGAAAACATTCTGTCCAGTTTGGGGGTGAGGAGTGGT	chr16	51422929	51422988	-	green	525795	AGRN	mRNA	1	1	1	1	1	7.84959	7.93003	9.1214	8.45154	8.85737	AGRN
EMBV3_03530	TCCATACCAAAGACCTCTCAGAGAAGAGTCCTGCTTGAACACCTGAATTAATGGGCCCGG	chr8	102131102	102131161	+	turquoise			lncRNA	1	1	1	1	1	7.9385	8.49231	8.02628	8.44559	7.87445	NULL
EMBV3_03531	TTTGCGAAACGCGCCTAAAATATGGAGGAGGAATTGAGGGAGAGAGCTAGGGAACAGCAC	chr4	38152358	38152417	-	grey			lncRNA	1	0	1	0	1	7.48051	7.72312	7.65434	7.60981	7.76304	NULL
EMBV3_03534	GACAGCAGCAACGCGGACGAATTGGAACTGAAATGCTCTTGCCGGCTGAAAGCCATGATT	chr24	23449330	23449389	-	grey	538107	ASXL3	mRNA	1	0	0	0	0	7.81915	7.66649	7.60934	7.68691	7.64505	ASXL3
EMBV3_03535	AGAGTCTGTCTAGATGCTCCCAGAATTGCTGTTAGTGTAGCTGGTTTGGAGTATCAGCAG	chr3	99491727	99491786	+	brown	505430	ATPAF1	mRNA	1	1	1	1	1	11.6984	11.4332	11.7795	12.8635	12.6699	ATPAF1
EMBV3_03537	CAAGCAACTTCCCAGTGCTATTGAAGTCTGGGTGTAGGTTGTTGGCGCAGTTTGGTGATG	chr29	44505837	44505896	-	green			lncRNA	1	1	1	1	1	7.82445	8.01566	9.96494	7.95995	7.9945	NULL
EMBV3_03538	GGGGGGCTGTTTTCAAGGCATGCTGGGTACCAAAGCACCTCATAGACTATCTGTTACAAG	chr10	58646867	58646926	-	darkturquoise	525941	SCG3	mRNA	1	1	1	1	1	11.3161	11.5276	10.6728	9.03608	9.646	SCG3
EMBV3_03539	AGTCCCACTTGCCCTGGAGTTTCTAGACCCTACTCTGGTCAGCTTCAGTTTCCTGGCCTT	chr25	539201	539260	+	turquoise	618031	RAB40C	mRNA	1	1	0	1	0	8.07591	8.69558	7.88265	8.00347	7.78927	RAB40C
EMBV3_03543	TTCCCCAAGACTGGTAGGATGCAAGCTGAGGTAGTGTGGCCAAGATTGACAGACGCCATT	chr8	9649939	9649998	-	turquoise	539099	HMBOX1	TF	1	1	1	1	1	11.2483	10.6817	9.38428	8.79676	10.276	HMBOX1
EMBV3_03545	CAGAGCCGTCTGCTGCCTCACTGTTTTTTCTGGAATTTGTTTCCGTTCACCTCTCCTTTC	chr19	55768651	55768710	+	lightcyan	507060	WBP2	mRNA	1	1	1	1	1	8.77189	9.3147	9.1815	8.86973	10.5963	WBP2
EMBV3_03546	TCCTGCCCTCTGTCCCCACAGGCAGCAGCAGTGCACAGCAAAGTCAAGTGTGACACAACA	chr19	42650168	42650227	+	turquoise	508531	MLX	TF	1	1	1	1	1	10.8379	11.1178	9.48223	9.49678	11.4318	MLX
EMBV3_03547	TTCTTGCGAGCTCCGCGGGTCCCGGCCCAGATGAGGAAGACTGAGGCCTGTTGGAAGTAC	chr7	17732426	17736123	+	blue	510173	SH2D3A	mRNA	1	1	1	1	1	8.03003	8.07703	8.04468	7.89018	8.0034	SH2D3A
EMBV3_03548	GGACCCGCCGAGTAACGGCTCCTCTGGCCTAGAAACAGACCTGGACCATTTGTTACCTAA	chr14	47398837	47398896	-	greenyellow			lncRNA	1	0	0	0	0	7.90282	7.70272	7.6742	7.63985	7.72529	LOC781253
EMBV3_03549	TTTGCTGCTCTGCGAGGAAGTCATAGGGTACTCAGCAACGCCAGTGCCGTTCTCCTCTTT	chr21	58345351	58345410	+	grey			lncRNA	0	0	0	0	0	7.541	7.53976	7.55001	7.47758	7.36327	LOC100296950
EMBV3_03553	AAATAAAACTCAACTGGGAGAAGATCCACAATAAGGAGTCACGACCCTGGGACTTCCCCG	chr19	12410991	12411050	-	blue			lncRNA	1	0	1	0	1	7.83158	7.77229	7.79682	7.72677	7.68197	NULL
EMBV3_03555	TGTAAGAAGTCTTTGGTGGTATCCAGCCGCAAAGGTCACTTGAAGGCCCAGTTGGAGGTT	chr5	57067201	57067260	-	brown	538821	COQ10A	mRNA	1	1	1	1	1	8.06245	8.02004	8.43251	8.86311	8.25902	NULL
EMBV3_03556	CTGAAGTTTAGAGGAGAAAACAAATTCACCCCTAGAAGCCAGTGAGCTGTGGCTCCACCC	chr15	35011300	35011359	+	grey	530709	USH1C	mRNA	0	0	0	0	0	7.689	7.59617	7.64273	7.54882	7.9303	USH1C
EMBV3_03561	CTACACCCTGGTAACTGACAGCCCTCTTGACAGAGAAAGTCAAGCCGAGTACATTATCAC	chr7	52226424	52226483	+	grey	104968820	LOC104968820	mRNA	0	0	0	0	0	7.67046	7.37253	7.41727	7.45336	7.49623	PCDHB4
EMBV3_03562	GATGGATTACTCCAGTATCTGCCTCTGTCTTCACATGGCCTTCCTCTCTGTCTTCCTTCT	chr5	76107735	76107794	-	brown	539837	ALG10	mRNA	1	1	1	1	1	8.20121	8.09476	8.87634	10.007	8.75036	ALG10
EMBV3_03563	GTGCTTTGCAAGAAAGGATCTGCGCCGACCGCACCCAATGGCTGTACTGGTGATGCCAAT	chr7	4740553	4740612	+	green	509394	ISYNA1	mRNA	1	1	1	1	1	9.19145	10.0883	10.0204	8.74385	9.03819	ISYNA1
EMBV3_03566	CGTTTGTGGCGATCAGGACTACTGTAAGCGTCGGCTGTGTCAATGTGATAAAAGAGCTGC	chr2	132741544	132741596	+	darkgrey	615045	LOC615045	mRNA	0	1	1	1	0	7.83668	7.78826	7.88534	7.8125	8.40591	LOC615045
EMBV3_03568	CGGTCAAAGTGCCCCTGGTTCCGCAGTTTTAAGAGTTTGTCACTTTTCAGATGGATGGCC	chr13	36892318	36892377	+	brown	521239	MKX	TF	1	1	1	1	1	9.34454	8.3025	8.83269	12.0922	11.9709	MKX
EMBV3_03569	TGAAAGTTACAGGCACTGAAGGAGCAGTGTTCGGGCACTCTGTTGAGACACCGCACATCA	chr27	22948911	22948961	+	blue			lncRNA	0	0	0	0	0	7.69844	7.85239	7.823	7.64399	7.5884	LOC616741
EMBV3_03571	TGATGGCCTCTGTGGAGACTGTGATGGGCGCAGGCAGTGCCCACTGGGTGGATTATCCCA	chr19	35323882	35323941	+	magenta			lncRNA	1	1	1	1	1	7.82171	8.06741	8.15713	8.21798	8.09652	NULL
EMBV3_03573	CGGGTTAGTTTGGAATGAGCACAACTCGGAGAAGCTTTAAAATGAATGAGAAGCAGCGCC	chrX	16493540	16493599	+	brown			lncRNA	0	0	0	1	1	7.66658	7.52111	7.61778	8.46287	7.95408	NULL
EMBV3_03574	CGTGGAGTCTGAGAGCCAGGGACCAGAATGGTGAGAGAACAGACTTTGTGAGCTTCATCT	chr10	35895208	35895267	+	turquoise	539224	PAK6	mRNA	1	1	0	0	0	8.2196	7.96068	7.81944	7.65188	7.71519	PAK6
EMBV3_03575	TCGCCGATCAGAAGCGAGAGCGGCGTGCTTTGGGTTCCGGGTCGCTCCGAGGATGGTTCT	chr1	71410711	71410770	+	grey	783161	NCBP2-AS2	mRNA	1	0	1	1	1	7.77413	7.78826	7.88164	7.83201	7.85887	LOC783161
EMBV3_03576	GATGGACAGCAAAAGCCTTGGGCCTGCAACCCACCAACTGAGTAAACTGGTTTGGGAAGA	chr11	98179420	98179478	+	turquoise			lncRNA	1	1	1	1	1	9.52673	9.75426	8.29115	8.36311	8.53685	NULL
EMBV3_03577	GGTGTCCCCAGGGGCGTGCCTCTCAGAAGTCAGGGACTGACCATCAGCCAGGATCAGGAA	chr3	15975730	15975876	+	grey	505134	ADAR	mRNA	1	1	1	1	1	7.97652	8.3174	7.84221	7.93821	8.17394	ADAR
EMBV3_03580	GGATGCCAAGAGCCTTCCTCACTAGTAGTTGTAAATGCTAAATCTATACTTGACTTCACC	chr3	33847541	33847600	-	grey			lncRNA	0	0	0	0	0	7.57109	7.39958	7.40896	7.74256	7.47345	NULL
EMBV3_03582	AGTCCCGGCAGGGCTCAGAGGGTTAATTGGTTTGCAGTGTGTCTTTGTCTATTGCATGTC	chr25	3396805	3396864	-	greenyellow	513912	SRL	mRNA	1	0	0	1	1	7.76076	7.35047	7.83922	7.80577	7.80731	SRL
EMBV3_03583	TGACCCTGCATACCGAGTGTGAGGCTGCTGTGGTGGCTCCTGATCTACTTCTGGGGGAAT	chr3	120658514	120658573	+	green	504851	BOK	mRNA	1	1	1	1	1	7.79096	8.32475	10.5966	8.65551	8.3718	BOK
EMBV3_03584	CAGTTATCTGCACTCACTTCTGGAAATTGGGGAGCTGCTGAAAAAAAGACTTGAGACCAC	chr17	62128747	62128806	+	green	613372	NAA25	mRNA	1	1	1	1	1	9.01041	8.74875	10.3856	10.6043	9.01897	NAA25
EMBV3_03585	CGGGACGCAGGCAAATGCTGTAAGTCAATCCTCCCAGCAAACCCATAACATTACTTTCAC	chr7	44410499	44410558	-	yellow			lncRNA	0	0	0	0	0	7.33807	7.07868	7.24553	7.4158	7.23944	NULL
EMBV3_03586	TAACTTGTGTGAACTGTGTGCCCTGTGGAGTCTTACCAATCATGCACTGTGTACCAAGGC	chr6	2442526	2442585	+	brown	504813	NPY1R	mRNA	1	1	1	1	1	8.13721	7.86919	8.00269	9.58972	7.78014	NPY1R
EMBV3_03587	CACAGCTGAAGACCTGGTATATAGAGGAAATCCAAGGGGTGGTGCTAGAAGACAGATGCC	chr2	130734051	130734110	-	red	532712	CDC42	mRNA	1	1	1	1	1	8.69466	10.5148	10.2519	9.49004	9.75697	CDC42
EMBV3_03588	GCAGATGCACACTTCAGAGCCAAACAGGATGAAGGCTCAGGGAAGCGACTTCAGAGGAAT	chr23	10159762	10159820	+	blue			lncRNA	1	0	0	0	0	7.79856	7.69568	7.73956	7.70923	7.71936	NULL
EMBV3_03589	CAGTGCCTCTTTAAACGCTTTCGTTATCTCCAAGGCAATCTGTCCGTGGCATTGCTCTCG	chr10	37292925	37292984	+	grey			lncRNA	0	0	0	0	0	7.61599	7.64677	7.92526	7.67646	7.62425	NULL
EMBV3_03590	AGTGGGATGGCCCGGCTGGAGACTCAGATCTCTCACTCTGTAGAGTAACTGTCAGCATTT	chr19	38715997	38716056	-	yellow	538933	TBX21	TF	1	1	1	1	0	7.81576	8.02456	7.81508	7.81327	7.70272	TBX21
EMBV3_03591	CTGTTACCGTGAAAAAGCAGCAGACAGCAGTGCATATCACACCATGAGCTGGTCCAATGC	chr28	5876558	5876617	-	turquoise	528971	PCNX2	mRNA	1	1	0	0	0	8.74385	8.16116	7.66243	7.6632	7.83242	PCNXL2
EMBV3_03592	TGACTTGCCCAAGAACCACTATGTGGCAAAAGAAAATGAAGCACCCCGAACTTCCCTTGC	chr5	93888111	93888170	-	green	534558	DERA	mRNA	1	1	1	1	1	11.4805	10.1093	12.5728	10.9477	11.0199	DERA
EMBV3_03594	ACTACCTTTCTGCCATCCCCGGAACATCCTTTCCCATGCCTACTGCCTTCACGTGGATAT	chr15	48103138	48103197	+	yellow	528807	LOC528807	mRNA	1	0	0	1	1	7.91609	7.73346	7.75489	8.26104	7.88074	LOC528807
EMBV3_03595	CTGGTTGGGAAGGCGTTTTGCTGGGCTCTGTTACCTGATCCAAAGAAGCGAGTGGATGAA	chr21	65745335	65745394	+	green	100335527	MEG3	lncRNA	1	1	1	1	1	8.21148	7.78295	9.09813	8.00864	7.90908	LOC100335527
EMBV3_03597	GCACATCTGGTACTCTTAAAAACTATCCATGTCCATGTCCCCCTTGGAGAGCCTTAGTGT	chr21	23064689	23064747	-	yellow			lncRNA	1	0	0	1	0	7.91681	7.81776	7.7229	7.95348	7.81043	NULL
EMBV3_03598	TCTGAGCCCCGAACATCAGAAACTGCAGAGAAAGGAAGCTAAGAAGCCATCAGGCAGACT	chr22	54316791	54317052	-	blue	281192	GHRL	mRNA	0	0	0	0	0	7.54801	7.57438	7.56988	7.55828	7.5386	GHRL
EMBV3_03599	CAGATTTGGGACACAGCAGGCCAGGAAAGATACAGGACTATCACCACAGCCTATTATCGC	chr20	20589885	20589936	-	turquoise	338100	RAB3C	mRNA	1	1	0	0	0	11.6205	9.47435	7.76371	7.70875	7.57104	RAB3C
EMBV3_03602	CGTCCAGGCTTCCAGAAACACGCCTTGAACCTTCCTTCTTTATTGCCTTTGCTCATGCTG	chr7	19598809	19598868	+	yellow	514663	LRG1	mRNA	0	0	0	0	0	7.63336	7.64677	7.6742	7.61574	7.43005	LRG1
EMBV3_03603	GAGCAATCATTGTAGAACTACTGTGCCTGTAAACCTGTGGATTCTGACATTACCTCGGGG	chr15	35318524	35318583	+	blue			lncRNA	1	1	1	1	1	7.82627	7.8864	8.05165	7.98012	7.95408	NULL
EMBV3_03604	AGTCTCTTGGCTCGCAGAATAACTCCTTAATACAACATGCTGCCTGTCTCAGTGCCCAGC	chr2	81577780	81577839	+	green			lncRNA	0	0	1	0	0	7.80436	7.7476	8.66904	7.83034	7.63739	NULL
EMBV3_03606	CGATCGCTGGATCTTACACTCACCAACATCAGCTCTTCAACTGAGGACACGGATCTCGAG	chr1	152283312	152283371	+	turquoise	618048	CAPN7	mRNA	1	1	1	1	1	8.48091	9.95823	7.8558	8.46272	8.2362	CAPN7
EMBV3_03607	TTTCACGAGGCTCCGTCAGTTCCTCAATCCAACAGGCAGAGAAGTCCCATCCACCCCTTA	chr8	38819292	38831834	+	turquoise			lncRNA	1	1	0	0	0	8.95508	8.20971	7.3557	7.28603	7.22718	NULL
EMBV3_03608	CCCTATGAGTGCTTTGAGTGTGGGAAGGCTTTTAGACGGACCTCTCACCTTATTGTCCAC	chr19	26344736	26344795	-	turquoise	538648	ZFP3	TF	1	0	0	1	0	7.8866	7.72312	7.73671	7.72627	7.89834	ZFP3
EMBV3_03610	TCTGATCCCAAGCCTGGAGGGGCGGTTTGAAGATGAGGAGCTACAGCAGATTCTTGATGA	chr2	4634728	4634777	+	red	617422	POLR2D	mRNA	1	1	1	1	1	10.7321	9.31038	11.3763	11.2737	10.9785	POLR2D
EMBV3_03611	TCTATAAGGAAATGTTGGCGGTAGATGCCCCGAGGAGACACAAGGTATCCGTCCATGTTC	chr26	13885366	13885419	-	turquoise	523752	IDE	mRNA	1	1	1	1	1	12.5602	13.0416	11.3482	10.883	10.8996	IDE
EMBV3_03614	CAGAGAAGGTACAGAACCAGGAGGGACCACATGCTCAGACAGGGAATAGGAAACAAGAGA	chr3	34104320	34104379	-	brown			lncRNA	1	1	1	1	1	7.97734	8.08674	7.60353	8.80273	8.31253	NULL
EMBV3_03615	ACCTGCAAGTGAGATGAAGAGGTGTGTGACTTTGGGCTAGTGGTTTCTCCTTTCTGAGCC	chr18	52952733	52952792	+	turquoise	525675	MARK4	mRNA	1	1	1	1	1	9.05989	9.69697	8.86273	8.52535	9.07085	MARK4
EMBV3_03619	AGACTCCAGTGCTGTCCACTGTCTATGGGAGCATCCCTGCTATGGGCCACCTTTGGGCTA	chr13	52133036	52133095	-	black	100848664	GNRH2	mRNA	1	1	1	1	1	7.72532	8.05535	8.18488	8.08741	7.91802	NULL
EMBV3_03620	GTAAAGGTTTTTACATCCCAGCATTTCTAGTTATTCGTTATCTCTGGGCCCAGAATGAGG	chr2	35778293	35778352	+	pink			lncRNA	0	0	0	0	0	7.70106	7.65361	7.70991	7.63739	7.75635	NULL
EMBV3_03622	CCTGGAGTGGGTGGAAATTGGGTGAAGGGAAAGGCAGGTGAGAAAACGTGTCAAATAACC	chr8	100282817	100282876	+	brown	540052	MUSK	mRNA	1	0	1	1	1	7.82542	7.79463	7.82549	7.74099	7.72615	MUSK
EMBV3_03623	AGCACTGAATGCTTGCACAGGGTAAAGGGTTGGGAGATACATCTTGGCTGGCACCAAACA	chr12	65696533	65696592	+	blue			lncRNA	1	1	1	1	1	7.83358	7.86426	7.88334	7.75507	7.75138	NULL
EMBV3_03626	CCCCATATTCCCATTCTCCCTTCCCCACAGCCTCTGGTAATCACCATTATACTTTCTGTG	chr29	17841965	17842024	-	greenyellow			lncRNA	1	1	1	1	1	9.50796	9.55163	8.58504	9.15859	8.37572	NULL
EMBV3_03628	CCGTGGTGGAGGCCAAGCTGATAAAGCACAAGAAGGATATCATCAATGAACAGTTTCTGC	chr19	26939259	26939411	+	tan	282130	ACADVL	mRNA	1	0	1	1	1	7.91319	7.81776	7.70384	9.74336	10.8295	ACADVL
EMBV3_03632	ACAACAGAGAGCTTGCATATTCTCCTCCATTCCCATCCCCTCACAACCCCACTCCTTCCA	chr6	21855420	21855479	-	cyan			lncRNA	1	1	0	1	1	8.22982	8.03414	7.52754	7.92252	8.01437	NULL
EMBV3_03635	CACTGCTGGCCAAGCTGAGTTTCCTACCAGAGTCACACACAAGTCTGCCTAAAAACGTAC	chr29	50661555	50661613	-	grey			lncRNA	0	0	0	0	0	7.62088	7.33455	7.24187	7.19106	7.37557	NULL
EMBV3_03636	CCTTAGCACTTCTGAGCACTGCCTGCTGACCACATCCTCCTCTAGAATGTTCTGCCGCAG	chr25	38038953	38039012	-	turquoise	507689	EIF2AK1	mRNA	1	1	1	1	1	8.40027	10.598	8.11361	8.21993	8.28783	EIF2AK1
EMBV3_03637	CTGCATTTCCCCACTTGAAAAATAAGTGAAACTGTAGACGTGTGATTCCTGGCCATGCTC	chr27	37790728	37790787	+	tan	511607	HGSNAT	mRNA	1	1	1	1	1	8.43823	8.52017	8.35653	10.7884	10.3665	HGSNAT
EMBV3_03642	TAGACTATGTCACAGGCCCACAGTGATGGGAATTGGTGCTCCCTTCAGCCTGCTCCATCA	chr7	46316262	46316321	+	grey			lncRNA	1	1	1	1	1	11.5276	11.3009	11.1827	11.1681	10.1278	NULL
EMBV3_03643	TGGGTCCATTATATGATCCATGAACCAGAACCTCACATCTTGCTGTTCCGGCGGCCACTG	chr3	15612696	15613374	-	turquoise	615827	CKS1B	mRNA	1	1	1	1	1	14.7869	13.6559	11.3833	10.9074	10.0945	CKS1B
EMBV3_03647	TTTTTTGTTTCTGTGGCCTCCACCCTCACCCGAGCCACTGGCTCTGCACTGAAGCTATTA	chr2	5633846	5633905	+	greenyellow			lncRNA	1	1	1	1	1	8.12328	10.256	8.19093	8.8689	8.64722	NULL
EMBV3_03649	TAACAGCCTGGCACCTGTCTCAAGCGATCTTAGAACCGACAGGAAAGGGTTAGCTCTGGT	chr15	76787796	76787855	+	grey			lncRNA	1	0	1	1	1	7.89277	7.83985	7.84063	7.91596	7.97892	NULL
EMBV3_03650	TAGAGTTGTTTGGTTAATCTATGCTTTTGTATTTCTGTCTTAAATTGGCTTGTCCATTTC	chr5	99814770	99814829	+	brown	281368	OLR1	mRNA	0	0	0	1	1	7.56813	7.35047	7.58168	9.12587	8.17267	OLR1
EMBV3_03651	AAGCACTTCGCACTATACTGAATGGCTCCAGGCACTGTCCTCAAAGCTCTTTCGGCCTTA	chr18	51813447	51813506	-	red	616834	IRGQ	mRNA	0	0	1	1	1	7.65143	7.74023	8.68172	7.73136	7.85653	NULL
EMBV3_03653	TGTCAGGACTTACTGTTGACACAGAGGAGCGGCTGAAAGGAGTCATTGACCTGGTCTTTG	chr2	131772262	131772321	+	grey	534618	EIF4G3	mRNA	1	1	1	1	1	7.79774	8.20971	7.94366	8.05453	8.26627	NULL
EMBV3_03654	CATTGGATTTGGTTACAAGATGGAAGTGCTGGCTGGGTTAAGCACACAAAAGAATGCAGC	chr5	31094460	31094519	+	red			lncRNA	1	1	1	1	1	8.39478	8.90494	9.69164	9.3946	9.46791	NULL
EMBV3_03655	TGCAGCCCCTGTCTCATCGACTATGATTTTGTGGGCAAGTTTGAGAGCATGGAGGACGAT	chr18	44177531	44177590	+	brown	100271926	CHST8	mRNA	1	1	1	1	1	7.73404	7.80124	7.82831	8.29579	9.4693	CHST8
EMBV3_03656	CTCAAACTTTGGGAGAAAGAAAAGGAAACACATGAGAAATTTTCAGCAATTATCCCTAGC	chr3	80789092	80789151	-	green	536020	CACHD1	mRNA	1	0	1	1	1	8.04166	7.75946	9.02335	8.6575	8.08118	CACHD1
EMBV3_03660	CAGGAGCCCAGCTCTGGAGAAAGACTTGACTGAATCTCAGCTCCACTACTGACTAACTCA	chr2	22750285	22750344	+	turquoise			lncRNA	0	0	0	0	0	7.51311	7.32106	7.25576	7.22042	7.3759	NULL
EMBV3_03661	GCCACAAGAAGTGTAGGCTTGTCTCTTTGAGCTGTCACTCTGGGTCTATTAATGGGAATC	chr24	33040792	33040851	+	brown	526872	ANKRD29	mRNA	1	1	1	1	1	8.16693	7.83985	8.74518	9.19145	8.34496	ANKRD29
EMBV3_03662	CCCGGTGACCTAGAAAGAGAATGCATAGAAGAACTTTGTAATTATGAGGAAGCCAGAGAG	chr15	63522195	63522254	+	green	616767	PRRG4	mRNA	1	0	1	0	0	7.77177	7.68973	7.91521	7.61296	7.7117	NULL
EMBV3_03668	TGTTTGGGTTCCCAGCCACATCCCAGGGCCACACAGACCAACTGGGCTTACTGTATTAAT	chr19	50208869	50208927	+	turquoise			lncRNA	1	1	0	0	0	10.2486	10.1743	7.74956	7.74679	7.43902	NULL
EMBV3_03671	ACAACGAGGACGTCTGGATCACCAGGAAGGACTATGAGGAGAAGGGGGGAGGCTACCTCA	chr13	67564810	67564869	+	midnightblue	100297865	ACTR5	mRNA	1	1	1	1	1	8.08898	7.82988	8.8739	10.1007	8.37498	LOC100297865
EMBV3_03675	TTCCTGTTACTGGCATGTGCACGACTATGTTATTAGAAGCCACTTTATCGTTTTCCTGCT	chr22	29279731	29279790	+	purple	616217	RYBP	mRNA	1	1	1	1	1	14.0437	14.0213	13.6793	13.8348	13.0184	RYBP
EMBV3_03676	GCCAGTGGAGGTTCCTAAATCATGCCTTAGGTTTTGGGGTTCCCTGTATTTCATACGAGG	chr13	38250224	38250283	+	turquoise	506205	MGME1	mRNA	1	1	1	1	1	9.67324	10.1506	9.0574	9.07207	8.73804	MGC138976
EMBV3_03679	AAGGCGATGGATATTCATCAGTTAAGATGGTAATGTCATTGCTATTTTTTTAACATCCTC	chr12	86186841	86186900	-	purple	526529	TUBGCP3	mRNA	1	1	1	1	1	10.3193	10.2309	10.1184	10.7725	8.84894	TUBGCP3
EMBV3_03680	ATCCTTGTTTCTCTGTCCATCTCAAATCGTGTATATGTGTATGTGTGCGAGTGCAGGCGC	chrX	18574757	18574816	-	green	523578	MOSPD1	mRNA	1	1	1	1	1	12.1833	8.65026	12.9357	9.9129	11.2526	MOSPD1
EMBV3_03682	AGCCAAATATCAGGGTGGCAGAAAAGGGAAAAGAAACTCTGAATCCGACCAGTGTAGGTG	chr8	76973801	76973850	-	purple	613960	GKAP1	mRNA	1	1	1	1	1	12.845	13.0633	12.1032	11.5378	9.98511	GKAP1
EMBV3_03683	TACTCATTTACTTTGCTACCATTTGTAGTGAGGTCAGGGCTGAAAGGAGGAAGTTGGAGC	chr28	24428933	24428993	+	black			lncRNA	1	1	1	1	1	7.81116	7.81241	7.924	7.75615	7.9113	NULL
EMBV3_03684	CATACGACGAGGACGCTGTGCCTACCCTCAGTCCGTGCCGCTTCACTGGCAGTCAGATCT	chr22	51281521	51281576	+	grey60	282393	UQCRC1	mRNA	1	1	1	1	1	8.02091	7.93003	10.0491	8.25283	9.25348	NULL
EMBV3_03685	GTGTTTGGGGCTGGTGGTCATAGCGTGGCTCTCTGGCTTCATGGTAGGTGTAGTGATTAT	chr23	29167618	29167677	+	green	523769	LOC523769	mRNA	1	1	1	1	1	10.0867	8.82958	11.8334	10.5868	10.7698	LOC523769
EMBV3_03687	TTCATACAGTGTGTCTCCCAGAGGCTAACCAGGCCATTTCAGCTGGTTCCACTGCTTATG	chr6	83537621	83537680	-	yellow	521615	TMPRSS11D	mRNA	1	0	1	1	1	7.70442	7.73346	7.79133	7.72917	7.71023	TMPRSS11D
EMBV3_03689	AAAGATCACCAACACCGATGTGGATTGCCTCAAAGCCTGCCAGGAGCAGATTGAGGTGGT	chr5	105763571	105773046	-	red	615414	CCND2	mRNA	1	1	1	1	1	8.46146	7.91546	12.2145	14.8638	14.6061	CCND2
EMBV3_03690	CCGTAGCAGACTGTGTATCGGGGTGGGGGTACAGACTTACAGACCTTATCTTTTAGGGAC	chr16	79865385	79865444	+	midnightblue	516287	CYB5R1	mRNA	1	1	1	1	1	11.6804	11.2801	11.8324	11.2283	11.842	CYB5R1
EMBV3_03691	GAACTGAGGACAGAGAGGTTTCCAAAGGTATCCACAGTCCCCAGCAGAGTTAGTGGTTGG	chr6	104281951	104282010	-	turquoise	286872	MSX1	TF	1	1	1	1	1	11.6167	12.7453	8.45441	7.99204	8.20912	MSX1
EMBV3_03694	ACTGGGCAAGTTCTAGGCAAACTGGGACAGGTTGGTAACCTATATTTGGATTAAGGCTAC	chr5	35400647	35400706	+	black			lncRNA	0	0	0	0	0	7.52699	7.66649	7.75946	7.69775	7.67016	NULL
EMBV3_03696	AGCCGGGCTGTGGACTCAACGATGTCTTGGGGTCGATTGCATATGGAAGTGAGTTCCTTA	chr24	49222780	49222839	+	greenyellow	509808	LIPG	mRNA	1	1	1	1	1	7.81388	7.79463	7.98343	7.87046	7.7701	LIPG
EMBV3_03697	CTCAACGAGTTAGATCCTGTACTAAAAGACCTCCTTCCTCCAACAGATGCCCGGTTCCGG	chr2	18485458	18485517	-	brown	533634	OSBPL6	mRNA	1	1	1	1	1	9.7425	9.22328	9.37713	11.2433	11.6656	OSBPL6
EMBV3_03699	ATTGCAGTTGCCTGGGTCATTGCGAGAAAGCCACTGGGCTTGCCTCTTCCTCTGTATAAA	chr18	46565145	46565204	+	yellow	538843	KIRREL2	mRNA	0	0	0	1	0	7.69546	7.64677	7.60503	7.89087	7.71828	KIRREL2
EMBV3_03702	AGGCGGTTATGGTAGCGGCGGTGGGAGCTACGGAGGGAGTAGCAAAAGTAGCAGCAAGTA	chr5	27217595	27217654	+	pink	100336698	KRT77	mRNA	1	1	1	1	1	7.82463	7.8864	7.90989	7.86833	7.84922	LOC100336698
EMBV3_03705	TTCCGGCAAATCACAGATCGAGGACACAGACAGCATGGACTTCTCAAGCATTACGCTGAC	chr25	33885007	33885516	-	purple	505919	HIP1	mRNA	1	1	1	0	0	8.75557	10.0439	9.5203	7.7589	7.74625	HIP1
EMBV3_03707	CTCTTCTTCAGAGTCATGCTACAGGAGCTACAGGAGTGCCTCAGTCTACTTACATCCTCG	chr19	21219523	21219582	+	grey	525878	EFCAB5	mRNA	0	0	0	0	0	7.62144	7.54726	7.6056	7.60747	7.5447	EFCAB5
EMBV3_03708	ATCACCTGGTACGGACTCTGTGCAGCCACATCATACCTCTGGTGCAAGAAGTTCCTAAGT	chr11	104259512	104259651	-	green	100139115	LOC100139115	mRNA	1	1	1	1	1	11.4997	10.7571	13.145	11.7765	12.8596	NULL
EMBV3_03709	CTGGCCTAGGACTGATGGGAATAAAAGATGAAGAGGAAAGCACCATTCCACAAACATGTG	chr25	18616820	18616879	+	lightcyan	532864	REXO5	mRNA	1	1	1	1	1	9.45822	8.87729	10.7809	10.6055	11.2119	MGC134577
EMBV3_03711	TACATATTTCCCGCGATAAGATCACCAGACCCGGAGCCAAGCTATGGAAGAAAGGGGAAG	chr1	80644739	80644798	-	purple	506316	DNAJB11	mRNA	1	1	1	1	1	12.7843	12.6869	12.7353	11.4121	12.002	DNAJB11
EMBV3_03714	CCTGTGTGTACTTTCACCCACGTTCAGAAGCGTCTCCTTTGGTGTGAAGTCTGACTCGTT	chr13	34569834	34569893	-	turquoise	281509	SVIL	mRNA	1	1	1	1	1	14.1592	14.5914	10.0914	8.43521	8.50831	SVIL
EMBV3_03715	ACTGAAATTGGGGCTGATGGCATTGGAACTGTCCTGTTGGGCCCATAATTGTTCTCCTGC	chr10	51871751	51871810	-	black			lncRNA	1	1	1	1	1	7.79696	7.9102	8.02628	7.97571	7.88197	NULL
EMBV3_03716	ACAGCGGAAGAATGAGGCCCTTGGAAGCAAGTAAAAGTACCTCGGTTATCTTTGGGTCCC	chr1	127343833	127343892	+	green			lncRNA	1	1	1	1	1	7.85915	7.78826	8.0242	7.93787	7.80283	NULL
EMBV3_03717	CCCACCTTCAAGCACCATCACCTTGGGCTTAGAGCTTCAGTTTCAGGGAGACACCAACAT	chr24	60331634	60331693	-	blue			lncRNA	0	0	0	0	0	7.52731	7.45679	7.53536	7.38582	7.46394	LOC100300634
EMBV3_03719	GGAAGGGTCCTGGCGCTAATGTGAACTTTTTTTTTTACTAGGATTGTAAAAGGAAAATAA	chr7	38829770	38829829	-	turquoise	790870	LMAN2	mRNA	1	1	1	1	1	12.6957	12.0471	11.7274	11.5967	11.1981	LMAN2
EMBV3_03720	GACTTTTCTGGAAGGGTTGTGTGGTCATCTCCAATGTTGCCCTCCCAGCCAGCAGTTGGA	chr25	1056687	1056746	-	yellow			lncRNA	1	1	1	1	1	8.10547	8.513	8.35583	8.53775	8.41448	NULL
EMBV3_03721	GGGACTTTGGGTCTCTGTACCTTTCTTTATATCCTATTCTTTTTGTTCTGGAATGGTGGG	chr13	25571778	25571837	-	blue			lncRNA	1	1	1	1	1	7.86736	7.89683	7.98822	8.01014	8.02063	NULL
EMBV3_03723	CCCCATACTGCTCATCAACCAGCCACTGGGGACGAGAGGGAGGAATTTCACAAATGAAGA	chr10	21542093	21542152	+	blue			lncRNA	0	0	0	0	0	7.70798	7.51395	7.55666	7.39031	7.55419	NULL
EMBV3_03724	CTGAAACAGTTTACGAGTCACATACCCTCACTGAAAGGACTAGTGGAAGACACACTTCAG	chr20	13185656	13185715	+	turquoise			lncRNA	0	0	0	0	0	7.73293	7.58134	7.52754	7.4362	7.41736	NULL
EMBV3_03726	GTTTTGCTTTTGGAATAAGGAGGGTGTCACCGGACAGAACCTGAATGAAGCTGCTTGGGG	chr10	85775333	85775392	-	red	280815	NPC2	mRNA	1	1	1	1	1	8.96473	9.52513	10.7214	12.2891	10.8323	NPC2
EMBV3_03729	CAGACTTGTCAAGGATGGCCCCTTTGATGAATTACAAGTCAAGGGTAATAAGCCTGCTGC	chr24	4426216	4426275	+	turquoise			lncRNA	1	1	0	0	1	8.03228	7.90383	7.69659	7.58931	7.75828	NULL
EMBV3_03730	TCCCAATGCCCACGTAAGCTGGAGTGACTGCCTGGGCTATCAGCAAGACCATCTGAAATT	chr5	43267213	43267271	+	brown			lncRNA	0	0	0	0	1	7.63871	7.40695	7.62635	7.74559	7.48806	NULL
EMBV3_03732	TGTCACAGTCGCAGTGCTGCCCTTCCTTACCTTCGCAGGCGTGTACAACAATGAGCTGCA	chr13	53774399	53774458	+	yellow	281208	NPBWR2	mRNA	1	1	1	1	1	8.20801	7.92003	7.79474	7.9485	7.76051	NPBWR2
EMBV3_03733	TCCCCCTATCACCTCTATTACGGCGCGTCCTCGGGCTCCTACCAGTTCTCCATGACGGCC	chr2	128060344	128060403	+	cyan	617389	RUNX3	TF	1	1	1	1	1	8.07437	7.87461	7.80288	7.9462	7.89388	RUNX3
EMBV3_03734	CATAATGTATATTTTTTCATGTCGTCGTGAGCGCAGCCCCTGTGTTCCTTGTGCAGCTCA	chr5	103220767	103220826	-	brown	509969	CLSTN3	mRNA	1	1	1	1	1	8.15899	8.17068	7.81795	8.62577	8.56795	CLSTN3
EMBV3_03735	TTCCACCTGACCTCAGACTGCCTTTGACTCCATCCTGTCACTGAACTGCTTTTACTCCTG	chr4	113131310	113131369	-	lightgreen	512867	LOC512867	mRNA	0	0	1	0	0	7.54344	7.43578	8.80771	7.63925	8.13298	GIMAP1
EMBV3_03737	GTTCCATTTTGCCCTTTCCCAGGTCCCACTCCAGGCCCAAGTAAACACTTTGTTAGTATG	chr14	1069849	1069908	-	brown	540256	ZNF623	TF	1	1	1	1	1	10.288	10.7085	10.5759	9.21471	10.8246	NULL
EMBV3_03743	ACATAACCACATTACTCATCATTCCAGTCATCGTTGCAGCCGCAGTCATTGTCCTTCTGC	chrX	3208787	3208846	+	turquoise	407110	IL13RA1	mRNA	1	1	1	0	0	8.45784	8.6203	7.9713	7.67707	7.53098	IL13RA1
EMBV3_03745	GAACCCGCTCCGGTATATGTGCATCACGAACCTAGATCTCCAGGACTACATCTTCCTGCT	chr3	3394373	3394432	-	yellow	536513	LRRC52	mRNA	0	0	0	0	0	7.45328	7.4802	7.51325	7.48732	7.58724	LRRC52
EMBV3_03751	AAAGAGTACCTAGAGCTGGAGAAGTGCCTCTCGCGTATGGAGGACGAGAATAATCGGCTG	chr19	44815409	44815468	+	tan	539696	HEXIM1	mRNA	1	1	1	1	1	8.01215	8.18	8.08163	8.06159	8.67222	HEXIM1
EMBV3_03759	TGTGCCCCATCCTAACTTTGTACTTGCTGAGATGCTTTAAACAGGCAGCTTGAGAGGAGG	chr7	60984344	60984403	+	turquoise			lncRNA	1	1	1	1	1	9.82639	9.80827	8.95003	8.10436	8.3663	NULL
EMBV3_03764	TCTGCTTACCTCCCTTCGGGCCAAGCATACCCAGGAGAATTGTGAGACTTGGGGTGTAAA	chr3	14499808	14500122	+	grey60	504735	CCT3	mRNA	1	1	1	1	1	11.9744	11.8824	12.7644	11.9939	12.2808	CCT3
EMBV3_03765	GCAGCTGGGCTCCTTGATCTTGGCAACAGACATCAACAGACAGAATGAATTTTTGACCAG	chr9	74180724	74180783	+	brown	522509	PDE7B	mRNA	0	0	0	1	0	7.34174	7.62641	7.55154	7.90093	7.63205	PDE7B
EMBV3_03767	GCCCCTATTTTTATTATCTTGATCGTCGTGGGATCCATTTGGCTTTTGAAAATCAGTGGC	chr1	57642613	57642672	-	blue	516008	CD200R1L	mRNA	0	0	0	0	1	7.72317	7.80124	7.84814	7.82793	7.65127	CD200R1L
EMBV3_03768	TGGGACTTTCCATTTCCACGATCCGCCTCCGCCCTACACCGCATACAAGTACCCGGACAT	chr17	72566291	72566350	-	tan	767971	DGCR2	mRNA	1	1	1	1	1	8.48931	8.86002	8.40401	8.776	8.53042	DGCR2
EMBV3_03770	TCAAACACTAGCGTGATGTTGCAGGTGCCAGATAGCATCGAGAACCATTGTAGCAGGAAC	chr3	39130771	39130830	-	blue			lncRNA	0	0	0	0	0	7.67498	7.66015	7.67701	7.68035	7.65724	LOC100137823
EMBV3_03777	AGATCCTCTAAAACTTGTACATGATGCTGTGGAGGAAACCACGGACTGGGTCTATGGCTT	chr9	27784068	27784127	+	grey	534061	TRDN	mRNA	1	1	1	1	1	7.81958	7.9351	7.79133	7.69506	7.95613	TRDN
EMBV3_03778	CTAAGGGAAAGCTGGGGAAATCCTGGTGTTTGGACTCACCACCTTAGGCACTCAAAGTCC	chr21	21632243	21632302	-	turquoise			lncRNA	1	1	0	0	0	8.502	7.83487	7.75716	7.70235	7.61641	NULL
EMBV3_03780	TCGGATACAAATAACTTTCTATGAGGAACACTGAAGAGGAAGAACAAATAATGAAGCAGC	chr9	34691698	34691757	+	blue	509227	FRK	mRNA	0	0	0	0	0	7.40026	7.4492	7.34326	7.34506	7.54761	FRK
EMBV3_03782	TGAAAGGCAGATGCTGGAGGACCTGAGAGAAAGTAATGGAATTGTACAGCTGGAGGAACG	chr5	15468886	15468945	-	black	615588	RASSF9	mRNA	0	1	1	1	1	7.6127	7.89683	7.94448	7.74946	7.75929	RASSF9
EMBV3_03785	TGGGCTTAGTCTAGCTCATGTGTTCCCCAACTAGTAAGGTTTTCTGGAACCATGTGGCTC	chr7	103067529	103067588	+	grey			lncRNA	1	0	0	0	0	7.75749	7.68973	7.72369	7.72497	7.75677	NULL
EMBV3_03787	CTTCTCAAGTCTACAGATGGCAGCCCTTCCTCATCCCCAGCAAGAGAGAACTGCCCAGCA	chr14	60265429	60265488	-	yellow	512133	DCSTAMP	mRNA	1	1	1	1	1	8.50265	8.19743	7.87628	8.20595	8.07175	TM7SF4
EMBV3_03788	TACAACTAACTTCTAGCCTCATTGGGGGACCTTCCCCAGTTTCTAGAGGCTCCCCACATT	chr24	35144719	35145903	-	yellow			lncRNA	0	0	0	0	0	7.74723	7.55553	7.55779	7.84003	7.55047	NULL
EMBV3_03789	CTTTAGATCCCGCTCCCATTTTCATTCCCGCGCCTAGCCTCCAAGCAGCGACTTCGACCT	chr17	63455016	63455075	-	yellow			lncRNA	1	0	0	1	1	8.17888	7.71081	7.46618	8.02495	7.84129	LOC617781
EMBV3_03791	TGTTTTTGTTCCACACTATCACCCCCACATCTCACCGACTAGATGGCTGCCTGTTGCTGG	chr18	55352891	55352950	-	cyan	505540	MAMSTR	mRNA	1	1	1	1	1	8.10853	7.82406	7.96278	7.9883	8.00642	MAMSTR
EMBV3_03792	TTTCTTTCCCTAGCCACCGTTTAGGAGATGCCCCACCTCTCATCACCCCAGGTAAGACAG	chr18	45850057	45850116	+	lightgreen	780807	FXYD3	mRNA	1	1	1	1	1	8.16449	8.17529	7.73128	7.87709	9.32446	FXYD3
EMBV3_03796	GTTGAGTCTGTCTCTCCCTTAATCTCCCTTATCAACAAAGTTCACACCCTATCCTCATAT	chrX	87733684	87733743	-	turquoise			lncRNA	1	0	0	0	0	8.15507	7.55553	7.33572	7.5883	7.00238	NULL
EMBV3_03797	CCAATAACTGGGAATTTTCCTCTTTGGCTAGTTATGGTGGTGGGGTTCTCTGCCTCTGCC	chr2	122284037	122284096	-	pink	100847376	LOC100847376	lncRNA	1	1	1	1	1	8.42279	8.21735	8.03535	9.13005	8.21543	NULL
EMBV3_03798	AGGCTACAACATTGAGCAAATGGCAAAGCGGATGTAGCCCAGCGGATGCTGGCCACTGGA	chr10	26678501	26679346	+	blue	507512	OSGEP	mRNA	1	1	1	1	1	7.60628	7.93003	7.95861	7.9646	8.0441	OSGEP
EMBV3_03801	CGTCGGCACACTGCTGTCCCTCCGGTTATGTGGACAGGTTCTGTTTTCACTTTTTCGTAT	chr26	42112172	42112231	+	red	533768	TACC2	mRNA	1	1	1	1	1	7.97892	7.88107	8.98104	8.264	9.06046	TACC2
EMBV3_03802	ATCCACTCTGTGTGCCAAAACCAGTAATGCCTTTCACGGCCCTTTAGTCCAGAGAAGTTC	chr3	58774979	58775038	+	brown	537391	DDAH1	mRNA	1	1	1	1	1	10.7017	10.9974	7.81795	14.3909	13.3793	DDAH1
EMBV3_03804	TTGCTAGCCAGAGCTGCCCCAAGACGGGCTTACTTATAATGCTCCACCCCACAAAAATGG	chr25	26480616	26480675	+	lightgreen	100125414	C25H16orf54	mRNA	0	0	1	1	1	7.73072	7.8071	7.7509	7.7866	7.93456	LOC100125414
EMBV3_03806	CTGTGACAATGCAGGCTGTCTAAGAAGGTGATGTAATGATGGAAGCAGAGTTGGAGAAGG	chrX	86807503	86807562	-	green	104968671	LOC104968671	lncRNA	1	1	1	1	1	7.99213	7.9397	10.5534	8.12291	7.98433	NULL
EMBV3_03807	TCCCCCCACTGTATAATTCATTTTCATGCAAACTCTCAGGAGACTAGTATGTTTCTGGTT	chr27	24741710	24741769	+	green	514634	CLDN23	mRNA	1	1	1	0	1	10.6403	8.16116	11.079	7.52007	8.15045	CLDN23
EMBV3_03810	TTCAGCAACCTTCTCGCTGACCATCCTGTCTGACACGGACAAGGAGAACACCGATGACCA	chr3	92782759	92782811	-	green	516987	DMRTB1	TF	0	0	0	0	0	7.56126	7.44192	7.50128	7.42989	7.48589	DMRTB1
EMBV3_03811	CCACTCTCATCACTGATATTGCTGCGGCCCTGCTGGTTTGGGCTTACCTTGAAGAAGATA	chr26	17920671	17920730	-	brown	100138311	PIK3AP1	mRNA	1	1	1	1	1	7.91194	7.80124	7.82549	7.90044	7.71317	PIK3AP1
EMBV3_03812	AATCACCAAAACTGCAGCCTCCTCACAAATGGACTGGGAGAGTCATGCCCGATGGAAAGG	chr6	117742061	117742121	+	pink			lncRNA	1	1	1	1	1	7.97561	7.87461	7.87219	7.8828	7.87577	NULL
EMBV3_03813	TACTGTGTCCAGTTTGGGGTGCTCTTGGGAAACCCTGCCCCCTGATGCTGTTACCCCTCT	chr13	60691979	60692037	-	greenyellow	101905202	SOX12	mRNA	1	1	1	1	1	8.24875	8.52017	8.35021	8.41384	8.4987	NULL
EMBV3_03814	CATGCTACAATTTCCACTTGACCTGGCAGTACAGAATGTCGTGTGCCCCGTGTCCATGAC	chr28	17264236	17267222	-	yellow	100125281	TMEM26	mRNA	1	1	1	1	1	8.0723	8.09476	7.95142	7.99619	7.88089	TMEM26
EMBV3_03815	TGAGAGCTTTCCTGTCTGAACCCATCGGAGAAAAGGATGTTGCCTGGGTGGACGGGATCA	chr13	38074264	38074323	+	blue	538599	BANF2	mRNA	1	1	1	1	1	7.87615	7.92003	7.91521	7.89903	8.11435	BANF2
EMBV3_03816	CTAGGTCTGCAGGTCCCACCAGGTCCGCCTCTTGCCTGAAGCCTTAGGGGTCACCCAGAA	chr18	25962218	25962277	+	magenta			lncRNA	1	1	1	1	1	7.59845	8.3025	8.04169	8.25902	8.15115	NULL
EMBV3_03817	TTTGCACCCGTGCGACGTTATGCTCATGAAACGTTCTGGCGGCTTCGTGCAATGGATTCA	chr23	50851010	50851069	-	turquoise	788824	WRNIP1	mRNA	1	1	1	1	1	12.0447	11.2107	11.954	11.0858	11.3059	WRNIP1
EMBV3_03819	CACGACACTTTTATTGATTCAGTCAATTTCAGGTTTGGGGTGCGGCACTCCACCTGCAGG	chr4	106107587	106107646	-	lightgreen			lncRNA	1	1	1	1	1	7.87392	7.9446	7.9992	7.86792	8.0585	NULL
EMBV3_03822	TGAATCAACTAGGGCTCTAATCCCAAAGGACATCCCAGTCCTGCCCTGAAGGCCGTTTTG	chr7	12787843	12787902	-	yellow			lncRNA	1	1	1	1	1	7.76237	7.90383	7.67562	8.04072	7.72003	NULL
EMBV3_03823	CGCCCTATAATTCACAACCCCAAAAGTCATAAACTAGAAGGGCCTGGGGATTCCATGACG	chr1	139241015	139241074	-	grey	540661	BRWD1	mRNA	1	1	1	1	1	8.15626	8.40196	7.91587	7.91494	7.95267	BRWD1
EMBV3_03825	TTGTGACTGTATCATCTGGGACGGAATGAGCAGGAAATCCAGGAAGCGGCTTGAGCAGAA	chr19	32087654	32087713	+	blue			lncRNA	1	0	1	0	1	7.7418	7.70272	7.68266	7.69115	7.95421	NULL
EMBV3_03827	GACGTTCTTCATCTAACTAGGTGTTCATCTCCTCTAAATGGGGAGAAATTGTTGTAGCTG	chr22	29911879	29911938	-	turquoise			lncRNA	1	0	0	0	0	7.84385	7.73346	7.79928	7.77461	7.87073	NULL
EMBV3_03829	CTTGGGCATCAACAATACCGGATGACACGCTACCAAATGGGAGTCCAAAGGCTCAGGTTT	chr25	9340867	9340926	-	black			lncRNA	0	0	0	0	0	7.66218	7.64002	7.794	7.6315	7.577	NULL
EMBV3_03830	GCCAATAAAATGGCCTACCCTGGTATTTCCACCTTCCTTACAAGCCCACTTCTGCCAGGC	chr2	31631438	31631498	-	turquoise			lncRNA	1	1	0	0	0	8.54864	7.75946	7.6742	7.78884	7.79897	NULL
EMBV3_03834	AGGCAGGGAGGAACAGGAGGGCCTGATCACAAAGAGGAAGAATTTGGGGCAATGGAAACA	chr29	43024000	43024059	+	pink			lncRNA	1	1	1	1	1	7.86631	7.88107	7.8537	7.94836	7.94825	NULL
EMBV3_03838	GTAGTACGGACATTTCAGGCCACCAGTGAAAATGGAGTAAGAACATGAAGCTCTGGTGAC	chr2	66112769	66112828	+	blue			lncRNA	1	0	1	0	1	7.76353	7.70272	7.79853	7.65044	7.65048	NULL
EMBV3_03839	CCAGGACAGGTCACCGACAGCAATGACCGCCTCTAATGAACACCGTCATGCCTTCAAGTT	chr12	21273255	21273314	+	black			lncRNA	0	0	0	0	0	7.34029	7.44192	7.42506	7.47818	7.43918	NULL
EMBV3_03840	GAAGATCCCGACGCTGGTGGAAGAGCTGATTGCAGTGGAGATGTGGAAGCAGAAGGTGTT	chr22	50004031	50004089	+	blue	528799	ZMYND10	mRNA	1	1	1	1	1	8.04574	7.9446	8.04379	7.984	7.90477	ZMYND10
EMBV3_03841	AGGGTGGTGGAAAAGCTGCGCAAGGGCTCCAGGGAGAGGCTTCAGGAGCTCGACCCCAGA	chr7	107298335	107298394	-	pink			lncRNA	1	1	1	1	1	7.88091	8.01566	8.07527	7.9682	8.13371	LOC523504
EMBV3_03843	TCCTTGTTAGACTACTGATTTAAAGAGAGAAAAAAGCCAACTCTGTAGACACCTTCAGAG	chr10	68118723	68118782	+	salmon	537619	KTN1	mRNA	1	1	1	1	1	12.2835	12.0246	11.3569	12.3718	11.1064	KTN1
EMBV3_03844	AGGAAGCAGGTGGTAGACTTAGGAGAGACATGGAGTGGACGGACCTCCTTAGAAGACACT	chr13	67455769	67455828	-	blue			lncRNA	1	0	0	0	0	7.79061	7.66649	7.64124	7.66735	7.77549	NULL
EMBV3_03848	TTTGAAAGGGCAGATGGGTCCGTTGGCAGCAGCGGTTTCACATCTACTTCCCTACTCTCT	chr29	29155733	29155792	+	greenyellow	ENSBTAG00000052688	PATE1	mRNA	0	0	0	0	0	7.6624	7.55553	7.66173	7.56479	7.70993	LOC100294908
EMBV3_03851	GATCAGAGGACATTTAAGTTCCAACCGCAGTTCTTTCCACATGTGACAGCTTGGTCGGGG	chr13	74592631	74592690	-	grey			lncRNA	1	1	1	1	1	7.72036	8.02004	8.37085	7.95524	8.37592	NULL
EMBV3_03852	AGAAGAAGGATCCCAGCCGCAAGAAGGAGTGGTGGGAGAACGCGGGCAACAAAATCTATA	chr9	76130265	76130324	+	magenta	522232	ARFGEF3	mRNA	0	0	0	0	0	7.65247	7.64677	7.569	7.75024	7.72594	LOC522232
EMBV3_03854	ATCCCTGGGTCCACAAGGGCTGTGGGGGGAGACCTAGTGAGAATGTAGCATTTTGTCCCT	chr10	35736270	35736329	-	midnightblue	541141	BMF	mRNA	1	1	1	1	1	11.023	9.90834	11.7385	11.5655	9.64987	NULL
EMBV3_03860	TCCCTGGCACCTGCTTGCCCTTCTGAGTCTGCCCTTTTTGCACTGAACTTGAGCACTTTA	chr10	79599843	79599902	-	purple	514402	ZFYVE26	mRNA	1	1	1	1	1	11.414	11.611	12.0293	10.3771	11.2408	ZFYVE26
EMBV3_03861	CCACTCTATTCCTTCAGCATCGTGGTACTGGATAAACATGGTGTGGACAAGGAGCGCTAC	chrX	105193842	105193901	+	turquoise	337918	SRPX	mRNA	1	1	1	1	1	13.4598	13.0685	7.99784	8.22447	8.45091	SRPX
EMBV3_03862	ACCGGGCCTGATCCCGATGGGCTGGACGAGAACGCGAAGCTCACGGACACCTACTGTGCT	chr26	13438634	13438693	-	magenta	615980	FGFBP3	mRNA	0	0	0	1	0	7.43317	7.64002	7.6742	7.68171	7.84707	FGFBP3
EMBV3_03865	TGTGATCAAGAACCTGCAAAGCCTGGACCCCAGCCACAGGATAAGTGACCGGGACTACAT	chr22	14568376	14568435	-	brown	617510	CCK	mRNA	1	0	1	1	1	8.26617	7.90383	7.81338	8.46353	8.78876	CCK
EMBV3_03867	TGCAGTGAACAGAGTTCCAACCCCCACCTGCCTCGATGTAATTCACAGCTGCCAAGATGA	chr23	5066904	5066963	-	cyan	531956	GFRAL	mRNA	1	1	1	0	1	8.05903	7.88107	7.79682	7.74785	7.66856	GFRAL
EMBV3_03868	GGCCCCCACACCCCGTGCGATGATTTCTGTGAAATTTTGCAGTAGCGACGACATTGTTTT	chr29	50897250	50897309	-	cyan	100137759	B4GALNT4	mRNA	1	1	1	1	1	9.52595	8.58178	9.42349	7.92769	8.20544	LOC100137759
EMBV3_03870	CCTGAGAGTCGTGGTAGAACATCTTATATCTCAAGGCACAAGGAGAGAAATGCAAGCTCC	chr29	37242281	37242340	-	turquoise	100847182	LOC100847182	lncRNA	1	1	1	1	1	9.3208	7.79463	8.22712	8.91212	7.90602	NULL
EMBV3_03871	TCTCCAGTGAAGTCTGTTCATCCCTTACCCCCAGTTTTGGCCGGACCTTCCTTTTGGACT	chr5	111159986	111160045	-	cyan	538470	ENTHD1	mRNA	0	0	0	0	0	7.75635	7.76588	7.74384	7.81163	7.6614	ENTHD1
EMBV3_03872	GGTAGGTTCTTCACAACTGAGCCACCAGGGAAGCCCATTAGGTACTGTTTTTTAACCCTC	chr16	41905998	41906057	+	brown			lncRNA	1	1	1	1	1	10.2241	10.5874	9.8775	10.3995	10.878	NULL
EMBV3_03875	GGGACAGACTTTGGAAACATTCCTGTGGAAAGCCACTCTTTTCTTCTCCACGGTGTTGCC	chr6	71746747	71746806	-	turquoise	782093	AASDH	mRNA	1	1	1	1	1	10.0465	10.6436	8.93855	8.87946	8.41571	AASDH
EMBV3_03876	AAAATGGAGTGGCCGCCTTCCACGCCTTCCTGAAGACAGAAGTGCCCTTAGAGCTCAGGA	chr21	34181873	34188693	+	turquoise			lncRNA	1	1	1	1	1	9.94272	10.5861	7.84544	8.08444	7.96123	LOC100297414
EMBV3_03877	GAGCCAGGCACACAGTAGGAACTTTTCACATTATTTCTGAAGAGCAGGTGGTTCCGAAGG	chr20	3260779	3260838	-	blue			lncRNA	1	1	1	1	1	7.93429	7.89683	7.97687	7.90208	7.87063	NULL
EMBV3_03878	AGGTTGTGCAGCTACGACATGACCCAGTCCCAAGTAACCCTGATGGCTCAACTCAGATCT	chr19	55657682	55657741	-	tan	510634	TEN1	mRNA	1	1	1	1	1	8.51813	7.9712	7.90526	8.16356	9.65506	NULL
EMBV3_03879	AGACGTCCAAGTTCTACTCTCAGCTCGTAGTGCTGCTGGCCCTGGCGGCCTGGCTGCAGC	chr5	119306080	119307919	-	blue	100125314	ALG12	mRNA	1	1	1	1	1	8.26452	8.34184	8.67519	8.45488	8.41377	ALG12
EMBV3_03880	TGTTTCATGCAGCACCATTCAGGTCTGTCTTTGATGGGCGTTTTGATCCTGCTACCCTGG	chr15	37807419	37808219	-	yellow	407218	CALCB	mRNA	1	1	1	0	1	7.85549	7.78295	7.89363	7.8421	7.93002	CALCB
EMBV3_03881	GTCAGACCGGTGTTGTGGCCAGAGTTCACGCAGGTCAGGATAGTCAGGTGTCAGAGTGAA	chr2	131986625	131986684	-	lightcyan	510683	PINK1	mRNA	1	1	1	1	1	8.89696	9.36061	9.325	8.81051	10.1732	PINK1
EMBV3_03884	CTGCCTCCCAGCCTCAACTGCTAATGTGTTATTGGAGACAAGATTTTGTAACAGTGCTCC	chr3	19013810	19013870	+	purple	ENSBTAG00000021594	TDRKH	mRNA	1	1	1	1	1	13.1734	13.4332	11.0396	8.918	8.90221	NULL
EMBV3_03888	TTATTGGGCTGTGCTTAAGAGTAAAACTTCAGCGGTGTTTACCGTTTAAACATAAGTTGG	chr10	45892000	45892050	+	red	512871	FAM96A	mRNA	1	1	1	1	1	11.2645	9.24939	13.0771	13.3027	11.8721	NULL
EMBV3_03889	GATGATTTGGGCCTCCTGAACTTCACAACCAGAGAAGAGGAAGCCAAAGGGCTTGAGCAA	chr25	34403844	34403902	+	turquoise			lncRNA	1	1	0	1	0	8.25177	8.24194	7.99261	7.86822	7.7518	NULL
EMBV3_03890	GCAGCCTGATTTCTCTGCACATCTATGCCCTCCATAGGAATAGTACAGTGTGGCCTGACC	chr3	99339354	99339413	-	lightgreen	540149	CYP4B1	mRNA	1	1	1	1	1	7.87275	7.76588	7.90326	8.06757	8.48684	CYP4B1
EMBV3_03891	CGAGGCTGACCACTCTGCTAGGTAATTGGGATATAGTGTCTAACAGCAATGATAAGTTCC	chr14	51839668	51839727	+	turquoise			lncRNA	1	1	0	0	0	7.65113	7.89683	7.48002	7.53999	7.56492	NULL
EMBV3_03892	GTGTTTCGCCCACAAGAATGGCTTCCTTCAGTCTTTCCTGAAGTTGGTGAGGTTTGGACG	chr19	14771273	14771332	-	lightcyan			lncRNA	1	1	1	1	1	8.19739	7.85239	9.62708	9.13239	8.85347	NULL
EMBV3_03895	TGAAGGTCAGGGTCGTGAAGGAGCCCCGAGGGAAGAAGGTGGCCGTCCCTAATGGCATCA	chr16	50953737	50953796	+	blue	513419	NADK	mRNA	1	1	1	1	1	8.07037	8.41219	8.52007	8.09315	8.15899	NULL
EMBV3_03896	CATGGCCTGCTACCAGCTCTCCGGCCTCAATGCGATTTGGTTCTACACCAACAGTATCTT	chr6	105085889	105099500	-	magenta	100337051	SLC2A9	mRNA	0	0	0	0	0	7.0835	7.66649	7.57758	7.57849	7.57971	LOC100337051
EMBV3_03897	GTGGTGCCTGTATACCCCCATGATCCATCTGGCCCAGTTCCTCATATCAGCTGTGCTAAT	chr17	29767332	29767391	+	cyan	515944	MFSD8	mRNA	1	1	1	1	1	7.97642	8.09947	8.06299	8.00111	7.78878	MFSD8
EMBV3_03899	TGAAAGGAGCTCCAAAGAGCTTGGCCTCAGAGGCCCTTAGTTCAGTCCTGGCAGACACTC	chr15	45252778	45252837	+	blue			lncRNA	1	1	0	0	0	7.76699	7.86919	7.83865	7.6794	7.68766	NULL
EMBV3_03900	CTCTGAGTTTTTGTTGCTCCATGTGGGTTTCACTAGTTGTGGCGAGTGAGGGCTACTCCC	chr3	19305949	19306008	+	blue			lncRNA	1	1	1	1	1	7.87297	7.89683	8.0076	7.90138	7.88938	NULL
EMBV3_03902	TGTTCAAACTGAGGTCACACATTTATAGTGTTATCCTGGCAAATACTCCTGCAGGCCAGG	chr14	38345222	38345281	+	green	536186	CRISPLD1	mRNA	0	0	1	1	1	7.7867	7.81776	8.5545	8.13898	7.95708	CRISPLD1
EMBV3_03904	GAGATCATTCTCACACAGGGAAACCTATTATCCTTTGGGGACCTGCCCCTTTCTGCCATA	chr19	26450662	26450721	-	turquoise			lncRNA	1	1	1	1	1	8.37935	8.21735	7.91248	8.02297	7.82303	NULL
EMBV3_03905	TTCTGTTCAATATGTATTTGACGCGAGAGCGCCGCCTGGAGATTAGCAAGACCATTAACC	chr5	26043302	26043361	-	grey	100847795	HOXC10	TF	0	0	0	0	0	7.52373	7.3276	7.37395	7.35142	7.41815	HOXC11
EMBV3_03906	ATTCAGTGGATGCACGTTCCTGGCCATTCGGGGTTTAGAGGCAATGAAGAGGCGGACAGA	chr8	111010895	111010946	+	green	613354	RNASEH1	mRNA	1	1	1	1	1	8.70011	9.65312	8.87908	8.79432	9.04063	RNASEH1
EMBV3_03907	TACAGGTGGCTCAATGACGTTGTCAAGAATGCAGGCTGTCCTTGTGTCTGGGCTCTGCCA	chr1	129664623	129664682	-	grey			lncRNA	1	1	1	1	1	7.96339	7.91546	8.10646	7.95982	8.012	NULL
EMBV3_03909	AGCCATACCTCATCGCTTCAGTTGATCCAGGGGATATTCTGTTTCTGTGGGTGAGAGACC	chr5	67444895	67444954	+	turquoise	407177	STAB2	mRNA	1	1	1	0	1	8.55116	8.90808	7.85303	7.73432	7.74882	hare
EMBV3_03910	CATCTGGGCTGTAGGTTGGGTTATGGCAGGAAAAGAAGGCAAGCCTGCATACACACCATT	chr11	50613259	50613318	-	blue			lncRNA	1	0	0	0	0	7.83455	7.66649	7.8558	7.57849	7.68063	NULL
EMBV3_03911	TATGGTTTCACAGAGCTCCCTGATGCTCCATATGACTCAGATTCTGGAGAAAGTCAAGCC	chr4	55542951	55543010	+	yellow	538658	BMT2	mRNA	0	0	0	0	0	7.73422	7.56239	7.42158	7.48106	7.54091	LOC538658
EMBV3_03912	TCTTGTTTGGGTGTAGGGAGGGGCCTTTGTGCCCTTTGGACATAAGTATAGTCAGTGCAC	chr1	157231498	157231557	+	brown	539764	RAB5A	mRNA	1	1	1	1	1	9.76327	11.2107	10.0851	10.9205	10.1432	RAB5A
EMBV3_03915	AGGCTTTCTGGCTGTGGTCATCTTGGTGCTGATGGTGGTGAAGTGCGTGAGGAGGAAAAA	chr15	28859466	28859525	-	grey	538722	SCN2B	mRNA	1	1	1	1	1	7.87086	8.14272	7.84748	7.90554	7.81273	SCN2B
EMBV3_03917	ACAGCTCAAATGCCCACAAAGTAAGGATTGATCTACTAAATCACAGTACATTAACACAAC	chr6	58034361	58034420	-	brown	539791	TLR10	mRNA	0	0	0	0	0	7.38587	7.19448	7.11331	7.34326	7.23529	TLR10
EMBV3_03918	TCGAGTGCTCTAGTCAAACAAATGTTGGGGGCAGGGACCAATAGTGTCTACAAGCTGTGG	chr5	31117449	31117508	+	pink	540194	KANSL2	mRNA	1	1	1	1	1	9.60688	9.77117	9.969	9.80761	9.95056	C5H12orf41
EMBV3_03919	CAGGGCTGCCCACGACATGCAGGATCACTCTTCTGAAGTTCTCCAACAATGAAGTGCTTT	chr23	25075006	25075065	-	brown	281805	GSTA2	mRNA	0	0	0	1	1	7.43817	7.40695	8.53412	10.9316	9.43656	GSTA1
EMBV3_03920	TCATCCCTTAAACTACAGCAAATGCTGCCGCATGATGCATTCAAACAGAAGTGAAATGTG	chr4	1506053	1506112	+	grey			lncRNA	0	0	0	0	0	7.71131	7.33455	7.38617	7.27956	7.50533	NULL
EMBV3_03922	ACTAGACTCCAAAGCCAGAGGACAACTACTCCTGCGAACCTGTCGAAGACCTGAGACCTT	chr3	8058756	8058815	-	green			lncRNA	0	0	0	0	0	7.59039	7.48729	7.68771	7.31839	7.45262	NULL
EMBV3_03924	ATGACGTGATTGATAAAGACAGTCCCTTCTACTATGACTGGGAAGGCCTGCAGCTGGGCG	chr28	13793610	13794463	+	green	100295639	FXYD4	mRNA	1	1	1	1	1	8.07954	8.08212	9.07238	8.09778	8.1485	LOC100295639
EMBV3_03925	CTGTGTCCCGGGGCTGTGCCATCTGCAGTCTCTTCAATTACCTCTTCCTGGTGTCCGGCT	chr2	134188965	134189024	-	yellow	530171	KLHDC7A	mRNA	1	1	1	1	1	7.9154	7.93003	7.90733	8.12748	7.94436	KLHDC7A
EMBV3_03929	TCCCGTGTAGTTATACAATTGCCTCCCATTCCACTTACTGAACGTTTAGGTGGTTTCCAG	chr23	3041026	3041085	-	purple	506107	BAG2	mRNA	1	1	1	1	1	12.7499	12.6622	13.3076	12.1439	10.6615	BAG2
EMBV3_03932	AGAGCGTGCTTCTCGAGGAGAACTGCCTGTGCCGCTTTCACTGGTGCTGCGTGGTGCAGT	chr2	106834614	106834673	+	green	505075	WNT6	mRNA	1	1	1	1	1	7.96902	8.66201	8.46264	8.33522	8.35963	WNT6
EMBV3_03936	GGATGAATTTGTTTTGGTGGTGTGAGGGGGAGAATGGCAGTTTGTATCGAGTTATGATGC	chr2	47209624	47209683	-	midnightblue	538771	KIF5C	mRNA	1	1	1	1	1	8.43083	8.05949	9.08899	9.77578	8.20363	NULL
EMBV3_03938	TAAAGGACTGTCCATCCTGAACTTCTCCTACCCCGTCTGCGAAGTGGATCTACCCAAGTT	chr23	48541558	48541617	-	lightgreen	613856	LY86	mRNA	0	0	0	0	0	7.53901	7.61463	7.58895	7.59405	7.56606	LY86
EMBV3_03939	ATCAGTTCTACTGCTTGGCAATTTTGTCATTTTTGTCTAATTTCTTGTTACTACTGCTCT	chr2	86226582	86226641	-	turquoise	527841	BOLL	mRNA	1	1	0	0	0	7.75317	8.20971	7.16846	7.10747	7.21479	BOLL
EMBV3_03940	GCATCCTGTCTTTGCCTACCTGAAGGATAAGCTCCCCTACCCTTATGATGACCCGTTTTC	chr10	77069992	77070051	-	darkgrey	533088	GPX2	mRNA	1	0	1	1	1	7.84108	7.61463	8.30487	8.02593	8.99111	GPX2
EMBV3_03941	TCACTATCACCTTGTTCCTTGGCCATGTGGAGGTGGCTTCCTACAGTTGATGAGAAGCTG	chr27	34048490	34048549	+	blue	530879	PLEKHA2	mRNA	1	1	1	1	1	7.85716	8.02927	7.97762	7.77243	7.8704	NULL
EMBV3_03942	ATTCAATGAAGCCCACTACCCTGACGTCTATGCCCGGGAGATGCTGGCCATGAAAACGGA	chr10	85605170	85605229	+	black	528647	VSX2	TF	1	1	1	1	1	7.94814	8.01089	7.91927	7.869	7.84837	VSX2
EMBV3_03943	GAGGGTGACAGACTTACACTCGTGTGCTTTGAATTGGGAGAAAGTGGGCCTAAGAGGCAG	chr3	10737891	10737950	+	lightgreen	506759	IFI16	mRNA	1	1	1	1	1	9.38275	9.31952	8.48939	8.5185	8.75678	IFI16
EMBV3_03944	GCGGGTCCTCTACCATGCGTGCTACCAGGGAAGCCTGTTATAGTCACTACTTTGTTTTAC	chr20	66963885	66963944	+	greenyellow			lncRNA	0	0	0	0	0	7.73095	7.68434	7.76655	7.79085	7.72092	NULL
EMBV3_03946	CATTTAGATGCATACCGAATTATGCATGGGCCCTAATCACACAGACAAGGCTGGTGCCAG	chr15	64696394	64696453	+	red	535571	CAPRIN1	mRNA	1	1	1	1	1	8.97958	8.41626	11.5845	12.8824	12.159	CAPRIN1
EMBV3_03947	GGGATGCAGTTATTTTTAGGTTGGCTTAGAAACTGTTAGGTTTGGAGGAGCCTGGTAGGC	chr1	70124857	70124916	-	blue	100337404	LMLN	mRNA	1	1	1	1	1	7.90546	8.41219	8.18578	8.01033	8.18992	NULL
EMBV3_03948	GGTTTACCAGAGCTTTCAACCTTGACCTGAAGGGAACACCTCCTCTGGAAGTGACAGGTT	chr16	21433339	21433397	+	blue			lncRNA	1	0	0	0	0	7.71795	7.68434	7.73747	7.59961	7.68965	NULL
EMBV3_03950	AGCTGGCACATGGGCTCTCCCAAAGCTTCAGCAAAAACACCCAAACATTCGGGCAGCTTT	chr5	113474315	113474374	-	lightcyan	515773	CYB5R3	mRNA	1	1	1	1	1	7.72359	7.9712	9.91437	8.95231	9.93633	CYB5R3
EMBV3_03952	CGGCTGCTGCGAGGAGGAAGACGAAAAAAGATACTCAGAGGAAAACAGCGACTCGAGCTT	chr2	125663736	125664156	+	brown	512913	IFI6	mRNA	0	0	0	1	1	7.36341	7.56862	7.51567	8.38058	8.32388	IFI6
EMBV3_03958	GGATCCCTGCATTTGGCTCTGCCTGGTGGAAGAAGGTACTTGACTTCTCTGGGCTTCTTT	chr18	51044448	51044507	-	grey60	514418	ZNF526	TF	1	1	1	1	1	8.85372	9.34346	9.28081	8.19517	9.60852	ZNF526
EMBV3_03959	CCTTGTGTTGGCAGGCAGATTCATAACCACAGGGAAGTCCCAATCTGGGTGATCTTGAGG	chr8	86490283	86490342	-	grey			lncRNA	1	1	1	1	1	7.94639	8.06741	8.14172	8.03519	7.90735	NULL
EMBV3_03961	GTGTCAGCCTTTGATCATTTTGCATCTGTGCATAGTGTTTCTGCAGAGGGAGTAGCAGTC	chr3	92296241	92296300	+	salmon	616194	HSPB11	mRNA	1	1	1	1	1	13.0633	13.2443	10.6403	12.3933	12.2555	NULL
[truncated: 19,813 more rows]
